# Supplementary material for: Identification of Methylstat as a Potential Therapeutic Agent for Human Glioma Cells by Targeting Cell Cycle Arrest
Source: Pharmaceuticals (Basel). 2025 Sep 8;18(9):1344. doi: 10.3390/ph18091344 (PMC12472336; doi:10.3390/ph18091344)
Supplement: Supplementary file 1 [file pharmaceuticals-18-01344-s001.zip]

Archive with 5 entries (5 files):
- Figure S1. Western blot analysis in glioma cells treated with methylstat.tif
- Table S1. Differentially expressed genes identified in U251 cells treated with TB by RNA-seq.xlsx
- Table S2. Differentially expressed genes identified in HOG cells treated with TB by RNA-seq.xls
- Table S3. Primers used for qPCR in this study.xlsx
- Table S4. Antibodies used for western blot in this study.xlsx
