# Supplementary material for: Identification of Methylstat as a Potential Therapeutic Agent for Human Glioma Cells by Targeting Cell Cycle Arrest
Source: Pharmaceuticals (Basel). 2025 Sep 8;18(9):1344. doi: 10.3390/ph18091344 (PMC12472336; doi:10.3390/ph18091344)
Supplement: Supplementary file 1 [file pharmaceuticals-18-01344-s001.zip › Table S1. Differentially expressed genes identified in U251 cells treated with TB by RNA-seq.xlsx]

## Sheet: CON1_CON2_CON3_CON7_CON8_vs_TB2
#ID	Symbol	regulated	log2FC	CON1_Count	CON2_Count	CON3_Count	CON7_Count	CON8_Count	TB2_Count	TB3_Count	TB4_Count	TB6_Count	TB7_Count	CON1_FPKM	CON2_FPKM	CON3_FPKM	CON7_FPKM	CON8_FPKM	TB2_FPKM	TB3_FPKM	TB4_FPKM	TB6_FPKM	TB7_FPKM	FDR
ENSG00000285943	AC112128.1	down	-4.64294	125	101	169	107	81	0	0	2	4	7	0.282242	0.22499	0.307732	0.198434	0.148106	0	0	0.003689	0.005837	0.01222	1.54936e-24
ENSG00000138778	CENPE	down	-3.99533	5526	3105	6453	1950	2098	170	266	182	163	193	9.94845	5.50117	9.31102	2.85061	3.04876	0.260116	0.394355	0.281938	0.235782	0.285162	9.24613e-38
Homo_sapiens_newGene_1212	Homo_sapiens_newGene_1212	down	-3.69678	955	469	830	275	282	22	55	45	25	10	2.02685	0.976987	1.41954	0.474629	0.477994	0.038357	0.094063	0.081627	0.041847	0.017349	1.02774e-18
Homo_sapiens_newGene_1213	Homo_sapiens_newGene_1213	down	-3.62803	886	549	903	443	304	43	48	62	19	29	1.12661	0.689931	0.920893	0.46247	0.329271	0.046357	0.049289	0.068013	0.01875	0.030487	2.94385e-26
ENSG00000127914	AKAP9	down	-3.54286	5841	3329	6767	2180	2368	150	487	356	185	226	8.17931	4.27403	7.02719	2.29083	2.44901	0.1602	0.533013	0.428498	0.194027	0.234822	4.13381e-24
Homo_sapiens_newGene_1225	Homo_sapiens_newGene_1225	down	-3.40356	1323	773	1190	552	475	15	79	85	67	66	1.47401	0.806104	1.2535	0.509941	0.409063	0.011344	0.124725	0.121219	0.10021	0.072367	7.70488e-19
ENSG00000144674	GOLGA4	down	-3.24407	8583	5292	10595	3388	3258	368	953	592	359	426	18.0839	11.0163	17.9316	5.84256	5.49641	0.635286	1.604	1.06753	0.608347	0.741881	1.1146e-21
ENSG00000066279	ASPM	down	-3.19666	13287	7752	16066	4509	3791	390	1363	743	407	488	19.4909	11.5281	18.922	5.5622	4.54517	0.478418	1.64517	0.930942	0.472836	0.625576	1.79968e-11
Homo_sapiens_newGene_1223	Homo_sapiens_newGene_1223	down	-3.14453	1868	1023	1878	810	666	110	148	160	92	88	1.88947	0.979016	1.45039	0.624273	0.702978	0.102972	0.222234	0.123137	0.06501	0.062957	2.53421e-24
ENSG00000151914	DST	down	-3.13318	52267	35833	64984	29222	22245	3500	5592	4824	2824	3484	50.3615	34.0976	50.3382	22.9849	17.0765	3.48025	5.40836	4.31824	2.58251	3.62444	1.96894e-30
ENSG00000197969	VPS13A	down	-3.06286	5236	3257	5972	2127	1609	315	574	429	187	304	6.64181	3.89848	5.46239	2.03747	1.59097	0.30012	0.5384	0.516596	0.2158	0.310891	6.11945e-19
Homo_sapiens_newGene_5546	Homo_sapiens_newGene_5546	down	-3.03082	6439	1653	4763	1581	1256	239	250	321	312	229	5.43805	2.03692	3.15595	1.22385	1.13951	0.397894	0.522967	0.800416	0.624104	0.924368	7.15513e-11
ENSG00000138688	KIAA1109	down	-3.00309	3613	2736	4247	2476	1462	315	419	438	199	193	4.46154	2.82317	4.31907	2.52675	1.38093	0.338336	0.346514	0.389265	0.157649	0.169984	9.85949e-25
ENSG00000117724	CENPF	down	-2.99767	28018	18903	35166	12110	11799	1381	3720	2486	1216	1383	42.3919	28.251	42.6629	15.0489	14.4047	1.79115	4.61979	3.3057	1.49667	1.75237	4.56645e-13
Homo_sapiens_newGene_2565	Homo_sapiens_newGene_2565	down	-2.95195	12319	5855	9334	3022	2063	450	973	772	384	432	6.26695	2.60929	3.21777	1.82017	1.14955	0.584505	0.876893	0.815117	0.912534	0.558723	5.59758e-10
ENSG00000198707	CEP290	down	-2.9372	1350	764	1669	501	477	57	172	108	69	98	2.95352	1.59915	2.79511	0.979751	0.835047	0.169735	0.400098	0.240913	0.233146	0.172425	8.46215e-16
ENSG00000047410	TPR	down	-2.93344	11319	7252	13832	4916	4470	682	1616	1020	657	633	18.684	12.0268	18.1367	7.00198	6.04616	1.06213	2.25708	1.44066	0.874416	0.851459	3.70212e-19
ENSG00000135315	CEP162	down	-2.92624	853	473	879	318	184	29	90	62	50	49	2.7081	1.47102	2.19072	0.783576	0.454932	0.089858	0.221802	0.165393	0.122222	0.122606	1.59797e-13
ENSG00000138182	KIF20B	down	-2.88383	8796	4427	9927	2697	2827	287	1081	664	315	365	21.6232	10.7575	19.5327	5.46496	5.61485	0.607082	2.20256	1.46254	0.628254	0.749433	2.58583e-09
ENSG00000129003	VPS13C	down	-2.87123	5422	3759	6219	2811	1897	456	760	548	266	318	6.65628	4.61684	6.27847	2.79214	1.82476	0.480135	0.792669	0.587456	0.258531	0.315271	4.47049e-19
ENSG00000107890	ANKRD26	down	-2.85905	959	536	1056	340	186	43	145	36	37	60	2.68621	1.42582	2.19627	0.836635	0.362276	0.083473	0.275673	0.07153	0.067661	0.114555	7.71033e-11
Homo_sapiens_newGene_6106	Homo_sapiens_newGene_6106	down	-2.85207	435	315	483	352	165	39	65	51	12	33	0.781959	0.559701	0.696229	0.554857	0.23832	0.060027	0.094925	0.146312	0.016682	0.049088	1.83645e-15
Homo_sapiens_newGene_83	Homo_sapiens_newGene_83	down	-2.84472	2941	2149	3296	1634	1040	195	373	368	177	207	4.24622	3.08322	4.23405	1.6713	1.69023	0.168189	0.535426	0.468992	0.206568	0.316424	6.74162e-20
ENSG00000085224	ATRX	down	-2.84188	8316	5572	10078	3583	2718	477	1217	892	424	501	17.683	11.0925	16.542	5.63311	4.19679	0.915339	2.19798	1.84004	0.778727	1.05542	7.5701e-16
Homo_sapiens_newGene_8251	Homo_sapiens_newGene_8251	down	-2.81987	8836	4969	9213	3200	2486	869	843	807	413	509	11.1257	6.52383	10.2411	4.17236	3.72249	2.18517	1.97319	1.45612	0.536048	1.22755	7.86561e-17
Homo_sapiens_newGene_6349	Homo_sapiens_newGene_6349	down	-2.80637	688	397	885	410	316	44	166	32	18	29	0.733743	0.418615	0.757181	0.359479	0.272451	0.040178	0.145422	0.029387	0.014996	0.024986	3.73747e-10
ENSG00000009694	TENM1	down	-2.74799	6052	4461	7513	4228	3025	517	1092	811	385	482	7.30666	5.31961	7.27543	4.1926	2.94794	0.535159	1.08188	0.856145	0.376754	0.485215	5.86316e-22
ENSG00000121621	KIF18A	down	-2.73579	3298	2410	4241	1418	1110	161	537	333	133	252	15.0094	10.8364	15.476	5.30024	4.07702	0.628504	2.00777	1.32511	0.490859	0.95639	7.6116e-10
ENSG00000122483	CCDC18	down	-2.73277	1468	688	1528	530	458	87	175	167	45	99	5.02704	2.30728	4.10915	1.48364	1.20475	0.241433	0.468519	0.488892	0.115933	0.261898	9.33809e-13
Homo_sapiens_newGene_2373	Homo_sapiens_newGene_2373	down	-2.7279	192	131	199	140	81	9	19	25	10	28	1.05805	0.708639	0.876035	0.631187	0.358784	0.040042	0.083729	0.119633	0.040461	0.125015	1.18753e-13
Homo_sapiens_newGene_6962	Homo_sapiens_newGene_6962	down	-2.70621	8613	4686	7509	3079	2049	416	995	865	386	364	20.5632	10.7995	14.1219	5.88275	3.68882	0.839775	1.82171	1.68854	0.724954	0.731665	1.39129e-09
ENSG00000054654	SYNE2	down	-2.68692	15406	11187	19070	9390	7755	1321	2237	2030	1465	1603	11.1133	7.98817	10.9473	5.51675	4.49063	0.997046	1.36391	1.42032	1.02819	1.06133	1.07943e-27
ENSG00000138398	PPIG	down	-2.68248	4763	2878	5633	1712	1523	231	752	473	163	210	12.1035	7.29931	11.6042	3.56224	3.28796	0.624063	1.51144	1.24854	0.322342	0.518322	4.27094e-08
Homo_sapiens_newGene_2958	Homo_sapiens_newGene_2958	down	-2.6762	2108	1139	1942	594	493	149	237	147	40	133	2.82766	2.5102	2.35083	1.00963	0.844973	0.721906	0.616572	0.804533	0.166937	0.407904	4.93939e-08
ENSG00000102189	EEA1	down	-2.66607	3012	1740	3780	1030	854	127	434	295	180	193	4.80237	2.73279	4.84888	1.33992	1.09231	0.171313	0.585179	0.40764	0.23023	0.253722	3.14231e-09
Homo_sapiens_newGene_4369	Homo_sapiens_newGene_4369	down	-2.65512	731	684	1002	524	221	65	129	36	74	105	1.4827	1.51124	1.75018	0.998092	0.322367	0.157516	0.278039	0.080543	0.175738	0.229405	8.35927e-13
Homo_sapiens_newGene_988	Homo_sapiens_newGene_988	down	-2.64689	2921	1688	2781	1271	1011	332	316	317	173	213	5.80964	3.53846	4.95087	2.38205	2.40829	1.41607	0.900112	1.63224	0.773368	1.00308	1.87361e-18
ENSG00000175265	GOLGA8A	down	-2.6311	848	449	786	450	298	88	94	102	66	42	3.50794	1.60304	2.59147	1.50309	0.908943	0.27467	0.271698	0.350135	0.184191	0.121842	1.62846e-16
ENSG00000119397	CNTRL	down	-2.6098	1317	835	1508	615	532	107	221	160	79	109	3.17703	2.36842	3.18079	1.41428	1.07913	0.293226	0.618179	0.373861	0.152724	0.249268	1.03075e-15
ENSG00000280987	MATR3	down	-2.60612	23791	21163	18593	13090	7094	2240	2740	3435	1691	2030	87.3666	81.877	57.909	45.2018	24.4717	9.97244	10.0309	12.7314	6.95016	8.24218	1.17496e-17
ENSG00000143341	HMCN1	down	-2.60375	783	616	807	893	631	116	144	143	31	103	0.675402	0.563862	0.547832	0.626034	0.430876	0.085598	0.100082	0.105802	0.02075	0.072545	6.72191e-20
ENSG00000134532	SOX5	down	-2.58872	1095	913	1352	947	645	156	197	166	110	113	2.59463	2.2457	2.55731	2.22287	1.25819	0.337367	0.431669	0.382605	0.222467	0.240731	1.49785e-31
ENSG00000145734	BDP1	down	-2.58367	9212	6257	11600	4160	2672	646	1575	1064	536	625	13.8781	9.17821	13.7345	5.26613	3.16288	0.798269	1.8757	1.40427	0.615236	0.795797	9.55158e-10
ENSG00000152818	UTRN	down	-2.58001	14151	12043	19071	12685	8743	1804	3158	2312	1212	1486	25.0146	22.1716	27.8047	19.7933	12.931	2.90044	5.33372	4.88169	1.73622	2.43414	6.39295e-26
ENSG00000115355	CCDC88A	down	-2.57456	6954	4054	8744	2952	2532	380	1291	744	261	394	13.266	7.28923	13.0157	4.32213	3.52875	0.720706	1.85923	1.48529	0.484589	0.584652	9.72661e-08
ENSG00000173230	GOLGB1	down	-2.57025	4875	2835	5632	1897	1552	405	711	535	350	420	7.24773	4.16431	7.04156	2.39992	1.79907	0.885053	0.841761	0.701788	0.393116	0.649264	4.55578e-15
ENSG00000181722	ZBTB20	down	-2.56832	3439	2698	4102	2220	1683	334	619	476	270	422	2.04742	1.61912	1.9795	1.12996	0.836739	0.204114	0.757932	0.25171	0.151935	0.241005	1.81231e-22
ENSG00000089048	ESF1	down	-2.56465	2252	1370	2686	861	742	127	401	237	82	138	10.9223	6.57483	10.4444	3.46225	2.99123	0.528816	1.61042	1.0162	0.322232	0.59736	7.02493e-08
ENSG00000137558	PI15	down	-2.56082	176	128	237	115	85	19	31	32	2	12	0.551699	0.295161	0.468863	0.218162	0.226202	0.038262	0.058784	0.065667	0.003716	0.022818	8.33895e-09
ENSG00000174501	ANKRD36C	down	-2.55848	334	207	353	117	99	30	29	50	19	25	1.29333	0.704851	0.981712	0.347831	0.276619	0.149055	0.118846	0.175231	0.100864	0.087199	7.20291e-11
ENSG00000138468	SENP7	down	-2.55845	820	670	1076	455	274	79	134	136	60	63	2.75733	2.2024	2.73809	1.50949	0.733481	0.240476	0.363062	0.377261	0.150852	0.16258	1.88491e-13
ENSG00000114857	NKTR	down	-2.55722	7039	4511	7397	3622	2220	517	1022	1004	500	598	15.6531	10.0785	13.1015	6.57915	4.01754	1.2429	2.10062	2.03031	0.955921	1.29579	7.93926e-16
Homo_sapiens_newGene_7771	Homo_sapiens_newGene_7771	down	-2.55579	872	445	814	300	261	93	102	101	30	55	1.9645	1.34104	1.63339	0.756949	0.646371	0.252364	0.294578	0.270375	0.13098	0.167523	1.87758e-11
ENSG00000166004	CEP295	down	-2.54722	1911	1353	2383	941	649	134	291	291	179	154	4.11639	2.78826	3.95267	1.67631	1.21652	0.265031	0.504484	0.648699	0.294982	0.304226	2.88698e-14
ENSG00000266302	AC098850.3	down	-2.54501	426	381	569	244	146	47	56	62	44	48	0.7519	0.664987	0.805856	0.352829	0.207217	0.071036	0.080975	0.095353	0.061942	0.070254	1.24039e-14
ENSG00000149311	ATM	down	-2.54148	5198	4186	6964	3638	2359	627	1009	845	319	559	6.84162	5.21905	6.99909	3.91211	2.41714	0.715064	1.04431	0.896096	0.333502	0.60232	1.18089e-17
ENSG00000144395	CCDC150	down	-2.54073	656	373	715	431	145	89	58	79	59	46	2.98955	1.69565	2.62741	1.64762	0.521805	0.348582	0.203329	0.314815	0.205049	0.185173	1.08538e-12
ENSG00000135976	ANKRD36	down	-2.53981	565	373	557	253	228	67	82	33	46	64	1.30818	0.851983	1.04261	0.489526	0.432942	0.13529	0.159024	0.068109	0.074447	0.123374	8.4515e-15
ENSG00000197603	CPLANE1	down	-2.53516	1082	919	1422	970	507	166	191	176	90	127	2.22709	1.53314	2.11402	1.53814	0.684039	0.210146	0.229378	0.216246	0.107236	0.157875	3.70235e-22
ENSG00000133739	LRRCC1	down	-2.5288	2920	1734	3848	1013	938	141	530	334	134	139	12.3727	8.03959	13.8667	3.63238	3.41586	0.57892	1.84975	1.29494	0.559921	0.50201	4.32912e-07
ENSG00000143971	ETAA1	down	-2.5277	1691	1390	2233	892	667	184	348	208	167	112	5.29533	4.31978	5.5998	2.31883	1.70238	0.506875	0.89574	0.567878	0.504404	0.290687	2.57774e-14
ENSG00000196247	ZNF107	down	-2.5252	706	464	877	320	259	29	94	113	70	66	1.983	1.43658	2.02656	0.775447	0.663757	0.203202	0.322366	0.379788	0.229121	0.164671	1.49349e-11
ENSG00000125676	THOC2	down	-2.5233	10887	8130	13961	6569	4426	1041	2175	1786	692	901	34.0254	25.4088	35.2578	17.1326	11.251	2.78581	5.43821	4.93588	1.89595	2.52675	6.81951e-15
ENSG00000101745	ANKRD12	down	-2.5154	2674	1589	3382	993	952	209	411	269	277	254	4.35085	2.93324	5.01201	1.55918	2.01094	2.02073	2.38825	2.29121	4.34971	3.4315	4.27713e-14
ENSG00000155761	SPAG17	down	-2.51285	913	608	870	403	352	120	92	120	55	95	1.97709	1.38493	1.52306	0.717679	0.632975	0.24515	0.162237	0.243783	0.095443	0.185588	5.56087e-16
ENSG00000108055	SMC3	down	-2.51225	13085	9593	16759	7441	5085	1246	2744	1759	926	1214	36.8513	26.6914	37.8501	17.2189	11.5621	3.00951	6.34755	4.33832	2.11866	2.85155	2.60163e-15
ENSG00000146247	PHIP	down	-2.49488	10813	7982	13433	5706	4007	1056	2154	1541	752	937	14.1002	10.2834	14.0476	6.11385	4.21878	1.18096	2.30681	1.75895	0.795973	1.01922	1.13441e-14
ENSG00000152926	ZNF117	down	-2.49095	408	258	403	159	92	44	61	38	31	14	0.739346	0.493709	0.56176	0.266726	0.160926	0.06426	0.09562	0.055717	0.042111	0.019671	2.46002e-09
Homo_sapiens_newGene_8402	Homo_sapiens_newGene_8402	down	-2.48611	451	382	515	315	223	63	68	63	30	73	0.821595	0.687426	0.752537	0.47197	0.327498	0.097687	0.100734	0.100651	0.043394	0.110452	1.91038e-18
Homo_sapiens_newGene_7699	Homo_sapiens_newGene_7699	down	-2.47116	27766	25595	7608	31725	31241	3463	4847	3563	4618	2653	35.9214	32.7155	7.89242	33.725	32.6331	3.84477	5.15097	4.03619	4.85495	2.86423	5.87935e-15
ENSG00000123636	BAZ2B	down	-2.46043	2294	1548	2614	1103	819	203	364	361	152	238	5.75788	3.63199	4.72127	2.23594	1.73529	0.386227	0.684283	0.714791	0.253967	0.405922	2.25588e-14
ENSG00000135837	CEP350	down	-2.45164	4309	2873	5471	2517	1678	408	775	733	349	409	5.2431	3.49772	5.20164	2.49073	1.65108	0.439536	0.821457	0.825031	0.384096	0.412612	1.71415e-15
ENSG00000163535	SGO2	down	-2.44903	4074	2318	5120	1305	1165	199	757	453	198	214	14.4708	8.02764	14.5711	3.75295	3.31164	0.610805	2.1818	1.39647	0.558114	0.629421	1.08716e-06
ENSG00000134982	APC	down	-2.44785	13046	9412	16374	6884	4707	1118	2694	1934	1007	1216	20.7681	14.835	21.3736	9.17276	6.62318	2.02004	3.89451	2.91896	1.75235	1.60602	7.93263e-14
ENSG00000038219	BOD1L1	down	-2.44473	4945	3420	6069	2791	2251	409	1050	789	428	430	8.03125	5.34783	7.58576	3.74193	2.86499	0.619784	1.49767	1.21648	0.573954	0.629121	4.35302e-15
ENSG00000134318	ROCK2	down	-2.44455	6841	4833	8893	4004	2948	608	1474	1122	594	572	12.8055	8.94722	13.3111	6.17237	4.44647	0.971311	2.25987	1.83025	0.90118	0.888666	1.29583e-14
ENSG00000009413	REV3L	down	-2.40233	5628	3825	6693	2574	1962	492	1046	844	427	576	8.21944	5.66428	7.90313	3.15162	2.35511	0.660129	1.21792	1.05562	0.491867	0.707317	2.0066e-13
ENSG00000126777	KTN1	down	-2.39936	25644	16285	32636	10048	8914	1602	5561	2972	1519	1484	85.9356	54.4957	88.3405	27.8621	25.2424	4.80905	15.6827	9.01639	4.35751	4.40466	5.8392e-07
ENSG00000137812	KNL1	down	-2.39445	7187	5707	9575	3842	2340	688	1641	1113	523	690	12.0117	9.46368	12.8472	5.27408	3.16984	0.990598	2.26237	1.58619	0.689239	0.934691	6.11538e-12
ENSG00000100503	NIN	down	-2.3664	5293	4156	6568	3762	2533	568	1210	961	462	633	8.06398	6.40917	8.19974	4.77423	3.25747	0.774909	1.62883	1.36414	0.67624	0.847983	5.13797e-17
ENSG00000060339	CCAR1	down	-2.36484	11232	9216	14102	7721	5871	1310	2639	1982	1101	1315	42.3607	39.3478	51.5389	23.7976	17.2561	4.41378	7.41985	5.86059	3.2255	3.74412	7.80765e-19
ENSG00000152404	CWF19L2	down	-2.357	977	814	1260	606	380	120	225	179	61	91	4.63525	3.81253	4.9769	2.36073	1.45548	0.485646	0.87644	0.743349	0.234494	0.358246	1.08696e-11
ENSG00000118193	KIF14	down	-2.34602	4952	3429	6100	2114	1680	305	1143	643	230	360	10.6144	7.23271	10.5106	3.735	2.90585	0.557039	2.01268	1.2269	0.398098	0.646599	1.18955e-06
ENSG00000137831	UACA	down	-2.34556	8361	4973	10220	2743	2659	695	1612	1018	509	643	21.3514	11.5668	20.3707	5.46762	5.46326	1.51474	3.19151	2.25395	0.989174	1.42815	1.04487e-07
Homo_sapiens_newGene_5545	Homo_sapiens_newGene_5545	down	-2.33794	3649	3542	4735	2226	1561	452	731	635	411	534	5.1774	4.54293	4.61444	2.56296	1.62133	1.14733	0.997459	0.983566	0.715152	0.815902	5.7362e-17
ENSG00000113522	RAD50	down	-2.33542	5278	3421	6370	2313	1978	116	1084	755	330	430	10.6829	7.18384	10.6828	3.90365	3.24274	0.469448	1.74964	1.47216	0.592946	0.769324	4.52171e-06
ENSG00000177200	CHD9	down	-2.33327	15788	11511	20261	8619	5147	1719	3571	2541	1089	1568	24.39	19.4406	26.1552	11.5127	6.38365	2.42501	4.99822	3.50258	1.69929	2.08646	7.31104e-12
ENSG00000167232	ZNF91	down	-2.33289	820	510	871	300	238	93	132	111	57	71	3.22523	1.62421	2.52029	0.815252	0.721942	0.273525	0.411871	0.465092	0.1325	0.169363	7.69327e-11
ENSG00000215252	GOLGA8B	down	-2.33287	1872	1294	2033	1146	709	248	253	358	173	208	6.71535	4.58709	5.85558	3.3803	2.05633	0.762928	0.74548	1.12138	0.503861	0.621992	1.97762e-16
ENSG00000103540	CCP110	down	-2.32336	2492	2239	3072	1903	1095	319	650	435	184	314	7.27521	6.31803	7.13137	4.5601	2.62794	0.814683	1.5594	1.14929	0.436083	0.845267	3.64034e-14
ENSG00000078674	PCM1	down	-2.32122	9120	6715	10615	5060	3280	914	2082	1406	767	919	23.0017	16.6225	21.2315	10.3575	6.58753	2.16951	4.17447	3.17378	1.53469	2.00791	3.47259e-13
ENSG00000156876	SASS6	down	-2.32012	1739	1517	2584	1042	644	225	444	295	144	187	7.02666	6.05663	8.37283	3.46006	2.09835	0.779992	1.47219	1.04204	0.470458	0.627428	9.82344e-12
ENSG00000138587	MNS1	down	-2.30707	898	639	974	309	336	61	245	103	45	69	6.8754	4.83599	5.97844	1.93961	2.07507	0.396445	1.53845	0.684646	0.278616	0.437223	3.13359e-08
ENSG00000136824	SMC2	down	-2.30182	10823	7877	13333	5065	3565	838	2459	1690	703	825	31.5854	20.7762	28.6744	11.3619	7.71082	2.06205	6.32678	4.98291	1.49564	2.09641	1.73888e-07
ENSG00000164114	MAP9	down	-2.29905	1552	892	1970	486	395	89	323	176	99	101	4.20276	2.3464	4.37661	1.00777	1.37048	0.192917	0.981317	0.378509	0.169509	0.178225	3.28103e-06
Homo_sapiens_newGene_4480	Homo_sapiens_newGene_4480	down	-2.29863	261	190	228	149	158	35	47	42	17	37	0.956638	0.71032	0.692387	0.437439	0.456069	0.112276	0.142088	0.240932	0.056894	0.141922	3.72181e-15
ENSG00000164128	NPY1R	down	-2.29809	3353	2918	4327	3007	1726	637	793	699	266	380	19.238	16.4248	19.7324	14.0581	7.98407	3.10104	3.67157	3.4987	1.21569	1.80645	3.17949e-16
ENSG00000143669	LYST	down	-2.28426	3845	3177	4803	2993	1673	615	799	737	381	503	4.46334	3.6251	4.46801	2.83966	1.55967	0.609322	0.757313	0.744971	0.357212	0.484122	3.21075e-18
ENSG00000175054	ATR	down	-2.27855	2819	2420	3578	2510	1511	517	713	605	189	315	5.49554	4.55692	5.83246	4.02057	2.37526	0.871218	1.11618	1.00894	0.292048	0.500659	2.82574e-14
ENSG00000100815	TRIP11	down	-2.27631	2483	1560	2982	967	778	212	527	371	205	225	3.92544	2.43814	3.73258	1.24124	0.976976	0.303631	0.679847	0.504958	0.258816	0.306176	2.7043e-10
Homo_sapiens_newGene_7973	Homo_sapiens_newGene_7973	down	-2.27573	720	365	651	212	247	114	94	68	37	74	4.48965	2.17947	2.90514	1.5836	1.09163	0.597916	0.447394	0.310491	0.184275	0.291037	7.2148e-10
ENSG00000182670	TTC3	down	-2.27553	8266	6056	10436	5978	3898	1158	1876	1555	812	993	16.204	11.1544	15.5127	8.60013	6.70576	2.0697	3.13168	2.74082	1.20976	1.56052	1.14652e-17
ENSG00000172915	NBEA	down	-2.27367	777	621	996	688	608	124	199	157	88	125	1.22711	0.871114	1.16179	0.808011	0.686326	0.148371	0.228101	0.191561	0.10592	0.145422	2.23435e-27
ENSG00000165525	NEMF	down	-2.27327	3181	2061	3914	1242	906	236	709	418	140	284	8.63077	5.58343	8.59955	3.05939	1.975	0.543804	1.57196	1.01353	0.317633	0.641083	1.43998e-06
ENSG00000138246	DNAJC13	down	-2.2716	5304	4240	6695	4597	2618	882	1268	1083	410	688	10.6666	8.42716	10.8083	7.59192	4.23892	1.52935	2.09211	1.90069	0.666597	1.15715	2.69685e-16
ENSG00000176208	ATAD5	down	-2.27141	2485	1698	3044	1158	912	223	581	387	190	278	5.64902	4.03861	5.54873	2.19883	1.6808	0.431556	1.10153	0.889046	0.34806	0.524936	3.87331e-11
ENSG00000137776	SLTM	down	-2.27066	14327	10578	17423	9580	7237	1723	3333	2678	1659	1559	55.0611	40.1635	54.4001	30.5511	22.2101	6.10511	10.8831	8.90689	5.14173	4.97294	9.9696e-18
ENSG00000153914	SREK1	down	-2.27018	9083	6410	10047	4973	3209	1049	1925	1513	739	942	35.3842	20.9317	28.8924	13.4472	9.10043	2.64938	4.94531	4.51786	1.66118	2.4504	2.35468e-13
ENSG00000189057	FAM111B	down	-2.25275	5957	3696	7634	2418	1613	449	1382	709	405	477	27.2467	16.3878	27.357	8.81274	5.8944	1.71036	5.06064	2.78393	1.46049	1.76906	1.45922e-06
ENSG00000104093	DMXL2	down	-2.25178	5128	4349	6721	4340	2373	952	1081	998	521	777	7.52315	6.30485	7.90683	5.23123	2.81012	1.19781	1.30193	1.2834	0.620066	0.957885	3.42799e-19
ENSG00000051341	POLQ	down	-2.2496	3377	2631	4287	2604	1634	532	750	704	306	443	5.99725	4.61632	6.09753	3.79984	2.34287	0.808368	1.08788	1.09483	0.426958	0.655209	3.77541e-17
Homo_sapiens_newGene_7983	Homo_sapiens_newGene_7983	down	-2.2494	7945	4909	8199	4979	3007	1365	1039	1195	863	1023	17.9555	10.4388	14.3306	9.30967	5.45745	2.63168	2.01604	2.42146	1.65269	1.91942	1.39568e-18
ENSG00000164199	ADGRV1	down	-2.24707	3412	2746	4214	3720	2156	835	718	661	402	498	3.28254	2.72967	3.07305	2.77085	1.51074	0.647735	0.703423	0.794846	0.311488	0.395149	5.66397e-27
Homo_sapiens_newGene_5007	Homo_sapiens_newGene_5007	down	-2.24449	535	330	457	294	201	83	90	66	45	57	1.02247	0.888602	0.771226	0.541174	0.316098	0.135065	0.170285	0.107839	0.068405	0.102335	6.01356e-14
ENSG00000005810	MYCBP2	down	-2.24017	7742	6764	10232	8193	5409	1468	1926	1676	978	1379	8.17073	7.22342	8.61445	7.05785	4.55588	1.33928	2.1008	2.06432	1.09236	1.20146	3.3566e-33
ENSG00000139618	BRCA2	down	-2.23779	1997	1316	2373	671	710	216	491	251	177	132	2.85198	1.80164	2.55318	0.86778	0.751558	0.25846	0.595164	0.284897	0.223928	0.190399	2.90359e-09
ENSG00000182700	IGIP	down	-2.23665	497	378	567	317	166	58	141	61	54	28	2.23269	1.67821	2.04448	1.1698	0.601046	0.223417	0.518191	0.238936	0.195815	0.102907	5.36149e-09
Homo_sapiens_newGene_7696	Homo_sapiens_newGene_7696	down	-2.23653	1185	780	1039	690	382	152	176	225	85	126	1.0211	0.666539	0.718055	0.51306	0.26596	0.112209	0.124083	0.169835	0.059215	0.094235	1.03957e-12
ENSG00000165521	EML5	down	-2.23116	539	421	681	450	283	135	108	97	34	70	1.06654	0.834264	1.13078	0.602214	0.370793	0.192484	0.143386	0.136201	0.044637	0.093076	5.94656e-13
ENSG00000129534	MIS18BP1	down	-2.2282	2745	1702	3199	1032	824	198	688	308	152	201	9.45251	5.91449	8.90754	3.00745	2.3	0.574812	1.94155	0.931706	0.427855	0.578732	3.02443e-06
ENSG00000163029	SMC6	down	-2.22633	4771	3279	5830	2293	1527	408	1089	841	299	370	15.2947	10.004	14.6353	5.98236	3.76198	1.05551	2.73709	2.29657	0.720079	0.993889	4.24639e-07
ENSG00000116127	ALMS1	down	-2.22418	4008	3176	5104	3625	2353	723	1033	838	366	564	5.37026	3.9094	5.32005	4.35147	2.44056	0.800541	1.04486	1.12609	0.42333	0.588296	5.59464e-19
ENSG00000103995	CEP152	down	-2.21994	2590	1889	3259	1313	789	312	583	425	243	267	7.50081	5.27335	7.42694	3.10714	1.8223	0.784863	1.35232	1.09977	0.566795	0.622286	4.64497e-11
ENSG00000113441	LNPEP	down	-2.21666	6529	6176	8777	6327	4272	1460	1851	1437	581	886	8.39069	7.81956	9.02127	6.66319	4.42046	1.60565	1.94834	1.61255	0.604436	0.947482	1.94284e-17
Homo_sapiens_newGene_8036	Homo_sapiens_newGene_8036	down	-2.21342	289	187	384	175	152	33	64	40	46	38	4.23236	2.57221	4.41942	1.96669	1.88479	0.407924	0.716356	0.517061	0.537091	0.585895	6.8716e-13
ENSG00000113810	SMC4	down	-2.2133	34834	24148	44593	16241	13527	3101	8573	5657	2831	3186	106.176	72.7409	108.774	40.8821	33.3116	8.06869	21.4741	15.1935	7.03563	7.96742	1.09031e-07
ENSG00000068885	IFT80	down	-2.21211	2142	1748	2769	1274	758	278	525	451	164	202	9.66753	7.7635	9.77829	4.80276	2.71382	0.963143	1.78185	2.10407	0.61147	0.74292	1.83626e-10
ENSG00000115464	USP34	down	-2.21136	11874	9510	14825	9753	6337	2128	2879	2403	1068	1720	16.1072	12.7502	15.9863	11.2734	7.01657	2.47811	3.29433	2.86626	1.16344	1.94916	1.92539e-18
ENSG00000153201	RANBP2	down	-2.20936	14022	10832	17554	9534	6114	1962	3475	2749	1378	1609	18.6259	14.2157	18.6993	10.4059	6.55662	2.23632	3.79127	3.19781	1.48701	1.78307	1.36079e-14
ENSG00000144426	NBEAL1	down	-2.20714	942	817	1367	626	463	64	226	231	117	140	1.33839	1.14687	1.55802	0.730397	0.531462	0.077709	0.263259	0.286883	0.13473	0.16509	9.76063e-11
ENSG00000067900	ROCK1	down	-2.20525	6968	4628	8729	3202	2724	522	1810	1009	501	656	11.496	7.54219	11.6192	4.48367	3.62072	0.780281	2.44736	1.45441	0.669579	0.900246	6.92192e-07
ENSG00000178662	CSRNP3	down	-2.20134	243	183	331	185	100	13	57	44	14	55	0.320174	0.23741	0.353943	0.199576	0.106095	0.014552	0.060704	0.050532	0.014862	0.060319	8.41788e-08
ENSG00000187790	FANCM	down	-2.19677	1354	926	1654	600	384	115	297	260	81	148	3.15284	2.03734	2.93094	1.09779	0.777597	0.305721	0.53147	0.49559	0.142788	0.267734	1.33128e-08
ENSG00000048649	RSF1	down	-2.19385	4446	3340	5742	2148	1688	466	1087	848	401	493	6.21409	4.89772	6.2934	2.46948	1.94412	0.587108	1.46947	1.08041	0.486649	0.706054	6.49226e-11
ENSG00000197753	LHFPL5	down	-2.19252	306	246	284	256	138	48	47	66	53	16	1.25322	0.986249	0.925847	0.853838	0.427266	0.180574	0.148486	0.224713	0.163778	0.053764	9.78891e-11
ENSG00000083097	DOP1A	down	-2.19132	2351	1702	2695	1978	1180	416	533	428	198	382	4.45955	3.20421	4.10617	3.08102	1.8048	0.673727	0.830253	0.707389	0.303096	0.602989	5.60392e-18
Homo_sapiens_newGene_2441	Homo_sapiens_newGene_2441	down	-2.18994	1597	1083	1568	1104	653	266	218	321	137	238	2.99842	2.00866	2.36006	1.70282	0.988771	0.427572	0.335498	0.526664	0.20775	0.372289	7.84645e-16
ENSG00000112742	TTK	down	-2.18902	6535	5413	8546	5340	3392	1228	1728	1416	611	746	32.2473	26.7605	33.5664	21.2894	13.801	5.17615	6.94631	6.49066	2.4112	3.1318	4.02168e-15
ENSG00000206530	CFAP44	down	-2.18292	404	311	404	231	126	62	76	46	17	75	0.721798	0.6554	0.587092	0.381085	0.165747	0.080462	0.14548	0.078922	0.020812	0.114556	9.56879e-09
ENSG00000158417	EIF5B	down	-2.17547	8902	5690	10802	3794	3798	658	2333	1293	759	750	24.1134	15.2288	23.4661	8.44415	8.30659	1.52849	5.19041	3.06631	1.67031	1.70749	8.3869e-07
ENSG00000151835	SACS	down	-2.173	18756	15045	24006	11995	8303	2846	4711	3532	1826	2574	18.6756	14.7983	19.4462	9.91792	6.70046	2.65161	3.88876	3.16862	1.51893	2.16813	1.30535e-14
ENSG00000146350	TBC1D32	down	-2.17075	438	339	559	343	128	59	66	98	56	65	1.45237	1.14431	1.6581	1.00608	0.311129	0.164005	0.176195	0.25974	0.133468	0.161776	6.98687e-11
ENSG00000139116	KIF21A	down	-2.16991	3256	2516	4276	2216	1288	422	832	653	353	395	12.0182	8.92269	11.9452	6.47766	3.67211	1.36241	2.4784	2.05101	0.74552	1.18825	6.92223e-13
ENSG00000182263	FIGN	down	-2.16869	2990	2244	3276	2573	1595	575	628	549	399	429	4.89399	3.62911	4.31349	3.46093	2.1137	0.829854	0.846396	0.787831	0.529716	0.597351	3.20328e-26
ENSG00000138658	ZGRF1	down	-2.16681	1377	855	1496	597	382	138	234	276	115	137	4.05642	2.27332	3.40552	1.80508	0.878031	0.321253	0.693696	0.775136	0.222999	0.385084	1.11221e-09
ENSG00000180592	SKIDA1	down	-2.16675	1271	1256	1469	1413	1064	358	306	227	204	236	2.99419	2.92189	2.7744	2.73536	2.02297	0.72194	0.591781	0.467661	0.389287	0.462577	5.57e-40
ENSG00000165323	FAT3	down	-2.16674	977	886	1518	975	884	242	243	275	122	176	0.800392	0.720936	0.996324	0.656988	0.586035	0.16903	0.163182	0.198203	0.08077	0.119513	4.27873e-25
ENSG00000151461	UPF2	down	-2.16401	3593	2737	4664	2465	1547	464	990	689	416	396	10.669	8.02351	11.1317	5.96964	3.71412	1.15971	2.26966	1.70179	1.00398	0.920804	5.5899e-13
ENSG00000151422	FER	down	-2.1585	3476	2742	4439	1981	1163	423	1028	631	279	289	4.52572	3.5752	4.63533	2.14122	1.21325	0.542724	1.09046	0.857645	0.294546	0.310749	3.42676e-09
ENSG00000131747	TOP2A	down	-2.15811	53469	48909	70060	45104	29383	10006	15136	12412	5028	7147	146.012	131.971	153.427	101.213	64.7871	23.4851	33.98	29.7965	11.2017	16.3342	2.28325e-15
ENSG00000040731	CDH10	down	-2.15308	156	169	255	249	174	62	42	46	28	20	0.702337	0.751206	0.923684	0.925177	0.633022	0.237889	0.152666	0.179189	0.100222	0.073469	1.75268e-15
ENSG00000135968	GCC2	down	-2.15229	1443	767	1576	520	438	146	307	233	106	117	3.32491	1.72974	2.94897	0.98559	0.799574	0.281878	0.607619	0.468751	0.190644	0.24555	7.60883e-09
ENSG00000173041	ZNF680	down	-2.15146	408	326	460	183	127	42	114	62	30	36	2.22525	1.77713	1.98401	0.877396	0.559846	0.246701	0.527227	0.324529	0.134365	0.175736	7.01373e-08
ENSG00000011405	PIK3C2A	down	-2.15093	7577	6209	9694	4516	3197	1228	2129	1386	622	834	15.2584	12.3466	15.6769	7.61205	5.53757	2.40491	3.71502	2.56264	1.06669	1.44934	1.75877e-11
ENSG00000180376	CCDC66	down	-2.14846	1653	1024	1866	747	571	194	312	330	120	195	8.63405	5.26407	7.88408	3.52809	2.4839	0.910469	1.38867	1.55951	0.60252	0.928297	1.80465e-10
ENSG00000142731	PLK4	down	-2.14446	3728	3086	4671	2934	1841	780	948	737	376	472	15.2356	12.3868	15.2798	9.80977	6.03916	2.73137	3.18385	2.6287	1.24359	1.59391	9.78977e-16
Homo_sapiens_newGene_6187	Homo_sapiens_newGene_6187	down	-2.13291	1662	961	1987	905	651	304	308	268	178	188	2.55044	1.77363	2.96564	2.27767	1.4856	1.22399	1.12675	1.10566	0.864509	0.881922	2.7074e-13
ENSG00000163808	KIF15	down	-2.13013	1914	1425	2538	1397	727	279	504	364	189	276	6.32404	4.71972	6.69538	3.80092	1.94648	0.851926	1.40197	1.1585	0.557668	0.822322	2.26453e-12
ENSG00000062370	ZNF112	down	-2.12957	244	240	463	210	157	35	85	61	30	47	1.06978	1.00792	1.58648	0.75522	0.558504	0.126727	0.301081	0.224591	0.101879	0.178019	8.25475e-11
ENSG00000038427	VCAN	down	-2.12602	9680	7921	12005	8861	7251	1827	2681	2473	1181	1393	13.6129	11.7176	13.5054	10.3182	9.00009	2.65589	3.42786	3.02769	1.65853	1.81409	5.44155e-23
ENSG00000165288	BRWD3	down	-2.12561	2724	2256	2867	2011	1330	383	734	538	255	406	3.27827	2.68168	2.76638	1.98799	1.29186	0.394664	0.725394	0.56667	0.249125	0.407545	5.23698e-15
ENSG00000075292	ZNF638	down	-2.12108	7759	5791	9650	4302	2797	1212	1721	1423	742	1093	20.374	15.1731	20.5347	9.47759	6.06817	3.03549	3.66322	3.46948	1.73886	2.50969	1.43992e-12
ENSG00000145241	CENPC	down	-2.12029	2928	2097	3711	1327	1006	351	783	519	228	319	7.49116	5.07231	7.02683	2.53721	1.92416	0.730488	1.54987	1.13484	0.481933	0.608029	2.36989e-09
Homo_sapiens_newGene_6498	Homo_sapiens_newGene_6498	down	-2.12	961	514	1000	422	318	117	183	143	84	121	1.87162	0.90192	1.49807	0.670071	0.589908	0.2518	0.393472	0.232568	0.157123	0.174847	7.04908e-11
ENSG00000085276	MECOM	down	-2.11858	993	1031	1470	1183	766	185	227	342	131	240	2.79008	2.88442	3.3998	2.86132	1.76565	0.429606	0.556247	0.980418	0.34838	0.595575	2.61726e-19
ENSG00000177409	SAMD9L	down	-2.11693	562	466	571	331	181	64	156	100	53	46	1.22045	1.23693	1.04954	0.597855	0.3176	0.118095	0.279871	0.190102	0.093576	0.083228	7.8894e-09
ENSG00000077092	RARB	down	-2.11633	3013	3052	4054	3577	3120	924	804	815	383	638	15.0032	15.1078	16.1838	14.6227	12.5289	3.95895	3.28703	3.54375	1.55655	2.64048	1.77282e-31
ENSG00000125351	UPF3B	down	-2.11536	3938	3079	5288	2651	1765	483	1104	923	413	468	26.5729	20.694	28.5458	14.7138	9.69756	2.75437	6.0417	5.53351	2.22493	2.5918	1.33173e-11
ENSG00000187240	DYNC2H1	down	-2.11421	810	511	985	465	304	127	156	179	75	83	0.926399	0.600737	0.924645	0.442933	0.283997	0.127099	0.145667	0.314074	0.068771	0.078691	6.96705e-11
ENSG00000243244	STON1	down	-2.11204	764	677	987	980	625	189	209	218	81	147	2.13578	1.88131	2.23506	2.2504	1.40743	0.448428	0.48077	0.527318	0.180653	0.337427	1.01693e-20
ENSG00000163510	CWC22	down	-2.11107	2280	1640	2866	1160	894	249	626	461	227	208	10.4214	7.68405	11.2379	4.60243	3.62778	0.977643	2.47569	1.96204	0.870679	0.779009	1.1035e-09
ENSG00000032219	ARID4A	down	-2.11084	1091	644	1449	396	327	99	261	166	99	136	3.05201	1.68607	3.34614	0.87984	0.785089	0.25729	0.566615	0.384573	0.249838	0.304035	2.86863e-08
ENSG00000198677	TTC37	down	-2.11007	11499	9738	14640	8921	4797	1866	3343	2514	950	1505	31.3454	26.1671	31.8634	19.758	10.5376	4.20531	7.5004	6.03108	2.11596	3.44062	1.02289e-11
ENSG00000204767	INSYN2B	down	-2.10995	4320	4177	5551	4991	3917	1049	1247	986	718	929	11.7556	11.2303	12.112	11.1581	8.60589	2.44855	2.78706	2.34868	1.58716	2.10926	4.10881e-56
ENSG00000150893	FREM2	down	-2.10863	1743	1402	2154	1821	1454	358	521	424	259	255	1.68129	1.33545	1.66609	1.4427	1.13241	0.295663	0.412729	0.357997	0.20284	0.204657	1.22772e-27
ENSG00000162614	NEXN	down	-2.10843	1552	1115	2105	770	631	137	492	288	142	157	7.46747	5.61009	8.36688	3.07624	2.48634	0.574626	2.05496	1.24985	0.554653	0.819322	1.50685e-08
ENSG00000254788	CKLF-CMTM1	down	-2.10287	188	215	350	238	203	79	61	37	23	45	4.96056	5.6038	7.40676	5.16704	4.30994	1.73895	1.24644	0.770352	0.408601	0.913913	7.61548e-14
ENSG00000171634	BPTF	down	-2.09916	8217	6750	10060	6669	4750	1291	2190	1756	1153	1362	13.6811	10.7859	12.6198	8.83426	6.47046	3.20699	2.99253	2.65079	1.51586	2.29655	1.52413e-21
ENSG00000100697	DICER1	down	-2.09891	5218	4112	6138	4096	2706	754	1365	1210	527	833	9.00249	7.08437	7.94257	5.74433	3.73467	1.18477	1.87745	1.76609	0.649217	1.28336	9.87884e-16
ENSG00000153922	CHD1	down	-2.09688	8013	6143	10325	4420	2848	1022	2293	1532	621	1002	16.7035	12.2058	16.9867	7.31609	4.72832	1.9213	3.76186	2.6971	0.975062	1.69467	9.55158e-10
Homo_sapiens_newGene_5420	Homo_sapiens_newGene_5420	down	-2.09678	784	642	873	388	322	113	151	124	107	132	2.73236	2.17687	2.14193	1.32119	0.863539	0.729911	0.513804	0.634016	0.586601	0.745457	4.08679e-13
ENSG00000132424	PNISR	down	-2.09524	7412	4378	8362	3541	2660	959	1650	1308	724	811	29.8464	17.7215	25.0873	10.5316	7.29397	2.7394	4.41578	3.95504	2.24203	2.594	1.6183e-11
ENSG00000197020	ZNF100	down	-2.09035	740	459	688	264	199	43	149	138	63	70	2.18997	1.36461	1.62159	0.62314	0.606263	0.101493	0.379044	0.348029	0.137768	0.269037	1.632e-07
ENSG00000126653	NSRP1	down	-2.08838	3185	2342	4326	1682	1312	474	830	559	412	391	20.9543	15.3433	22.9992	9.0145	6.96292	2.97584	4.98288	3.24091	2.4293	2.02424	6.09476e-12
ENSG00000198919	DZIP3	down	-2.08357	1533	1053	1957	808	582	250	395	278	98	198	4.58963	3.11104	4.84072	2.07477	1.44383	0.707042	0.951546	0.788027	0.236726	0.530328	1.46417e-09
ENSG00000197008	ZNF138	down	-2.081	361	249	472	188	104	48	68	76	34	50	2.24689	2.75413	2.47707	1.16417	0.825471	0.318686	0.330641	0.593079	0.155407	0.275225	1.23162e-08
ENSG00000122417	ODF2L	down	-2.0785	1673	1282	2078	798	665	186	415	360	156	228	6.66669	4.54202	7.78122	2.65751	2.02084	1.02784	1.58224	1.48513	0.502451	0.913988	4.61285e-10
ENSG00000023516	AKAP11	down	-2.07823	5805	4915	7342	4338	2627	901	1716	1361	550	745	9.10396	7.61669	9.23503	5.59068	3.3266	1.21195	2.21042	1.86948	0.700301	0.97419	5.66433e-12
Homo_sapiens_newGene_1806	Homo_sapiens_newGene_1806	down	-2.07683	579	451	672	519	366	124	126	142	79	87	2.07292	1.69294	1.87339	1.42605	1.0269	0.522703	0.446711	0.412302	0.381476	0.369873	1.2562e-21
ENSG00000105821	DNAJC2	down	-2.07609	7293	4721	9063	3333	2744	812	1887	1430	719	762	51.123	32.5099	51.3089	19.2575	15.3868	4.77918	10.6895	8.91438	4.11071	4.42755	7.55288e-10
ENSG00000148948	LRRC4C	down	-2.07563	542	552	698	600	388	127	146	116	119	93	2.34707	2.60717	2.65625	2.11647	1.39229	0.417004	0.56741	0.410811	0.462263	0.311281	7.39046e-27
ENSG00000146414	SHPRH	down	-2.07165	2702	2132	3454	1933	1084	401	692	609	268	421	5.64521	4.52553	5.68035	3.32509	1.79846	0.733974	1.22259	1.10714	0.462063	0.730481	2.49468e-12
ENSG00000051825	MPHOSPH9	down	-2.07014	3226	2619	4015	2315	1465	562	798	744	368	451	9.53484	7.36606	9.39945	5.43935	3.358	2.00315	3.46658	2.2875	0.903417	1.47947	1.68079e-14
ENSG00000151849	CENPJ	down	-2.06682	2324	1871	2771	1784	1321	438	653	514	301	269	7.97105	5.79977	7.38855	5.15091	3.32611	1.18395	1.76458	1.55557	0.780794	0.686549	4.86371e-16
ENSG00000162601	MYSM1	down	-2.06464	5048	3374	5370	2363	1322	626	1070	991	373	585	10.6707	6.85121	8.86267	4.06822	2.19095	1.52779	1.78417	1.79858	0.809025	1.00413	3.63217e-09
ENSG00000198826	ARHGAP11A	down	-2.06406	15561	13629	19570	12680	8575	2698	4770	3670	1676	2316	43.095	37.193	42.4977	29.1521	20.1761	6.26205	10.6388	9.19095	3.66304	6.21634	5.87467e-15
ENSG00000115760	BIRC6	down	-2.06308	10678	9376	13546	10955	7321	2660	2651	2783	1392	1902	10.6904	9.26449	10.8567	9.03337	5.92588	2.2852	2.18601	2.4417	1.12919	1.58654	2.60865e-25
ENSG00000205213	LGR4	down	-2.06306	8134	7922	10419	9590	7044	2394	2421	2202	941	1482	24.2186	23.3399	24.8915	23.5033	16.8569	6.08563	5.91187	5.73182	2.26195	3.66279	4.23467e-22
Homo_sapiens_newGene_6953	Homo_sapiens_newGene_6953	down	-2.06182	7688	386	6145	3611	1761	723	952	176	529	581	21.6536	1.07243	13.8805	8.58133	4.00338	1.7471	2.20131	0.433793	1.21087	1.36361	0.000366399
ENSG00000197121	PGAP1	down	-2.0604	3616	3111	4256	2820	1752	594	1127	788	306	523	5.25366	4.50261	4.96933	3.29266	2.08858	0.743454	1.31149	0.989942	0.378756	0.631545	4.22612e-12
ENSG00000148541	FAM13C	down	-2.05612	1537	1247	1714	1415	966	310	408	367	143	278	7.98259	6.1821	6.86145	5.88513	3.91564	1.39564	1.72235	1.75432	0.636703	1.20401	1.21877e-17
ENSG00000118432	CNR1	down	-2.05379	20603	16926	24068	19231	13395	4563	5272	4834	2599	3625	61.1752	49.9886	56.0464	47.1481	32.2269	11.7132	12.5068	12.9075	6.64319	9.03928	8.23961e-26
ENSG00000184445	KNTC1	down	-2.05322	3829	3418	5062	3582	2569	1017	1010	940	458	637	9.68885	8.20101	10.2366	7.32594	5.06816	2.04735	2.02179	1.8904	0.879504	1.33236	3.72685e-20
ENSG00000122484	RPAP2	down	-2.05065	2676	2171	3518	1793	1271	509	706	606	273	379	2.4624	1.97329	2.59597	1.35553	0.943949	0.401665	0.533596	0.488137	0.204075	0.291027	4.66276e-13
ENSG00000163507	CIP2A	down	-2.04874	5682	4601	7487	3979	2242	769	1807	1366	533	577	26.1113	19.0874	28.2388	13.9027	9.469	2.55576	7.95491	5.0535	1.89254	2.1373	1.98472e-09
ENSG00000111879	FAM184A	down	-2.04801	1037	768	1395	663	454	147	304	182	101	186	4.20249	3.08475	4.43887	2.09522	1.40525	0.519056	1.088	0.61961	0.313737	0.645539	5.11944e-11
ENSG00000123200	ZC3H13	down	-2.04562	5670	4433	7055	4547	3680	918	1847	1368	767	616	11.4212	8.84581	11.4709	7.63437	6.13198	1.62147	3.13578	2.49476	1.33213	1.04864	3.29329e-14
ENSG00000118482	PHF3	down	-2.04425	7770	5154	9498	3698	2732	762	2242	1257	609	773	7.45942	5.07607	7.89606	2.8308	1.97852	0.836872	1.96383	1.27376	0.551131	0.754379	3.36026e-06
ENSG00000165899	OTOGL	down	-2.04376	169	128	198	144	81	22	46	34	35	8	0.261169	0.196797	0.250107	0.183623	0.101094	0.029097	0.058225	0.045743	0.042585	0.009264	8.39063e-08
ENSG00000198887	SMC5	down	-2.04192	5176	3657	6252	2336	1790	384	1383	1061	362	538	13.5295	9.44319	13.1068	5.01693	3.77741	0.860171	2.9695	2.42856	0.768773	1.17294	5.7042e-06
ENSG00000110723	EXPH5	down	-2.04115	627	472	671	366	230	106	147	122	50	84	0.945848	0.70356	0.816383	0.45305	0.280121	0.137107	0.182119	0.160319	0.062054	0.105117	2.83022e-10
ENSG00000075407	ZNF37A	down	-2.04071	2177	1374	2679	1134	987	255	524	483	271	256	4.16594	2.60521	4.03803	1.79807	1.49941	0.404866	0.830372	0.766968	0.416665	0.397726	2.37085e-11
ENSG00000135905	DOCK10	down	-2.0405	1583	1438	2206	1591	1070	361	461	405	207	314	3.46918	3.07172	3.82314	2.81679	1.93347	0.914624	0.804976	0.775403	0.3543	0.554256	3.69805e-21
ENSG00000153207	AHCTF1	down	-2.04031	9420	8114	12062	7877	5140	1836	2697	2419	1033	1381	16.4877	14.0388	16.9381	11.3325	7.26447	2.75462	3.87618	3.70658	1.46841	2.01581	5.19691e-15
ENSG00000173588	CEP83	down	-2.03983	1090	920	1474	699	485	170	345	224	125	138	5.13334	4.28637	5.57216	2.85489	1.7932	0.665823	1.41119	0.91858	0.46909	0.532536	1.03606e-10
ENSG00000065613	SLK	down	-2.03767	15717	12240	20386	8116	5869	1659	4760	3030	1410	1522	31.7237	24.4953	32.9895	13.5056	9.59739	2.8584	7.92534	5.37266	2.31862	2.56976	2.021e-06
ENSG00000011426	ANLN	down	-2.03732	32931	30480	42683	28046	17211	5727	10972	8563	3213	4477	109.219	99.8594	113.279	76.2156	46.0208	16.4186	30.0055	24.9419	8.77658	12.3731	5.61764e-12
ENSG00000151338	MIPOL1	down	-2.03309	639	520	759	348	245	141	160	122	49	64	1.76797	1.56108	1.74836	0.862598	0.475116	0.399436	0.400781	0.347665	0.084086	0.139507	7.02875e-09
ENSG00000170242	USP47	down	-2.03144	5531	4186	6170	3876	2436	860	1508	1215	598	708	9.51558	7.18394	8.46108	5.26715	3.37437	1.23261	2.35341	1.67682	0.853206	1.17379	3.93213e-13
ENSG00000116406	EDEM3	down	-2.02933	4229	3813	5603	3730	2221	903	1180	1134	442	668	9.61797	8.56853	10.2206	6.98545	4.07738	1.76127	2.20256	2.25816	0.816367	1.2679	4.03475e-14
ENSG00000174799	CEP135	down	-2.02549	5077	3335	5962	2139	1724	539	1352	887	323	558	14.4329	9.48114	13.6358	5.07981	3.92282	1.32366	3.1489	2.22035	0.760746	1.32722	2.90166e-06
ENSG00000157106	SMG1	down	-2.02038	14619	12784	19375	14323	9524	3324	3869	3966	1923	2846	14.5551	12.4546	15.3569	11.7166	7.82242	2.85505	3.17281	3.42926	1.55446	2.37267	2.3779e-22
ENSG00000123104	ITPR2	down	-2.01919	1056	865	1403	911	670	216	259	286	153	186	1.30629	1.05746	1.39197	0.926031	0.669165	0.228401	0.263252	0.309651	0.153347	0.191571	3.64408e-20
Homo_sapiens_newGene_8061	Homo_sapiens_newGene_8061	down	-2.01859	92	66	121	93	78	20	29	14	6	26	0.439945	0.313326	0.490261	0.385539	0.317884	0.082618	0.111639	0.055683	0.022015	0.104489	3.92795e-09
ENSG00000170759	KIF5B	down	-2.01549	29472	24957	37223	19489	12556	3539	9705	7158	2743	3743	78.1361	65.3728	79.1408	42.4549	26.8768	8.05065	21.1363	16.6182	5.9088	8.28187	1.47599e-09
ENSG00000139220	PPFIA2	down	-2.01535	457	364	583	339	248	74	172	61	45	80	1.48372	1.17847	1.41957	0.91145	0.573812	0.19995	0.467318	0.151508	0.102553	0.190462	7.7483e-10
ENSG00000114107	CEP70	down	-2.0142	986	853	1144	878	616	211	291	204	137	173	7.34632	6.08215	6.79239	5.41662	3.72936	1.29489	1.64498	1.22954	0.72795	1.22005	9.50695e-21
ENSG00000136051	WASHC4	down	-2.012	6290	4880	7888	3920	2303	901	1785	1445	570	829	19.4162	13.4936	17.9419	8.80525	5.19008	2.10157	4.0607	3.48448	1.25728	1.87299	6.1367e-10
ENSG00000174197	MGA	down	-2.01049	3642	3377	4407	3778	2293	898	1036	841	472	743	4.66843	4.36809	5.02881	3.85204	2.90995	1.05865	1.12573	1.18036	0.435936	0.92286	3.63673e-22
ENSG00000092439	TRPM7	down	-2.00908	9425	7593	12155	6420	3952	1380	2616	2357	873	1502	15.9888	14.0531	16.4699	8.81122	5.42513	2.1563	3.91345	3.66394	1.27295	2.1827	5.59861e-11
ENSG00000108848	LUC7L3	down	-2.00854	10186	7279	11626	6190	3814	1421	2621	2200	1170	1261	36.0043	24.57	32.3815	19.4683	13.403	6.83122	10.3336	9.57973	5.31646	5.11246	1.49889e-11
ENSG00000132549	VPS13B	down	-2.00573	2830	2576	3744	2944	1915	724	847	782	376	450	3.15469	2.89287	3.34725	2.73552	1.7199	0.798367	0.928856	0.840086	0.336111	0.49053	1.04737e-18
ENSG00000101596	SMCHD1	down	-2.00549	18715	16077	23595	14526	8564	3357	5682	4373	1788	3026	35.3449	29.4274	35.4717	21.8843	12.7778	5.23767	9.06823	7.2165	2.71632	4.54882	3.20844e-12
ENSG00000119707	RBM25	down	-2.00548	9318	7567	11589	6547	5437	1464	2971	2058	1304	1317	23.7028	18.6529	22.9877	13.1421	10.8248	2.93107	6.13016	4.6206	2.72276	2.76158	6.86792e-15
ENSG00000071794	HLTF	down	-2.004	5316	4458	6981	3371	2247	818	1741	1283	479	572	16.7799	13.5489	17.4537	8.54255	5.48789	2.08015	4.7316	3.49734	1.178	1.43298	3.37301e-09
ENSG00000156011	PSD3	down	-2.00375	2881	2547	3589	2592	1828	702	753	717	343	556	4.25045	3.68979	4.26403	3.01302	2.33014	1.0107	0.849075	0.937767	0.599104	0.651225	4.34192e-20
ENSG00000083535	PIBF1	down	-2.00188	854	573	890	351	332	123	250	123	62	96	4.3177	2.86448	3.60723	1.45611	1.35181	0.532243	1.03472	0.569097	0.252634	0.401477	2.70188e-08
ENSG00000133858	ZFC3H1	down	-2.00128	3225	2329	3628	1794	1339	519	798	667	328	454	6.8721	5.06151	6.13539	3.34705	2.42662	1.22209	1.65514	1.44311	0.602821	0.865859	4.1125e-12
ENSG00000165434	PGM2L1	down	-2.00037	9340	7941	11476	7465	4584	1496	2672	2446	1044	1538	17.134	14.394	16.884	11.2521	6.78938	2.35513	4.02721	3.92927	1.55577	2.35429	1.51283e-13
ENSG00000080345	RIF1	down	-2.00033	9620	6514	11999	4028	2972	872	2521	1879	805	1069	11.1458	7.4383	11.586	3.71932	2.65041	0.780119	2.24541	1.78544	0.752287	0.925775	3.96855e-06
ENSG00000131437	KIF3A	down	-1.99821	2461	1760	2751	1708	1083	431	634	578	228	323	6.05256	4.27489	5.44531	3.45235	2.14941	0.908077	1.28035	1.24398	0.453902	0.668035	5.05899e-12
Homo_sapiens_newGene_6599	Homo_sapiens_newGene_6599	down	-1.99591	208	190	250	138	145	46	71	38	15	0	0.407761	0.366997	0.392453	0.221742	0.228675	0.075974	0.113807	0.063717	0.023115	0	0.000147047
ENSG00000162599	NFIA	down	-1.99554	669	640	856	652	497	142	196	191	77	151	1.30292	1.40278	1.50136	0.998086	0.756704	0.271417	0.378673	0.390959	0.287986	0.335877	3.58103e-18
ENSG00000078401	EDN1	down	-1.99516	1005	956	1264	1060	1370	321	378	232	165	204	7.67507	7.21397	7.74268	6.65488	8.45255	2.10113	2.37059	1.55168	1.02481	1.30083	2.24283e-25
ENSG00000101974	ATP11C	down	-1.99402	16384	13954	21126	13689	8021	2999	5043	4389	1627	2402	39.7158	33.276	41.0952	27.3189	15.6612	6.77665	10.2638	9.4596	3.30731	5.16054	4.82732e-12
ENSG00000151320	AKAP6	down	-1.98987	842	692	1066	804	545	195	262	215	84	142	1.08553	0.884359	1.11271	0.786099	0.591292	0.246217	0.272456	0.251638	0.070578	0.138161	1.84345e-14
ENSG00000198589	LRBA	down	-1.98948	5386	4921	6436	5819	4615	1581	1614	1326	783	1026	9.9433	7.6569	8.23642	7.87749	6.09219	2.30666	2.12635	2.19292	1.07711	1.32984	8.92068e-30
ENSG00000181544	FANCB	down	-1.98812	806	705	1065	671	417	172	201	182	91	187	4.39842	3.84974	4.59815	2.96695	1.82446	0.807261	0.914749	0.84413	0.381053	0.804464	1.80661e-14
ENSG00000114346	ECT2	down	-1.98432	24596	20439	29934	17795	11388	3589	8251	6204	2248	3060	92.0728	75.5514	88.9827	53.9589	34.3526	11.7338	25.622	20.5426	6.83211	9.52662	5.27621e-10
Homo_sapiens_newGene_2955	Homo_sapiens_newGene_2955	down	-1.9788	184	253	209	123	95	48	66	43	5	17	1.57723	2.2166	1.66626	0.688641	0.697214	0.343122	0.355788	0.263202	0.025394	0.090683	1.38198e-05
ENSG00000047188	YTHDC2	down	-1.97397	5071	4444	6149	4342	3270	1046	1639	1326	652	740	12.5214	10.9872	12.1751	8.8099	6.53486	2.33262	3.32114	2.92156	1.33428	1.52673	3.81177e-16
ENSG00000198521	ZNF43	down	-1.97388	307	119	323	149	116	37	45	61	24	53	1.71481	0.665385	0.976493	0.626942	0.583437	0.262701	0.220357	0.273523	0.224611	0.195162	4.76095e-08
ENSG00000072571	HMMR	down	-1.96389	7374	5860	9206	3854	2368	897	2168	1643	639	734	38.7356	30.7657	38.9911	16.952	10.3401	4.88853	9.78193	8.17203	3.30335	3.87637	3.32306e-06
ENSG00000058272	PPP1R12A	down	-1.9638	7001	5579	8676	4709	3274	1169	2060	1704	767	1042	20.9947	16.3393	20.2548	11.3744	7.82461	3.21626	5.06646	4.21353	1.88421	2.54799	4.93951e-12
ENSG00000156103	MMP16	down	-1.96348	2712	2078	3592	1725	1258	487	806	593	301	424	3.65101	2.76361	3.87742	1.90731	1.36718	0.562184	0.890538	0.698077	0.329271	0.475648	9.79225e-12
ENSG00000126787	DLGAP5	down	-1.95872	7562	6570	10118	6187	3977	1514	2600	1836	902	1125	40.9702	35.4632	43.9903	27.648	17.3235	7.08876	11.598	8.74346	3.9764	5.06611	1.33474e-12
Homo_sapiens_newGene_3011	Homo_sapiens_newGene_3011	down	-1.95733	1350	885	1452	673	588	267	285	278	108	204	1.89803	1.19991	1.6006	0.770054	0.92338	0.732931	0.341968	0.504264	0.246021	0.417183	1.04926e-10
ENSG00000196628	TCF4	down	-1.95635	4314	3560	5208	3172	2284	758	1276	1075	517	711	10.1167	7.96914	9.3959	5.71528	4.63742	1.5286	2.53527	2.37977	0.907082	1.31061	3.44954e-14
ENSG00000077097	TOP2B	down	-1.95348	11412	9967	15034	9619	6078	1976	4112	3018	1267	1681	33.1543	28.8565	34.9279	22.9292	14.1878	4.89849	9.75038	7.6448	2.97574	4.05268	1.86674e-11
ENSG00000039319	ZFYVE16	down	-1.95145	6236	5283	8181	4503	2406	1112	1825	1538	626	1033	11.7865	9.23767	11.8737	6.34695	3.76105	1.57717	2.50066	2.31481	0.84885	1.61431	1.64662e-10
ENSG00000288558	DUS4L-BCAP29	down	-1.94547	6400	5172	4263	3742	3329	1089	1349	1766	597	590	15.8009	12.5683	9.14905	8.28683	6.6485	2.41365	2.96968	4.10534	1.10336	1.32048	1.73979e-10
ENSG00000118596	SLC16A7	down	-1.94539	910	866	1284	487	367	130	331	244	57	100	1.18546	1.11653	1.36046	0.522652	0.389446	0.144309	0.353557	0.277445	0.059902	0.108513	1.1883e-06
ENSG00000173258	ZNF483	down	-1.94533	597	485	806	463	315	98	174	154	83	111	0.666846	0.529434	0.778432	0.401967	0.30849	0.136812	0.187315	0.168031	0.093913	0.18111	7.97063e-13
ENSG00000108984	MAP2K6	down	-1.94426	146	206	210	211	160	65	36	58	20	37	0.168613	0.249062	0.195177	0.201088	0.149784	0.064224	0.034135	0.058194	0.018569	0.035801	3.43297e-12
ENSG00000182621	PLCB1	down	-1.94007	1252	1017	1589	899	575	187	374	326	159	195	3.00105	2.43761	2.97178	1.91197	1.14631	0.387746	0.83098	0.85771	0.38919	0.411716	3.12744e-11
ENSG00000109805	NCAPG	down	-1.93736	15121	13261	18325	13663	8012	3280	4562	4236	1788	2350	51.4736	44.5936	49.9855	38.258	21.9769	9.67709	12.7065	12.7423	4.92567	6.649	6.47358e-14
ENSG00000145725	PPIP5K2	down	-1.93448	7330	6411	9287	5697	3755	1500	2290	1974	780	1129	11.9977	11.1485	12.5159	8.31788	4.84836	2.02273	2.96379	2.09779	1.36476	1.52188	4.35253e-12
ENSG00000143776	CDC42BPA	down	-1.93419	7229	6371	9199	5910	4208	1329	2342	1913	980	1276	10.646	9.32582	10.8642	7.19916	4.94398	1.70102	2.77781	2.49971	1.18389	1.59937	3.42002e-15
ENSG00000148516	ZEB1	down	-1.93264	3161	2692	4264	2486	1260	512	1102	807	368	419	8.82499	7.05533	9.40891	5.83281	2.90466	1.37142	2.47032	1.91222	0.788088	0.962388	1.75764e-09
ENSG00000184384	MAML2	down	-1.93261	5074	4598	6059	5185	3825	1339	1566	1222	805	1074	11.1157	9.95202	10.6375	9.33205	6.77251	2.53919	2.83581	2.37313	1.45465	1.97871	4.32764e-30
ENSG00000145723	GIN1	down	-1.93172	491	457	647	426	247	130	159	139	35	55	2.20426	2.08717	2.26953	1.63744	0.872227	0.482598	0.577912	0.603057	0.121495	0.198252	5.03953e-08
ENSG00000198554	WDHD1	down	-1.92865	3032	2863	3985	2820	1736	754	1032	774	367	518	8.25608	7.64359	8.54529	6.224	3.71668	1.7695	2.41408	2.12889	0.894004	1.17588	8.26804e-14
ENSG00000181381	DDX60L	down	-1.92858	491	344	555	372	264	118	123	119	51	68	1.44315	0.923477	1.34776	0.906215	0.560696	0.27194	0.232826	0.293876	0.140817	0.140094	3.72521e-12
ENSG00000055609	KMT2C	down	-1.92779	9695	7861	11918	9274	6674	2006	2662	2594	1598	2132	9.78056	7.57496	9.53282	7.50158	5.28432	1.76509	2.4097	2.32001	1.26093	1.82086	5.77954e-28
ENSG00000278384	AL354822.1	down	-1.92759	599	433	589	385	253	105	151	120	55	104	3.07744	2.1965	2.42331	1.62177	1.04572	0.461529	0.636485	0.539149	0.228801	0.444125	4.64599e-11
ENSG00000137601	NEK1	down	-1.92615	1868	1622	2523	1218	710	351	599	437	233	229	5.1925	4.50624	5.67059	2.85137	1.63879	0.859049	1.4197	1.16464	0.482536	0.53415	2.35286e-09
ENSG00000163728	TTC14	down	-1.92554	3514	2692	4269	2415	1411	687	903	748	444	621	15.0785	12.1875	15.1761	8.65189	5.20033	2.801	3.62698	3.05126	1.7933	2.37129	7.28318e-13
ENSG00000134853	PDGFRA	down	-1.92516	11453	10666	14495	13135	9993	3433	3314	3311	2050	2467	28.7576	26.7419	29.1866	27.3203	20.4726	7.44692	7.14008	7.52852	4.45689	5.28464	1.50222e-39
ENSG00000129317	PUS7L	down	-1.92268	2977	2437	3585	1739	1171	423	1030	678	242	390	4.03444	3.29723	3.78598	2.18386	1.43618	0.625871	1.18869	1.1389	0.273953	0.375004	3.36122e-08
Homo_sapiens_newGene_6739	Homo_sapiens_newGene_6739	down	-1.92238	671	479	835	405	379	154	158	176	81	86	1.1412	0.799284	1.1306	0.565724	0.517284	0.22198	0.218279	0.259372	0.111143	0.120601	1.09849e-11
ENSG00000173193	PARP14	down	-1.9201	2334	1998	3064	1976	1379	457	697	686	276	459	4.63813	3.92464	4.93841	3.24804	2.23879	0.792684	1.15246	1.20718	0.4531	0.763426	3.40867e-14
ENSG00000196632	WNK3	down	-1.92005	666	608	888	611	454	201	210	135	87	144	0.960629	0.836106	1.01665	0.725662	0.590326	0.235513	0.23906	0.161728	0.097152	0.164786	6.40713e-16
ENSG00000162402	USP24	down	-1.91918	11039	10208	13556	12130	8151	2823	3349	3296	1754	2213	16.3053	14.7085	15.9756	14.7067	9.63752	3.50478	4.06663	4.25048	2.10685	2.82072	1.23704e-25
ENSG00000140396	NCOA2	down	-1.91796	3107	2862	3852	3332	2556	702	1003	924	535	674	6.10536	5.53601	5.97172	5.52446	4.26868	1.30804	1.85103	1.49609	0.956439	1.1733	7.42784e-30
ENSG00000102595	UGGT2	down	-1.91612	1768	1592	2153	1262	841	359	522	430	241	279	6.02773	5.34798	5.72644	3.65934	2.76544	1.13309	1.47139	1.2913	0.986367	0.913472	7.23044e-13
ENSG00000197056	ZMYM1	down	-1.91606	1807	1462	1825	1108	767	333	533	436	152	197	6.66822	5.38629	5.45034	3.3834	2.3072	1.05921	1.62389	1.41292	0.451121	0.601952	3.94942e-09
ENSG00000189184	PCDH18	down	-1.91458	760	660	887	889	507	211	160	199	150	178	2.218	1.87852	2.07812	2.10242	1.19462	0.520251	0.37418	0.489732	0.319699	0.435024	4.27285e-25
ENSG00000158528	PPP1R9A	down	-1.91447	2082	1790	2619	1871	1090	387	633	608	222	410	4.26141	4.15566	4.8522	2.65277	1.90034	0.606908	0.989202	1.01216	0.26926	0.508692	2.49636e-12
ENSG00000070081	NUCB2	down	-1.91387	1480	1254	2097	1223	848	386	435	372	185	282	10.5094	8.81695	13.1322	7.33654	4.68637	2.34829	2.7784	2.33628	1.10824	1.84233	3.02984e-14
ENSG00000112739	PRPF4B	down	-1.91203	9540	7306	11438	5559	3748	1491	2883	2267	951	1316	20.3067	15.5242	19.5542	9.59342	6.42037	2.74077	5.00478	4.37843	1.63125	2.31153	1.38495e-09
ENSG00000213047	DENND1B	down	-1.91098	433	364	452	298	142	58	97	132	46	59	0.833618	0.697829	0.721539	0.454552	0.212951	0.091518	0.180531	0.229768	0.068148	0.107663	4.7672e-08
ENSG00000178177	LCORL	down	-1.90898	2467	2131	3332	1456	1032	521	685	694	264	293	5.54461	4.87844	5.99673	2.90557	1.96175	1.48065	1.69785	1.72591	0.544065	0.849453	4.43231e-09
ENSG00000172869	DMXL1	down	-1.90674	5168	4318	6753	3889	2559	1226	1490	1432	546	754	7.34209	6.14583	7.70576	4.61946	3.00137	1.66847	1.78516	2.06723	0.613423	1.17132	2.40467e-11
ENSG00000176542	USF3	down	-1.90332	1422	1074	1605	1137	1015	299	399	392	211	234	1.61587	1.22828	1.49215	1.06354	0.932224	0.291098	0.371081	0.38912	0.194271	0.228467	4.20451e-20
ENSG00000169607	CKAP2L	down	-1.90037	4282	3402	5328	2874	1911	838	1337	1093	445	556	14.2473	11.1562	14.1251	7.89002	5.13316	2.39436	3.65086	3.21072	1.18965	1.5321	4.36034e-10
ENSG00000075826	SEC31B	down	-1.9003	363	245	500	174	236	67	72	61	48	108	1.21913	0.791634	1.34742	0.442241	0.588931	0.19054	0.185362	0.168661	0.120549	0.320953	9.88604e-10
ENSG00000198399	ITSN2	down	-1.89904	3366	2957	4260	2431	1722	606	1100	839	459	577	10.7025	9.0831	11.4118	6.02267	4.36482	1.55825	2.88733	2.13245	1.11404	1.53515	1.00803e-12
ENSG00000163946	TASOR	down	-1.89766	7249	6598	9413	6153	3797	1572	2327	2093	859	1222	19.1616	17.057	19.6945	13.264	8.16296	3.66641	5.17674	4.89251	1.93004	2.77948	1.761e-12
ENSG00000138160	KIF11	down	-1.89744	14043	12807	17288	11116	8265	2780	4886	3714	1678	2476	43.5379	39.2302	42.9843	28.3178	20.6898	7.39454	12.4445	10.084	4.22711	6.40699	2.64402e-13
Homo_sapiens_newGene_5957	Homo_sapiens_newGene_5957	down	-1.89642	1149	562	766	607	384	170	186	180	147	160	8.47736	4.09774	4.5301	3.67718	2.28703	1.07229	1.12787	1.15777	0.880034	0.983338	1.3818e-11
ENSG00000175455	CCDC14	down	-1.89443	4786	3194	5472	2501	1761	866	1157	1129	519	588	15.1793	10.3819	15.158	7.22138	4.90823	2.44338	3.5043	3.72284	1.54486	1.6922	7.64857e-10
ENSG00000163082	SGPP2	down	-1.89356	114	127	194	110	138	44	29	32	30	29	0.355592	0.390055	0.483707	0.280881	0.345984	0.117527	0.073725	0.086849	0.075878	0.074967	1.4006e-14
ENSG00000168702	LRP1B	down	-1.89273	824	612	891	780	465	223	200	170	132	156	0.808139	0.639087	0.700921	0.643732	0.368011	0.187584	0.160473	0.145394	0.105095	0.127511	1.9183e-19
ENSG00000114127	XRN1	down	-1.89219	2541	2199	2948	1820	1067	441	851	650	207	389	4.4275	3.59679	3.83766	2.96326	1.41797	0.668287	1.32767	1.15887	0.281935	0.530236	6.36157e-09
Homo_sapiens_newGene_2725	Homo_sapiens_newGene_2725	down	-1.89207	909	594	863	542	363	183	167	190	123	136	10.0998	6.51374	7.69172	4.94648	3.25032	1.74146	1.52328	1.84767	1.10991	1.26094	1.21005e-12
Homo_sapiens_newGene_6365	Homo_sapiens_newGene_6365	down	-1.89175	2400	1779	2633	1300	800	353	682	512	217	372	8.96527	6.462	7.50964	3.98031	2.09667	1.16865	2.12445	1.7005	0.679257	1.08181	8.7498e-09
Homo_sapiens_newGene_3219	Homo_sapiens_newGene_3219	down	-1.89117	4870	3360	5024	2867	2113	1127	1046	1103	455	732	5.10173	3.94549	4.90469	3.81243	2.16573	2.16721	1.862	2.25442	0.921757	1.34292	1.49011e-11
ENSG00000130779	CLIP1	down	-1.89016	8961	7577	12243	6510	4619	1535	3118	2494	1092	1413	26.3068	21.3195	29.4527	15.9511	10.7302	4.006	7.80593	7.1148	2.85551	3.86451	8.3215e-11
ENSG00000182836	PLCXD3	down	-1.88764	411	312	445	359	235	88	133	111	47	47	0.828845	0.620981	0.718655	0.594548	0.381525	0.149418	0.21929	0.195074	0.076502	0.079054	1.93173e-10
ENSG00000165259	HDX	down	-1.88705	372	335	493	297	242	101	140	78	43	60	0.921616	0.872697	1.04467	0.615023	0.484986	0.331362	0.286589	0.166398	0.08448	0.123369	9.58584e-11
ENSG00000153132	CLGN	down	-1.88599	2184	1828	2646	1961	1222	562	655	597	262	347	12.4601	10.3028	12.0793	9.18576	5.6352	2.74978	3.06349	2.98045	1.21133	1.6467	1.20929e-13
ENSG00000143631	FLG	down	-1.88563	3600	3054	4379	4299	3706	934	960	1057	840	973	4.37523	3.66771	4.26904	4.29375	3.637	0.973909	0.958041	1.12464	0.829299	0.986205	2.71925e-88
ENSG00000198604	BAZ1A	down	-1.88177	5717	5195	7977	4269	2600	1081	1942	1484	794	981	15.4748	13.9123	17.3236	9.45472	5.67759	2.49187	4.3116	3.51029	1.73295	2.18704	3.90295e-11
ENSG00000138193	PLCE1	down	-1.87854	4282	3662	5065	4226	3250	1142	1135	1140	737	1014	5.64634	5.92991	5.22279	4.37145	3.29898	1.23295	1.16825	1.25307	0.746197	1.05392	6.04845e-36
ENSG00000065243	PKN2	down	-1.8783	7524	6869	9813	5779	3646	1472	2498	2177	929	1168	20.4422	18.1889	20.9569	12.5776	7.81463	3.39859	5.29799	5.06909	2.02255	2.62412	5.25371e-11
ENSG00000075539	FRYL	down	-1.87538	7221	6374	8907	7044	4483	1783	2184	2054	1018	1483	10.3213	9.22233	10.049	8.5554	5.78388	2.7684	2.81327	3.01674	1.33941	1.89182	1.27048e-18
ENSG00000167766	ZNF83	down	-1.87537	832	669	1022	521	438	222	230	183	105	118	4.84927	4.22545	4.56491	2.56669	2.04966	1.15608	1.23464	0.891083	0.444919	0.677259	1.87758e-11
ENSG00000120800	UTP20	down	-1.87322	9210	8657	11602	9587	8146	2672	3043	2612	1539	2091	15.8594	14.7287	16.0217	13.5643	11.3261	3.94839	4.30463	3.93888	2.15392	3.00473	6.38228e-32
ENSG00000172175	MALT1	down	-1.87074	15823	13956	20604	15239	10813	4408	5128	4502	2157	2978	27.8027	23.9278	28.451	22.0824	15.1789	6.89618	7.55708	6.96886	3.08206	4.92675	2.11025e-17
ENSG00000125848	FLRT3	down	-1.87061	1360	1397	1681	1342	827	308	455	396	247	248	4.32549	4.39809	4.28331	3.52372	2.13375	0.82427	1.19231	1.09148	0.625093	0.661301	1.17839e-16
ENSG00000198862	LTN1	down	-1.87006	3713	3211	4946	2853	1622	686	1348	981	457	517	7.56196	6.42014	8.15573	4.77739	2.66542	1.18269	2.23828	1.74667	0.754884	0.867063	1.34357e-09
ENSG00000067208	EVI5	down	-1.86946	1989	2040	2965	1790	1375	404	762	665	303	380	4.33862	4.5331	5.30097	3.26462	2.63572	0.757524	1.45377	1.34938	0.513684	0.676269	6.02285e-13
ENSG00000154240	CEP112	down	-1.8694	234	195	366	109	123	37	88	66	14	29	1.0414	0.865968	1.32963	0.433221	0.44033	0.137661	0.313764	0.248989	0.047943	0.105458	8.11804e-06
ENSG00000174720	LARP7	down	-1.86823	2576	1978	3430	1172	917	401	874	548	258	332	19.361	16.1078	20.653	7.28371	5.59733	2.5411	5.33149	3.66155	1.59013	2.12953	1.56333e-07
ENSG00000080200	CRYBG3	down	-1.86764	2730	2240	3772	1720	1231	561	843	747	269	436	3.93754	3.19223	4.36357	2.03852	1.4335	0.693966	0.99851	0.943016	0.314573	0.524298	2.23343e-09
Homo_sapiens_newGene_3728	Homo_sapiens_newGene_3728	down	-1.86763	268	188	298	181	165	50	101	41	37	39	0.695888	0.482098	0.62026	0.38557	0.346124	0.111223	0.215347	0.093219	0.076467	0.084722	1.27293e-09
ENSG00000122970	IFT81	down	-1.86634	775	643	1052	539	442	164	212	231	116	131	3.90107	3.23661	4.25314	2.20269	1.79642	0.702543	0.858411	1.1326	0.488989	0.58072	1.21742e-12
ENSG00000179841	AKAP5	down	-1.86299	321	275	385	248	150	23	173	28	8	19	0.865894	0.66345	0.883109	0.519345	0.311964	0.115247	0.351034	0.144635	0.037162	0.091691	0.00159916
ENSG00000149212	SESN3	down	-1.86099	13748	12642	17957	13388	8735	3627	4309	3912	1984	2982	22.4911	20.4332	23.4985	18.037	11.524	5.13423	5.7863	5.58796	2.67578	4.07539	2.24168e-18
ENSG00000080298	RFX3	down	-1.8604	2098	1670	2449	1658	1050	447	673	481	303	336	3.87707	2.98312	3.62918	2.44173	1.60347	0.781436	1.37432	1.14674	0.523199	0.69699	1.36958e-13
ENSG00000083642	PDS5B	down	-1.85802	3708	3143	4348	3306	2354	931	1197	1071	472	583	7.87483	6.72103	7.47299	5.89991	4.13687	1.73363	2.1431	2.01385	0.857546	1.02411	1.94052e-14
ENSG00000113593	PPWD1	down	-1.85701	2330	2001	2797	2098	1329	662	713	572	401	306	17.5084	14.63	16.8695	13.138	7.9414	4.21283	4.3892	3.83834	2.41335	1.91775	3.1903e-14
ENSG00000139324	TMTC3	down	-1.85592	3137	2809	4071	2084	1193	556	1118	865	295	404	6.78877	5.99987	7.07704	3.70188	2.08176	1.03343	1.99066	1.63798	0.516918	0.728198	7.90808e-08
ENSG00000178295	GEN1	down	-1.85555	3317	2498	3862	1709	1138	449	1051	709	344	515	5.48782	4.0493	5.03012	2.27913	1.52707	0.620786	1.4168	0.973145	0.437366	0.696638	2.92272e-08
ENSG00000130224	LRCH2	down	-1.85449	1928	1639	2627	1428	1045	410	699	523	216	305	6.05261	5.08447	6.61286	3.68328	2.64858	1.10333	1.80085	1.43572	0.55073	0.796961	2.65308e-10
ENSG00000127995	CASD1	down	-1.8544	1489	1210	1867	1373	922	393	502	409	183	237	5.88767	4.72651	5.91878	4.46016	2.94421	1.33147	1.6379	1.411	0.613932	0.817804	4.23165e-13
ENSG00000040275	SPDL1	down	-1.85392	12168	10203	14880	8109	5884	2143	3843	3520	1479	1799	80.9684	64.7137	78.789	43.6755	31.3946	11.8293	20.5399	19.9657	7.84912	9.84129	1.44123e-10
ENSG00000123505	AMD1	down	-1.85386	19371	19314	26008	22935	17436	7525	6448	5839	2904	3981	73.4791	76.1307	79.8797	75.3539	48.0437	24.2227	19.24	20.1013	7.58231	11.5911	6.76405e-19
ENSG00000148773	MKI67	down	-1.85334	57740	55551	73676	62606	55215	14062	19692	16752	13429	14308	70.7002	67.2534	72.3381	63.0044	54.5935	14.7831	19.8067	17.9715	13.4008	14.6299	5.98649e-53
ENSG00000138696	BMPR1B	down	-1.85316	928	1080	1201	1137	808	321	352	302	160	175	3.74208	3.44007	2.80053	2.70031	2.00395	0.997848	1.01569	0.759831	0.593211	0.760831	1.29538e-17
ENSG00000075213	SEMA3A	down	-1.85133	8003	7002	10332	6279	4274	1891	2652	2329	859	1261	16.4433	14.4461	17.022	10.8908	7.36051	3.37518	4.62572	4.37809	1.59479	2.23903	6.39869e-11
ENSG00000117523	PRRC2C	down	-1.85083	18191	15280	22409	18727	16441	4609	5467	5300	3824	4214	29.1374	23.7874	28.4343	24.1597	20.9369	6.41255	7.40999	7.3507	5.19286	5.74609	2.79428e-53
ENSG00000181450	ZNF678	down	-1.85077	493	411	636	220	106	64	134	141	37	55	0.94516	1.01599	1.63119	0.394203	0.205552	0.186723	0.477377	0.223325	0.084118	0.082431	1.53351e-05
ENSG00000143469	SYT14	down	-1.85053	1027	824	1394	567	442	131	363	220	100	219	1.55562	1.40862	2.12368	0.902761	0.615889	0.130818	0.465858	0.402059	0.092632	0.436319	8.89105e-08
ENSG00000196504	PRPF40A	down	-1.85023	12427	10995	17051	7897	5167	1940	4769	3211	1451	1770	25.8474	22.5521	28.578	13.7141	8.64632	3.56864	8.28684	5.74394	2.41955	3.00395	2.49179e-08
ENSG00000204116	CHIC1	down	-1.84853	1970	1510	2296	1152	727	338	612	456	192	299	4.84136	3.89782	4.85266	2.51491	1.46333	0.775694	1.34417	1.02972	0.44284	0.67855	9.73932e-09
ENSG00000092853	CLSPN	down	-1.84604	7306	6353	9835	6466	4526	1543	2403	2097	1088	1635	14.6677	12.5002	15.9827	10.8447	7.49483	2.89579	4.0677	3.77226	1.72374	2.83017	2.78356e-16
ENSG00000110318	CEP126	down	-1.84577	326	245	480	151	94	48	131	49	32	40	0.792884	0.562544	0.93427	0.331323	0.173642	0.08991	0.243167	0.099102	0.056408	0.072843	1.28099e-05
ENSG00000198000	NOL8	down	-1.84313	3758	2965	4834	2489	1595	689	1207	923	387	703	13.9562	10.9863	15.4917	7.54383	5.01886	2.05088	3.56162	2.83269	1.06996	2.26094	1.00517e-09
ENSG00000012983	MAP4K5	down	-1.84251	4384	3649	5509	3686	2388	936	1445	1202	530	865	16.1468	13.0889	16.2127	11.1598	7.00315	2.95935	4.49753	4.02943	1.59525	2.66341	5.39584e-13
ENSG00000186628	FSD2	down	-1.84114	246	154	209	167	86	37	34	51	55	32	0.595158	0.368059	0.432748	0.33164	0.167104	0.076357	0.066785	0.107753	0.106379	0.063169	2.50951e-08
ENSG00000163629	PTPN13	down	-1.83941	1307	1048	1665	1279	712	330	352	398	180	266	2.39601	1.89821	2.45225	1.94381	1.05111	0.537432	0.524565	0.635767	0.265103	0.403241	1.90571e-14
ENSG00000092148	HECTD1	down	-1.83906	10504	9205	13218	10513	6871	2719	3493	3107	1483	2107	18.6823	15.3949	18.3504	14.7689	9.3767	4.0087	4.87594	4.63654	2.07882	2.9679	3.5541e-17
ENSG00000145703	IQGAP2	down	-1.83878	1299	1126	1679	982	716	212	443	420	194	182	3.47824	2.97795	3.8088	2.15982	1.55131	0.486255	0.974414	0.993782	0.421386	0.40507	3.97486e-10
ENSG00000118407	FILIP1	down	-1.83877	863	635	1148	553	436	120	262	262	131	124	2.58422	1.8603	2.71667	1.3679	0.734058	0.204152	0.42791	0.456918	0.210552	0.205464	2.4193e-09
ENSG00000135541	AHI1	down	-1.83341	2159	1803	2837	1622	898	510	688	537	246	370	6.67345	5.10685	6.04215	3.88076	2.01645	1.69946	1.68371	1.37837	0.585825	0.951989	5.23015e-10
ENSG00000141446	ESCO1	down	-1.83276	1999	1312	2506	835	557	253	631	418	205	242	6.76963	4.42368	6.84836	2.34706	1.46379	0.746795	1.73084	1.2565	0.541027	0.693988	1.06794e-06
ENSG00000184635	ZNF93	down	-1.83182	225	173	233	177	149	47	65	71	35	21	1.45971	1.09638	1.20342	0.956587	0.924547	0.294643	0.386009	0.475374	0.245145	0.207954	1.69599e-09
ENSG00000162636	FAM102B	down	-1.83029	2313	2389	3037	2557	1467	597	862	745	290	518	6.44101	6.57382	6.80884	5.88288	3.3132	1.43987	1.97191	1.81584	0.655564	1.20888	5.07761e-13
ENSG00000044459	CNTLN	down	-1.82908	1005	734	1279	595	458	171	293	228	152	185	2.93703	2.15661	2.98475	1.45662	1.10415	0.447151	0.728112	0.605018	0.368219	0.460396	8.06066e-11
ENSG00000107186	MPDZ	down	-1.82875	3708	3158	4439	3492	2540	876	1214	1075	596	738	7.9715	6.85859	7.99203	6.31683	4.53611	1.68044	2.91771	2.11304	1.00151	1.59779	3.3256e-20
ENSG00000111731	C2CD5	down	-1.82859	2044	1777	2423	1808	1274	524	623	576	262	428	7.48457	6.35336	6.97947	5.3583	3.73775	1.67746	1.86871	1.8551	0.7467	1.30184	6.65297e-16
ENSG00000198836	OPA1	down	-1.8284	16685	15551	21948	14577	9797	4055	5792	5237	2126	2921	42.6258	38.4431	45.1032	30.7828	19.6933	8.60162	12.5178	12.5978	4.43134	6.18231	2.22948e-12
ENSG00000106772	PRUNE2	down	-1.8269	377	456	605	547	394	148	114	112	114	124	0.478757	0.59618	0.677928	0.589304	0.457472	0.15734	0.114651	0.120329	0.113694	0.126318	1.68931e-28
ENSG00000096872	IFT74	down	-1.82348	543	443	733	250	264	108	184	118	69	79	4.72255	3.31862	5.01058	1.52328	2.03223	0.838904	1.43779	0.736973	0.544416	0.666185	4.05061e-08
ENSG00000118762	PKD2	down	-1.82315	2603	2479	3068	2525	1979	819	749	798	438	506	7.98932	7.49796	7.5306	6.40096	4.97836	2.17485	1.88788	2.16349	1.09142	1.29022	4.55006e-22
ENSG00000108021	TASOR2	down	-1.82294	10930	9667	14339	10209	7430	2591	3780	3346	1612	2303	19.9362	17.6496	20.7614	15.3304	11.0129	4.02523	5.64751	5.6936	2.36279	3.60954	7.53362e-17
ENSG00000140386	SCAPER	down	-1.82284	917	785	1350	774	474	214	309	257	120	193	3.06517	2.50998	3.41991	2.05502	1.21452	0.584498	0.835789	0.692803	0.30363	0.495262	3.89491e-11
ENSG00000170264	FAM161A	down	-1.82278	957	790	1256	769	488	182	282	291	153	179	3.99104	3.27675	4.19098	2.61251	1.6229	0.651004	1.01246	1.07729	0.518024	0.617959	2.95931e-12
ENSG00000183137	CEP57L1	down	-1.82245	1291	1117	1680	1060	628	301	462	359	139	205	9.67241	9.01483	10.0517	6.43903	4.63077	1.90603	3.42519	3.24678	0.813365	1.49139	1.3597e-09
ENSG00000280165	PCDH20	down	-1.8211	2847	2864	3336	3185	1976	842	1044	815	399	602	9.2644	9.20773	8.70754	8.51784	5.19161	2.35129	2.79	2.32108	1.05351	1.6353	3.30621e-16
ENSG00000116266	STXBP3	down	-1.82085	2584	2109	3219	1865	1341	588	883	677	251	443	16.14	13.0189	16.1251	9.57034	6.76281	3.1479	4.52927	3.70366	1.27462	2.30724	4.47649e-10
ENSG00000174373	RALGAPA1	down	-1.82041	1973	1648	2412	1864	1012	418	620	572	271	414	3.66768	3.00299	3.69112	2.89361	1.55913	0.691083	0.972691	0.963268	0.430257	0.671349	2.10039e-13
Homo_sapiens_newGene_3573	Homo_sapiens_newGene_3573	down	-1.81847	7392	6088	9132	6169	3058	1873	2223	1888	837	1347	31.2513	21.6138	29.2861	21.2586	10.0336	6.1035	6.84403	6.97419	3.00631	4.88262	9.30511e-11
ENSG00000163625	WDFY3	down	-1.81797	7879	7536	10527	9219	6954	2511	2482	2485	1432	2148	8.47442	8.22	9.14616	8.26363	6.12643	2.42521	2.44774	2.46691	1.25766	1.9836	3.24784e-33
ENSG00000145833	DDX46	down	-1.8158	11991	9832	15041	9816	6534	2387	3961	3392	1780	2267	35.09	30.8861	37.8011	26.71	15.5188	6.94742	11.0205	9.54914	5.05597	5.85766	7.94332e-14
ENSG00000023287	RB1CC1	down	-1.81479	7601	5044	9452	3079	2199	752	2561	1479	616	743	18.0834	11.895	18.2389	6.01131	4.21979	1.66252	5.02446	3.16062	1.24386	1.56567	0.000167949
ENSG00000182504	CEP97	down	-1.81474	2045	1728	2516	1444	840	366	657	595	215	348	4.19592	3.49077	4.16169	2.46791	1.41646	0.636455	1.11193	1.13616	0.353878	0.602247	5.82862e-09
ENSG00000134744	TUT4	down	-1.81261	4179	3471	5098	3392	2467	749	1228	1232	724	910	12.8839	10.1104	13.3511	8.42191	5.98705	2.09648	3.14679	3.07444	1.82225	2.30137	2.69685e-16
ENSG00000169760	NLGN1	down	-1.81164	1438	1093	1757	945	663	284	471	362	156	239	4.12043	2.86278	4.45769	4.0214	3.01065	1.85079	1.73678	1.24815	1.3282	0.970365	9.87789e-10
ENSG00000008952	SEC62	down	-1.81004	7832	6276	10238	4930	3223	1112	2699	2106	1060	1277	19.2694	15.1043	20.2724	9.94775	6.43464	2.44205	5.38148	4.44296	2.1109	2.65722	7.23813e-09
ENSG00000105810	CDK6	down	-1.80937	26616	24497	34504	21696	15324	5525	9581	8272	3740	4725	35.5147	32.2944	36.9109	23.7762	16.5058	6.3289	10.5017	9.69175	4.0631	5.26281	3.8084e-12
ENSG00000151150	ANK3	down	-1.80831	795	650	935	733	423	206	257	193	108	157	1.94709	1.91163	2.07123	1.55856	0.903255	0.436428	0.356177	0.420157	0.131473	0.324917	2.45898e-13
ENSG00000145675	PIK3R1	down	-1.80625	6514	6153	8191	6224	3972	1349	2285	2031	1001	1463	14.6637	13.8101	14.8031	11.5385	7.20677	2.74481	4.18215	4.28597	1.94992	2.72696	5.87935e-15
Homo_sapiens_newGene_3570	Homo_sapiens_newGene_3570	down	-1.80587	2348	1545	2180	1298	966	576	454	452	321	378	8.3735	6.89077	6.81902	6.29928	4.86999	3.66266	2.21731	2.48722	2.17191	2.54068	3.62953e-12
ENSG00000188994	ZNF292	down	-1.80508	4463	2913	5273	1861	1216	537	1432	790	362	569	5.77743	3.84765	5.43148	1.97445	1.33726	1.03977	1.78061	1.03421	0.453289	0.679963	5.80274e-05
ENSG00000133138	TBC1D8B	down	-1.80338	845	723	1068	623	331	200	282	231	77	122	2.64775	2.25998	2.69973	1.55122	0.875361	0.520755	0.810876	0.665929	0.190024	0.322411	8.13169e-08
ENSG00000150627	WDR17	down	-1.80151	562	365	601	369	264	89	205	110	58	91	1.93491	1.26213	1.67222	1.05336	0.718933	0.244213	0.549476	0.309975	0.150497	0.243723	1.48455e-08
ENSG00000176049	JAKMIP2	down	-1.80008	1260	920	1561	966	723	270	431	308	189	221	2.57941	2.29411	2.74632	1.6936	1.49614	0.576233	0.901527	0.694421	0.400339	0.447864	3.46118e-13
ENSG00000078114	NEBL	down	-1.7997	580	470	603	430	310	85	183	175	78	99	1.52151	1.16452	1.29462	0.864085	0.699198	0.373945	0.533257	0.458254	0.201141	0.197675	3.12512e-10
ENSG00000060749	QSER1	down	-1.7993	12200	10934	15897	9624	6638	2498	4707	3537	1580	2067	20.1846	17.8422	21.0237	13.2366	8.83877	3.54562	6.45482	5.0712	2.13166	2.85739	1.18157e-10
Homo_sapiens_newGene_1914	Homo_sapiens_newGene_1914	down	-1.79693	1720	1533	2341	1397	1009	441	524	541	214	374	2.33191	2.26521	2.75519	1.8115	1.04728	0.496019	0.982323	1.04943	1.01575	0.656766	2.27039e-12
Homo_sapiens_newGene_1929	Homo_sapiens_newGene_1929	down	-1.7969	2535	1272	1639	1127	1177	315	483	444	380	414	6.60538	3.23908	3.26115	2.2401	2.47957	0.648565	0.969314	0.941664	0.750987	0.838634	7.19783e-12
ENSG00000092140	G2E3	down	-1.79637	2192	1751	2619	1511	835	405	768	592	213	304	6.21877	4.89001	5.83435	3.40879	1.87604	0.945779	1.82662	1.43918	0.520708	0.743816	6.02058e-08
ENSG00000164308	ERAP2	down	-1.79554	995	797	1211	954	639	248	299	234	198	238	3.08316	2.47869	3.01349	2.47743	1.63336	0.704196	0.763868	0.889516	0.792725	0.797939	1.9617e-22
ENSG00000154310	TNIK	down	-1.79531	4037	3786	5101	4398	3491	1400	1074	1085	893	1106	7.45427	7.32506	8.15324	6.57765	5.32335	2.71084	3.46481	3.68922	1.7537	1.95532	4.43129e-41
ENSG00000131018	SYNE1	down	-1.79519	4767	3721	5744	4464	3032	1190	1245	1357	955	1017	4.02196	2.8561	3.44378	3.2249	2.27842	0.956303	0.958066	0.935888	0.700657	0.989629	1.49865e-24
ENSG00000131127	ZNF141	down	-1.79474	606	425	618	252	211	77	155	155	68	81	0.746948	0.518185	0.610848	0.255301	0.210056	0.08147	0.156945	0.166603	0.067966	0.083058	3.41073e-07
ENSG00000256771	ZNF253	down	-1.79462	213	192	219	152	84	30	73	55	28	32	0.934449	0.830748	0.770612	0.545984	0.295141	0.112412	0.261783	0.211216	0.106918	0.114994	2.65341e-07
ENSG00000104412	EMC2	down	-1.79432	1393	1198	1762	1258	817	442	472	381	183	203	6.13917	5.53721	6.22837	4.55701	2.90596	1.6697	1.70901	1.469	0.657788	0.744984	3.73307e-11
ENSG00000090905	TNRC6A	down	-1.79391	5259	4629	6450	5253	3807	1477	1625	1514	921	1249	10.2108	9.17376	10.2512	9.04602	6.07297	2.47949	2.74372	2.72518	1.78145	2.27421	2.87733e-26
ENSG00000185658	BRWD1	down	-1.79338	3460	1873	4318	2139	1243	711	958	756	400	525	5.41787	4.06459	5.39012	3.14893	2.23102	2.13033	2.02635	1.76019	1.09032	1.31183	4.35676e-09
ENSG00000112159	MDN1	down	-1.79166	10237	8631	12624	11197	8493	2961	2952	3096	2097	2598	8.61217	7.17387	8.51691	7.74053	5.76891	2.13776	2.04015	2.28076	1.43359	1.82412	6.60608e-43
ENSG00000197601	FAR1	down	-1.78846	8597	6849	10103	5491	3517	1369	3050	2335	965	1235	25.2072	19.9318	23.8541	13.3433	8.36994	3.48351	7.39007	6.02587	2.30872	3.0527	1.99724e-08
ENSG00000139746	RBM26	down	-1.78794	4930	3800	5725	3348	2762	902	1586	1384	748	812	19.2032	14.8088	17.8192	10.6756	8.78554	2.84123	5.10047	4.04014	2.27935	2.51587	1.33275e-12
ENSG00000118412	CASP8AP2	down	-1.78716	3357	1862	3884	1191	649	230	861	712	292	353	8.76542	4.75559	8.14558	2.56421	1.40013	0.502898	1.82249	1.64629	0.643504	0.751616	0.000361264
ENSG00000111647	UHRF1BP1L	down	-1.78589	3362	3028	4283	2890	1914	879	1139	1042	476	557	10.6216	9.64413	10.9265	7.45352	4.82049	2.33645	2.90778	2.94719	1.15818	1.4884	3.04494e-12
ENSG00000163714	U2SURP	down	-1.78556	9865	8019	12697	5641	4800	1857	3524	2829	1087	1351	39.8642	30.9097	41.1686	20.4619	15.6754	6.32321	11.685	9.813	3.54943	4.56258	1.9041e-08
ENSG00000121454	LHX4	down	-1.78525	201	159	197	87	79	51	28	35	31	39	0.534082	0.417861	0.419038	0.188557	0.168484	0.115955	0.060738	0.08051	0.066169	0.085706	2.84554e-07
ENSG00000165895	ARHGAP42	down	-1.7841	578	460	790	587	433	200	173	206	70	94	1.11607	0.870249	1.2072	0.927332	0.666621	0.342256	0.279984	0.344013	0.108248	0.169707	8.07714e-11
Homo_sapiens_newGene_6163	Homo_sapiens_newGene_6163	down	-1.78384	4134	2972	4408	2243	1369	577	1071	1097	531	657	8.58309	5.44773	6.37617	4.06487	2.32186	1.28003	1.75721	2.46765	1.01821	1.23859	1.15401e-08
ENSG00000143228	NUF2	down	-1.78055	8151	7118	11036	7108	4768	2019	2967	2543	1046	1527	68.5868	59.8175	72.9765	46.563	31.4406	13.8459	20.9668	18.7066	6.77621	10.3034	1.02529e-11
ENSG00000164187	LMBRD2	down	-1.78035	3596	3092	4528	2218	1117	610	1291	1000	319	499	6.88912	5.85293	6.95801	3.49197	1.72804	1.00202	2.03202	1.67695	0.496052	0.797712	9.19637e-07
ENSG00000134313	KIDINS220	down	-1.77941	8792	7540	10723	8102	6104	2234	3076	2772	1195	1768	19.5533	16.5527	18.8559	14.777	10.7946	4.09856	5.43758	5.43546	2.10713	3.53948	3.07361e-15
ENSG00000173905	GOLIM4	down	-1.77917	6830	6590	8879	6617	4968	1549	2585	2360	1140	1422	25.2882	23.9387	25.9825	20.0352	14.6727	4.86462	7.91871	7.64027	3.38982	4.40931	1.11951e-15
ENSG00000160551	TAOK1	down	-1.77798	17743	16446	23044	15765	9782	4357	6561	5485	2148	3403	24.8711	23.1296	26.2858	18.5716	12.0199	5.25326	7.92247	7.14994	2.90903	4.21125	4.29563e-11
ENSG00000172469	MANEA	down	-1.77689	1618	1330	2224	840	602	235	615	473	154	196	5.76228	4.56877	6.25854	2.50703	1.64854	0.761999	1.75897	1.42348	0.432639	0.59934	2.54887e-06
ENSG00000087502	ERGIC2	down	-1.77676	3110	2457	3947	2353	1428	665	1133	854	320	513	10.0286	7.89366	10.3361	6.65168	3.98055	1.84326	3.04729	2.40439	0.921429	1.39571	5.51632e-09
ENSG00000101752	MIB1	down	-1.77497	7249	6624	9438	5756	3660	1447	2803	2310	895	1154	11.7729	10.6273	12.2913	7.68058	4.7988	2.01613	3.73949	3.28557	1.18099	1.56394	2.85145e-09
ENSG00000175066	GK5	down	-1.77497	1085	1090	1485	1153	788	269	430	353	202	246	1.9191	1.80628	2.18651	1.66291	1.07201	0.446165	0.617715	0.492711	0.295919	0.364811	1.20751e-16
ENSG00000112701	SENP6	down	-1.77486	6884	5308	8344	4591	2892	1189	2411	1874	736	1137	17.961	14.7192	17.7658	10.9841	6.69645	3.49655	5.49094	5.43442	1.72256	3.12537	1.04025e-08
ENSG00000133302	SLF1	down	-1.77444	2265	2176	2967	1887	1004	500	762	772	240	425	6.33367	6.01994	6.63227	4.31676	2.27727	1.21513	1.74692	1.88271	0.542708	0.987412	9.99902e-09
ENSG00000182141	ZNF708	down	-1.77293	453	295	468	227	170	62	106	93	62	97	1.93674	1.32662	1.55061	0.930171	0.571881	0.32748	0.526337	0.49909	0.338834	0.378181	1.71844e-08
ENSG00000156802	ATAD2	down	-1.77124	14800	12823	19392	11245	7028	2736	5571	4564	1847	2479	41.5002	35.5158	43.6078	25.9056	15.9079	6.5803	12.8324	11.209	4.20911	5.8028	3.14295e-09
ENSG00000136492	BRIP1	down	-1.76949	2804	1970	3153	1458	905	454	836	604	379	428	5.74415	3.95262	5.21764	2.45293	1.43737	0.816563	1.35896	1.08449	0.665883	0.853144	2.08376e-08
ENSG00000144357	UBR3	down	-1.76915	5789	5105	7179	5193	3035	1454	2101	1771	686	993	11.6462	10.2922	11.5838	8.48215	4.89353	2.48029	3.44341	3.16621	1.16851	1.6521	1.69867e-10
ENSG00000139218	SCAF11	down	-1.76883	7265	5573	8709	4631	3351	1317	2484	2005	882	1135	18.3255	14.4604	17.2336	10.0689	7.59393	4.70619	6.38826	5.66054	2.50405	3.01353	1.83718e-09
ENSG00000182010	RTKN2	down	-1.76644	3335	2616	4050	2321	1547	710	993	953	492	557	9.60614	7.77159	9.37319	6.01197	4.17564	2.49274	2.81232	3.24195	1.26498	1.60739	2.6519e-11
ENSG00000102780	DGKH	down	-1.76615	2603	1969	3378	1903	1085	554	889	663	355	434	2.6507	2.10141	2.67914	1.73758	1.09487	0.950313	0.968959	0.81989	0.726043	0.788478	1.00517e-09
ENSG00000197961	ZNF121	down	-1.76451	2152	1883	2803	1671	1015	590	515	631	348	467	5.44085	4.55998	5.36188	3.14594	1.90311	1.18621	0.977815	1.19721	1.02067	1.04629	1.64639e-12
ENSG00000039560	RAI14	down	-1.76335	16649	14836	21277	15663	11460	4439	6223	5251	2481	3214	56.6275	50.9127	58.3074	44.0727	31.6057	12.9399	18.2987	15.6755	6.93692	9.17782	9.09395e-15
ENSG00000177807	KCNJ10	down	-1.76246	169	150	140	198	184	42	51	44	37	52	0.616549	0.44256	0.333653	0.485213	0.442682	0.108108	0.125808	0.150643	0.087665	0.127579	1.32432e-17
ENSG00000102038	SMARCA1	down	-1.76199	6466	5827	8248	6967	4591	1701	2503	2247	975	1228	25.2761	22.4533	25.872	22.3282	14.5141	5.67615	8.05457	7.6952	3.08899	4.02466	5.2419e-14
ENSG00000116539	ASH1L	down	-1.76138	12143	10349	15016	10820	8343	2981	3873	3775	2177	2631	15.945	13.2955	15.6865	11.5032	8.75831	3.37942	4.14292	4.33152	2.3079	2.87002	1.03288e-20
ENSG00000136122	BORA	down	-1.76045	1097	1076	1476	1118	935	442	385	367	171	165	6.62205	6.02319	7.01492	5.22846	4.35731	2.33768	1.83944	1.9791	0.772645	0.768025	6.61226e-12
ENSG00000151458	ANKRD50	down	-1.75974	5242	4289	5780	4306	2684	1051	1791	1495	749	939	9.2658	7.48904	8.19308	6.2538	3.8299	1.59337	2.6005	2.31352	1.075	1.38406	3.13043e-12
ENSG00000128585	MKLN1	down	-1.75951	7787	6795	9513	6492	4319	2397	2078	2388	1043	1542	11.7815	10.26	11.6898	8.57429	6.20777	3.98369	2.97276	4.38482	1.37657	2.42412	4.99633e-13
ENSG00000112851	ERBIN	down	-1.75899	17121	14941	21945	12159	8037	3416	6375	5022	1976	2990	38.3891	40.3039	42.1326	25.4803	15.0901	6.91672	13.1703	10.344	3.95047	5.35939	4.08806e-09
ENSG00000067334	DNTTIP2	down	-1.75802	6822	5254	8446	5110	3623	1548	2510	1892	785	1104	18.3487	14.1033	18.2153	11.118	7.71495	3.52173	5.54273	4.49703	1.99009	2.43004	4.7741e-10
ENSG00000186871	ERCC6L	down	-1.75757	5019	4632	6642	5222	3517	1694	1812	1553	821	909	18.3683	16.7538	19.5103	15.7134	10.3984	5.30637	5.46936	4.97957	2.43278	2.77201	7.64701e-15
ENSG00000158987	RAPGEF6	down	-1.75753	4958	4279	6032	4240	2575	1402	1587	1397	699	895	9.87624	8.10321	9.71537	8.33681	4.24213	2.26644	2.46487	2.32579	1.20519	1.508	1.64639e-12
ENSG00000183354	KIAA2026	down	-1.75726	1314	1043	1654	889	535	263	470	304	194	214	2.96243	2.5856	2.96378	1.58347	0.879257	0.456143	0.833506	0.538626	0.451412	0.367852	3.93869e-09
ENSG00000075651	PLD1	down	-1.75635	852	754	970	950	660	239	225	275	192	213	2.35227	1.97387	2.06325	2.16699	1.42094	0.529264	0.494696	0.635839	0.420429	0.506795	1.85206e-30
ENSG00000066777	ARFGEF1	down	-1.75543	5435	4435	6992	5039	3101	1528	1747	1617	742	1138	11.6011	9.38391	12.0553	8.84672	5.34422	2.78587	3.0793	3.02983	1.29011	2.06716	1.55566e-13
ENSG00000163939	PBRM1	down	-1.75515	8919	8439	11123	8212	6234	2293	3014	2997	1354	2071	25.7175	24.5917	26.3662	21.3803	15.3094	6.51751	8.04873	8.51763	3.16082	5.74221	1.27594e-16
ENSG00000082497	SERTAD4	down	-1.75504	995	1054	1257	1140	927	301	432	235	268	230	2.96199	3.10017	3.00063	2.78902	2.22832	0.767664	1.05627	0.610373	0.648161	0.569503	8.28852e-23
ENSG00000154265	ABCA5	down	-1.7544	246	162	251	148	72	36	68	76	19	22	0.760343	0.314242	0.410068	0.229574	0.108474	0.057739	0.104864	0.145125	0.028715	0.033441	1.98189e-05
ENSG00000164134	NAA15	down	-1.75267	9962	9391	13049	8800	6292	2343	3905	3307	1437	1872	25.2852	23.488	26.5128	18.3065	12.8512	5.09671	8.15643	7.32531	2.95885	3.94943	6.15766e-12
ENSG00000111799	COL12A1	down	-1.74997	19939	16969	25273	22867	19102	6940	6331	6393	4128	4902	26.7283	22.5372	27.1132	25.2743	20.7487	7.99211	7.04136	7.62972	4.55031	5.57447	1.34283e-38
ENSG00000134852	CLOCK	down	-1.74892	12879	11948	16766	9589	5709	2751	4765	3922	1581	2254	19.5358	17.9253	20.4399	12.0144	7.05877	3.73305	6.09751	5.13244	2.02695	2.92826	5.43601e-09
ENSG00000054267	ARID4B	down	-1.7484	2308	1912	2883	1131	816	386	796	551	326	337	6.14642	5.36857	6.28224	2.55604	1.80188	0.900586	1.71635	1.38398	0.685454	0.725351	1.54267e-07
ENSG00000136237	RAPGEF5	down	-1.74829	196	234	307	296	245	93	70	83	31	67	0.476478	0.591355	0.597451	0.546886	0.444121	0.180716	0.127927	0.162083	0.055121	0.124581	1.08508e-13
ENSG00000179869	ABCA13	down	-1.748	1107	791	1202	785	552	283	319	265	135	206	1.03224	0.73524	0.89125	0.644816	0.467974	0.258142	0.267377	0.259391	0.138203	0.168839	1.09453e-11
ENSG00000139697	SBNO1	down	-1.7477	5830	5179	7256	5892	4030	1934	2088	1562	886	1269	8.15226	7.15761	8.13707	6.76901	4.54809	2.32113	2.39733	1.91202	1.00762	1.48325	2.28239e-16
ENSG00000163104	SMARCAD1	down	-1.74679	4139	3594	5358	2697	1712	675	1452	1390	449	668	12.8818	11.0622	13.3336	6.9108	4.25895	1.79653	3.68096	3.76468	1.14349	1.74973	1.49609e-07
ENSG00000260916	CCPG1	down	-1.74622	5195	4091	6605	3752	1714	931	1702	1546	674	814	18.1685	11.3097	14.0449	8.47537	4.39031	2.28442	5.14281	4.19878	1.53131	2.03245	5.18672e-08
ENSG00000164327	RICTOR	down	-1.74609	3750	2966	4635	2309	1213	753	1270	958	401	569	6.32767	4.85938	6.22842	3.13912	1.63711	1.08941	1.7332	1.43556	0.57553	0.90994	1.55823e-07
ENSG00000133103	COG6	down	-1.74575	1511	1358	1901	1458	1073	556	465	512	161	282	6.52277	5.82231	6.63811	5.25321	3.75018	2.09098	1.65731	1.95056	0.566164	1.02345	1.55097e-10
ENSG00000112902	SEMA5A	down	-1.7456	364	352	468	399	421	115	128	106	82	121	0.480612	0.45997	0.496314	0.433001	0.452164	0.129766	0.138903	0.124978	0.087341	0.13271	1.13632e-36
ENSG00000138592	USP8	down	-1.74451	8588	7430	10764	6317	4633	1896	3155	2447	1290	1487	10.4868	7.17935	10.982	5.36453	6.2267	1.77374	3.01296	2.05976	1.13197	1.32727	2.47951e-11
ENSG00000082269	FAM135A	down	-1.7438	1465	1265	1842	1123	580	362	476	402	211	240	4.67194	3.65371	4.68049	2.83469	1.54208	1.15311	1.22147	0.990596	0.504521	0.529306	2.21698e-09
ENSG00000101972	STAG2	down	-1.74278	15952	14771	20980	12437	6996	3433	6198	4964	1662	2812	46.3744	42.0362	45.62	29.546	15.5296	8.09335	14.2499	12.2881	3.87895	6.74227	3.5271e-08
ENSG00000116984	MTR	down	-1.74266	3527	2997	4305	3427	2591	903	1087	1084	712	874	5.25656	4.39976	5.12268	4.16471	3.10285	1.14157	1.3197	1.39865	0.852524	1.0832	6.43425e-28
ENSG00000119778	ATAD2B	down	-1.74192	1882	1500	2139	1419	837	366	613	573	218	333	3.71471	2.9183	3.3345	2.25598	1.31218	0.668295	1.06854	0.96176	0.339421	0.552325	2.14897e-09
ENSG00000198087	CD2AP	down	-1.73986	6771	5599	8714	3983	2741	1010	2735	1939	652	1015	19.4568	15.894	20.0804	9.40438	6.35948	2.48992	6.45575	4.87764	1.52264	2.43284	7.86724e-07
ENSG00000145012	LPP	down	-1.73919	8231	7334	10233	7222	5273	2000	3070	2591	1294	1579	7.46908	6.48095	7.28626	5.41733	4.07092	1.74757	2.36439	2.13729	1.20702	1.37924	6.6176e-14
ENSG00000196912	ANKRD36B	down	-1.73911	337	239	399	176	171	80	101	75	54	44	0.882872	0.620802	1.08812	0.447728	0.582073	0.173935	0.212231	0.167275	0.119657	0.093318	1.54098e-08
ENSG00000121892	PDS5A	down	-1.73908	18095	16706	24295	18094	11912	5757	6579	5916	2510	3671	39.9798	36.8721	43.3875	33.2891	21.6543	11.3047	12.1649	11.9125	4.71743	6.89048	5.10573e-13
ENSG00000168675	LDLRAD4	down	-1.73718	1707	1633	2235	2087	1729	483	528	659	453	475	3.64295	3.68206	3.92027	4.11425	3.1642	0.89982	1.29161	1.66803	1.21963	1.25293	4.26157e-43
ENSG00000166266	CUL5	down	-1.73525	3982	3360	5070	2563	1582	629	1468	1136	540	673	10.0593	8.36502	10.3584	5.37811	3.22234	1.37832	3.05183	2.51886	1.13459	1.42178	4.54602e-08
Homo_sapiens_newGene_6612	Homo_sapiens_newGene_6612	down	-1.7344	450	178	348	300	81	30	71	95	69	76	0.966833	0.493058	0.540562	0.651671	0.226135	0.050881	0.134036	0.373126	0.140065	0.111405	1.66103e-05
ENSG00000154188	ANGPT1	down	-1.73426	1035	769	1216	532	346	138	345	327	77	126	3.75403	2.75788	3.53341	1.57579	1.00598	0.421289	1.02837	1.04288	0.221843	0.382466	9.08961e-06
ENSG00000075223	SEMA3C	down	-1.73406	13653	12544	18286	12073	7419	2884	5818	4584	1513	2493	45.5639	41.0866	49.2277	33.1734	20.4038	8.39818	16.4824	13.7393	4.37526	6.98491	1.08238e-08
ENSG00000066933	MYO9A	down	-1.73284	3595	3143	4533	2981	1882	848	1226	991	534	846	4.92066	4.38591	5.04231	3.33038	2.18173	1.10512	1.3227	1.24762	0.649371	1.04129	8.81171e-13
ENSG00000102053	ZC3H12B	down	-1.73215	383	340	378	391	338	98	124	113	98	75	0.819977	0.718684	0.64843	0.687072	0.583626	0.178478	0.218098	0.211365	0.170262	0.133591	3.22754e-24
ENSG00000197566	ZNF624	down	-1.73149	181	175	252	107	97	30	82	44	22	35	0.699531	0.649413	0.748023	0.321949	0.29373	0.093884	0.300586	0.163843	0.064357	0.104065	2.30441e-06
ENSG00000196865	NHLRC2	down	-1.73054	4878	4447	6332	3677	2725	1252	1625	1592	659	941	6.86348	6.18191	7.1456	4.25109	3.09574	1.51162	1.87815	1.96103	0.753309	1.10508	3.7455e-11
ENSG00000100578	KIAA0586	down	-1.73038	3059	2610	3810	2202	1891	706	1001	932	487	631	6.5255	5.66825	6.64217	3.88146	3.24941	1.3872	1.73667	1.6949	0.863492	1.10456	6.87518e-14
ENSG00000091656	ZFHX4	down	-1.73026	7067	5845	8666	6702	5207	1869	2306	2198	1329	1639	8.06314	6.70347	8.12929	6.28049	4.71902	2.04667	2.13481	2.26931	1.30931	1.55923	3.82993e-24
ENSG00000168172	HOOK3	down	-1.7302	5477	5276	6697	4384	3184	1108	2315	1723	788	921	5.95458	5.64996	5.82067	3.9038	2.78643	1.02995	2.06134	1.63531	0.6935	0.832576	7.58875e-10
ENSG00000197535	MYO5A	down	-1.72954	13053	11807	16630	12543	8904	3352	4545	4394	2114	3080	24.9833	22.0566	26.4667	20.6984	13.8942	6.26815	8.1	7.6357	4.18093	5.56928	9.10293e-17
ENSG00000173542	MOB1B	down	-1.72767	5472	4210	6136	3432	2306	1003	1812	1548	551	963	12.4142	9.5069	11.2081	6.60626	4.26026	2.02223	3.47048	3.11045	1.04973	1.9212	1.81261e-08
ENSG00000165156	ZHX1	down	-1.72663	3487	2967	4549	2233	1497	618	1384	993	411	573	13.0669	11.1244	13.7156	6.79809	4.37475	2.00881	4.61349	3.63051	1.2977	1.73583	9.59259e-08
ENSG00000124383	MPHOSPH10	down	-1.72657	3219	2492	4483	1905	1449	525	1167	983	473	492	23.1969	17.7555	25.9338	11.3229	8.46625	3.27029	6.93709	6.21572	2.77994	2.96289	5.64907e-08
Homo_sapiens_newGene_267	Homo_sapiens_newGene_267	down	-1.72527	429	315	456	240	285	93	107	159	44	64	2.42424	1.76876	1.98664	1.3793	1.12215	0.756744	0.445092	0.996088	0.315207	0.252435	3.72768e-08
ENSG00000033800	PIAS1	down	-1.72371	3852	3302	4722	3653	2539	1186	1203	1252	680	715	7.6492	6.39692	7.58649	5.92581	4.05064	2.03856	2.01165	2.26839	1.11221	1.20659	2.22034e-16
ENSG00000080986	NDC80	down	-1.72256	5934	5196	7373	4624	3233	1500	2027	1887	827	1059	45.2221	39.2677	44.9683	28.9532	19.6096	10.0653	12.4205	12.4658	5.15379	6.5462	3.21861e-11
ENSG00000149548	CCDC15	down	-1.72241	458	517	742	351	297	133	177	187	56	85	1.86051	2.0739	2.42316	1.14591	0.974681	0.448624	0.586686	0.650983	0.178728	0.278162	8.61874e-08
ENSG00000136108	CKAP2	down	-1.72131	11010	9658	14611	7448	5076	2119	4434	3423	1324	1685	47.8895	41.6484	51.1076	26.8644	18.0721	8.42526	16.0479	13.1096	4.7403	6.1969	6.88249e-08
ENSG00000101639	CEP192	down	-1.72118	4137	3429	4711	3577	2539	1155	1316	1201	548	926	8.16118	6.82313	7.45608	5.77575	4.05604	1.9424	2.18661	2.10475	0.987186	1.50666	1.79217e-14
ENSG00000196458	ZNF605	down	-1.72071	607	517	855	360	233	79	197	179	127	99	1.2052	0.879572	1.32032	0.71657	0.461915	0.118329	0.365298	0.267127	0.18342	0.197364	4.63885e-07
ENSG00000102098	SCML2	down	-1.71958	683	657	881	775	627	293	180	236	143	158	2.61554	2.558	2.68706	2.43399	1.98165	0.95719	0.562614	0.854245	0.525743	0.528505	3.52814e-19
ENSG00000185946	RNPC3	down	-1.71953	960	780	1103	738	521	254	324	240	134	190	5.30502	4.51493	5.54521	3.9173	2.79515	1.48542	1.81048	1.45765	0.888146	1.28184	5.44377e-12
ENSG00000171988	JMJD1C	down	-1.71921	5932	4333	7413	3174	2202	940	1881	1600	819	1023	10.7902	8.25627	11.5063	4.71134	3.18294	1.50853	2.85385	2.75112	1.28429	1.60913	3.99755e-08
ENSG00000186908	ZDHHC17	down	-1.71791	1780	1679	2364	1512	875	475	685	535	281	285	5.43845	5.00394	5.74977	3.89181	2.15749	1.34966	1.73913	1.40733	0.681613	0.702083	1.08185e-09
ENSG00000145416	MARCHF1	down	-1.71729	1919	1661	2323	1307	1215	447	560	565	367	421	5.81376	5.02337	5.8781	3.30275	3.00199	1.17839	1.38409	1.53728	0.970886	1.14238	5.27162e-16
Homo_sapiens_newGene_5727	Homo_sapiens_newGene_5727	down	-1.71648	305	200	266	147	153	64	59	67	74	19	1.52591	0.959264	0.829313	0.643257	0.515832	0.53017	0.499955	0.371141	0.62637	0.101903	1.2492e-06
ENSG00000081923	ATP8B1	down	-1.71583	274	244	291	245	185	74	64	80	56	72	0.689235	0.644632	0.588997	0.507154	0.375832	0.16345	0.131507	0.222827	0.113644	0.150101	1.61313e-16
ENSG00000196199	MPHOSPH8	down	-1.71553	1973	1649	2250	1345	1023	496	693	493	366	227	7.90661	6.4156	7.03674	4.28149	3.30085	1.64303	2.18893	1.66711	1.13913	0.720044	1.18201e-09
ENSG00000004700	RECQL	down	-1.71549	5542	4369	6885	4511	2629	1516	1777	1697	554	1048	25.0152	18.492	24.9583	15.815	9.20446	5.65347	6.4456	6.68539	2.15999	3.78312	3.75081e-09
ENSG00000124795	DEK	down	-1.71363	32474	27998	42993	23306	14548	6169	13436	9973	3864	5136	170.088	147.573	182.763	100.733	62.68	28.8859	59.0098	46.1124	17.2055	22.5216	7.96799e-08
ENSG00000198743	SLC5A3	down	-1.7123	11974	10008	14757	11272	6563	3212	4154	3748	1796	2344	16.1007	13.2953	15.912	12.4534	7.1243	3.70621	4.58809	4.41329	1.96215	2.63004	9.48744e-13
ENSG00000128872	TMOD2	down	-1.71224	2282	2051	3139	2270	1562	693	850	746	360	515	3.87744	3.49432	4.27836	3.16914	2.14233	1.01012	1.18567	1.10924	0.496435	0.729804	1.83819e-14
ENSG00000147118	ZNF182	down	-1.7117	401	348	499	386	253	138	138	117	61	70	1.76268	1.51668	1.75983	1.39396	0.903397	0.523953	0.492863	0.439552	0.213567	0.251688	3.44372e-11
ENSG00000100941	PNN	down	-1.71143	10615	7795	12462	6079	5098	1731	3955	2884	1359	1647	47.2365	34.4667	44.659	22.2111	18.542	6.74636	14.9106	11.3184	4.95456	6.29096	1.7502e-08
ENSG00000104320	NBN	down	-1.711	6074	5851	8457	5171	3382	1466	2607	2000	730	1185	20.412	19.6842	23.0462	14.313	9.2409	4.27973	7.20906	5.89975	1.98702	3.31674	5.40152e-09
ENSG00000196950	SLC39A10	down	-1.70994	3887	3484	4921	3793	2311	1095	1586	1338	374	672	11.6981	10.2857	11.8226	9.39195	5.73322	2.87076	3.89927	3.55603	0.936405	1.71069	1.74258e-08
ENSG00000115020	PIKFYVE	down	-1.70841	3384	2994	4287	3288	2084	852	1243	1094	599	718	5.45295	4.74708	5.48644	4.29212	2.74548	1.17384	1.60902	1.51791	0.810103	1.00264	8.6861e-15
ENSG00000143702	CEP170	down	-1.70713	6932	6296	8918	5917	3713	1735	2534	2233	1054	1336	18.2464	15.9447	17.9064	12.0506	7.59879	4.01049	5.59867	5.15936	2.24685	2.68277	2.33233e-11
ENSG00000012048	BRCA1	down	-1.70527	5117	4181	6609	4228	2638	1182	1925	1550	767	927	14.6555	12.9939	15.153	11.5128	6.5708	3.44435	6.42929	6.30234	1.89955	3.23547	1.17983e-10
ENSG00000076770	MBNL3	down	-1.70367	2418	2080	3026	1690	1142	488	880	748	365	396	5.33358	3.6421	4.69928	2.73511	1.83516	0.83118	1.23175	1.23291	0.638356	0.707978	3.43402e-09
ENSG00000144366	GULP1	down	-1.70335	3252	3249	4318	3022	1844	830	1443	1078	429	585	15.3088	15.2163	16.9174	12.8989	7.85253	3.61869	6.50522	4.87452	1.81322	2.50658	3.52444e-09
ENSG00000103494	RPGRIP1L	down	-1.70195	2645	2272	3568	1926	1534	615	960	804	412	560	7.61259	7.13626	8.5664	5.26402	3.99907	2.8774	3.18931	2.53052	1.51393	2.5484	1.51873e-11
Homo_sapiens_newGene_6522	Homo_sapiens_newGene_6522	down	-1.70149	136	113	180	108	85	37	50	28	5	43	0.869013	0.676582	0.87489	0.681394	0.413033	0.187805	0.256168	0.150498	0.021155	0.216312	1.92433e-05
ENSG00000071073	MGAT4A	down	-1.69923	651	692	900	699	314	155	290	240	83	126	1.22413	1.29491	1.46802	1.18139	0.50146	0.243722	0.441275	0.426945	0.123241	0.199536	1.1707e-07
ENSG00000164151	ICE1	down	-1.6986	12091	10709	15933	10516	7307	3163	4566	3730	1739	2778	23.7125	20.7492	25.0585	16.9452	11.5704	5.32127	7.35566	6.40584	2.77141	4.54635	1.63046e-12
ENSG00000198464	ZNF480	down	-1.69706	967	617	1206	333	422	158	349	207	116	130	3.19261	2.03232	3.19586	0.896343	1.13535	0.440678	0.943111	0.602187	0.308468	0.352821	2.41116e-06
ENSG00000005175	RPAP3	down	-1.69626	4339	3154	5096	2534	1598	774	1559	1188	460	630	19.1209	13.0895	17.7013	7.80041	5.82621	2.68351	5.33359	4.61435	1.53147	2.3036	3.18204e-07
ENSG00000124486	USP9X	down	-1.69576	14381	13112	18555	14789	10304	4460	5349	4897	2249	3279	17.8342	16.0636	18.4753	15.0764	10.3215	4.7539	5.44892	5.32141	2.26662	3.39314	1.97756e-15
ENSG00000119969	HELLS	down	-1.69516	5749	4691	6727	4855	3358	1504	1904	1749	866	1199	25.0057	20.9535	24.3053	17.8787	12.1632	5.5945	6.90733	6.45363	2.97874	4.21113	4.54833e-14
ENSG00000091039	OSBPL8	down	-1.69478	9191	7971	12500	5948	3667	1506	3806	2832	1072	1558	20.5834	22.3331	28.6429	13.7455	6.72684	3.65679	8.66056	7.02656	1.94709	4.02132	5.5639e-07
ENSG00000078177	N4BP2	down	-1.69363	1335	1002	1640	724	457	212	448	438	118	180	2.31557	1.58133	2.16783	0.975072	0.594956	0.289976	0.61009	0.619167	0.168649	0.238832	4.80243e-06
ENSG00000066739	ATG2B	down	-1.69195	3228	2914	3716	3576	2187	1082	1184	1052	391	723	3.81369	3.40105	3.52062	3.47127	2.08606	1.09655	1.14908	1.08846	0.375207	0.712992	7.42006e-12
ENSG00000104218	CSPP1	down	-1.69061	1353	1114	1642	1015	562	291	436	372	174	323	4.70857	3.81753	4.71665	3.01304	1.72162	0.790199	1.30021	1.14452	0.533716	1.01457	2.54545e-09
ENSG00000122779	TRIM24	down	-1.68978	6499	5482	7946	5971	4665	1837	2284	2065	1195	1383	15.1943	12.0172	16.9527	12.5669	9.05874	3.83986	4.53512	4.35918	2.50943	3.33999	4.94206e-19
ENSG00000156256	USP16	down	-1.6883	3809	2839	5064	2018	1317	523	1399	1103	389	485	20.1458	14.85	21.5799	8.76349	5.62726	2.36517	6.11752	5.09228	1.66641	2.14	9.49997e-05
ENSG00000029363	BCLAF1	down	-1.68716	19768	16200	25521	12684	8665	3732	7480	6205	2363	3330	51.3882	44.3808	62.2095	31.0106	19.6487	9.36438	18.4976	16.1129	5.53838	7.98548	7.55168e-08
ENSG00000204406	MBD5	down	-1.68634	1158	1004	1424	1197	974	407	395	374	194	284	1.82836	1.71077	1.94854	1.60409	1.1832	0.580561	0.571684	0.549943	0.257822	0.396407	8.20489e-20
ENSG00000102466	FGF14	down	-1.68624	206	166	201	173	114	50	73	74	15	21	0.247943	0.197108	0.194125	0.269014	0.11057	0.082424	0.071929	0.0775	0.014428	0.020577	7.85169e-06
ENSG00000189007	ADAT2	down	-1.68326	741	740	830	677	567	252	218	191	175	192	1.74691	1.71561	1.59852	1.32299	1.09676	0.516463	0.427523	0.394614	0.338597	0.376968	8.20676e-24
ENSG00000253729	PRKDC	down	-1.68249	60250	55821	75779	72919	60628	20031	21249	21306	14131	17534	69.947	64.0934	70.6361	69.5723	56.8949	20.0116	20.3092	21.648	13.4624	17.0481	1.478e-54
ENSG00000128000	ZNF780B	down	-1.68211	1525	1161	1710	1109	662	459	426	420	167	274	3.45427	2.50841	3.4297	2.14356	1.13996	0.838868	0.968652	0.695758	0.242305	0.462245	5.98554e-09
ENSG00000164031	DNAJB14	down	-1.68075	2393	2067	3162	1534	906	404	1082	631	269	393	6.4035	5.58575	7.0072	3.5989	1.95955	1.05534	2.52757	1.55546	0.653875	0.868815	1.69183e-06
ENSG00000122482	ZNF644	down	-1.68071	6260	4636	7751	3406	2148	1029	2322	1665	707	994	18.6417	13.9619	18.138	8.33595	5.37872	2.95453	5.72662	4.63426	2.05693	2.58274	7.47137e-07
ENSG00000144642	RBMS3	down	-1.68012	860	716	1208	873	486	244	317	248	159	209	1.77947	1.35298	2.0592	1.40706	0.891032	0.732818	0.58957	0.589111	0.490159	0.429367	7.54672e-13
ENSG00000044524	EPHA3	down	-1.67996	17231	16770	22644	18143	12839	5781	6549	6233	2583	4031	47.3904	45.2567	49.7092	40.7471	28.2604	13.5586	14.7071	14.8918	5.78421	9.26693	5.07033e-14
Homo_sapiens_newGene_2501	Homo_sapiens_newGene_2501	down	-1.67978	217	129	320	128	130	46	87	63	16	36	0.854366	0.469935	0.873112	0.491305	0.596903	0.270093	0.296763	0.143526	0.088133	0.083958	9.58071e-06
ENSG00000168386	FILIP1L	down	-1.67976	3228	2176	3878	1948	1481	708	975	888	476	558	15.4305	10.2358	14.8814	7.61454	5.67553	2.88387	3.80122	3.69333	1.83379	2.21236	5.50885e-10
ENSG00000100852	ARHGAP5	down	-1.67949	6335	5305	8228	3750	2230	993	2644	1817	709	972	12.5363	10.4751	13.9788	6.91987	3.95422	2.51772	5.34955	3.63799	1.35624	2.18601	2.11548e-06
ENSG00000137807	KIF23	down	-1.67947	15116	14202	18613	14473	11913	4290	5956	4950	2743	3581	67.532	64.3747	68.3522	52.8155	42.6528	16.3593	21.7387	19.3217	9.93518	13.1812	4.05411e-19
ENSG00000153956	CACNA2D1	down	-1.67913	279	285	335	301	123	89	83	113	23	55	0.574653	0.579255	0.552332	0.508672	0.204273	0.157081	0.139433	0.20229	0.037887	0.093118	2.44128e-06
ENSG00000070367	EXOC5	down	-1.679	7934	7021	10380	5938	3374	1515	3198	2686	922	1363	15.0151	12.8277	13.793	11.0981	6.04335	2.01258	4.91838	3.53226	1.56649	2.06896	2.01382e-07
Homo_sapiens_newGene_2721	Homo_sapiens_newGene_2721	down	-1.67852	1729	1810	2243	1845	1227	539	679	531	400	408	30.3571	31.4625	31.5892	26.6218	17.3509	8.0813	9.7657	8.19968	5.70331	6.00424	4.69834e-19
ENSG00000155974	GRIP1	down	-1.67775	401	357	396	381	362	109	144	125	78	94	2.05845	1.60091	1.39981	1.98093	1.39165	0.559909	0.395444	0.409493	0.462897	0.448363	7.85528e-22
ENSG00000073910	FRY	down	-1.67752	369	329	492	435	338	162	147	87	81	83	0.562847	0.462464	0.481212	0.507435	0.369549	0.180881	0.155889	0.110123	0.08671	0.099937	1.14391e-14
Homo_sapiens_newGene_7350	Homo_sapiens_newGene_7350	down	-1.67694	166	132	203	122	105	41	61	48	35	16	0.767569	0.601876	0.86689	0.463149	0.391335	0.160426	0.229709	0.203319	0.130974	0.061224	2.30667e-07
ENSG00000114331	ACAP2	down	-1.67693	7652	6291	9041	5900	3884	1745	2859	2319	937	1489	17.1661	13.8959	16.2554	10.9401	6.97605	3.38129	5.29312	4.56939	1.76654	2.77105	1.0586e-09
ENSG00000122008	POLK	down	-1.67526	2582	2072	3516	1715	725	556	925	719	267	465	8.72437	8.39047	12.3646	6.02558	1.76237	2.15173	2.42953	1.669	1.18594	1.21914	1.90141e-06
ENSG00000206538	VGLL3	down	-1.67265	730	852	1012	626	487	193	341	239	144	143	1.08604	1.25284	1.20896	0.765217	0.584865	0.269203	0.418635	0.310973	0.175506	0.177326	4.37649e-10
ENSG00000146757	ZNF92	down	-1.67206	1299	763	1544	424	413	156	442	299	124	187	6.42723	3.74141	6.13035	1.71851	1.63785	0.650922	1.78053	1.28213	0.494121	0.763501	1.75093e-05
ENSG00000162924	REL	down	-1.67182	1763	1325	2065	1036	560	272	635	478	203	294	2.47915	1.8506	2.33034	1.22777	0.663621	0.326232	0.72966	0.585658	0.22687	0.342788	1.1138e-06
ENSG00000196705	ZNF431	down	-1.67102	1403	1088	1637	753	434	258	472	332	190	241	1.61248	1.25039	1.56899	0.737754	0.42437	0.261081	0.45012	0.381707	0.171961	0.235567	4.00133e-07
ENSG00000137845	ADAM10	down	-1.67073	10667	10019	13975	10679	7173	3292	4188	3909	1565	2157	16.9351	15.9673	18.3503	14.3533	9.27346	5.02842	5.71893	5.86412	2.36876	3.04698	9.16654e-12
ENSG00000256061	DNAAF4	down	-1.67048	238	174	251	144	111	41	86	63	39	26	2.09001	1.49677	1.93618	1.01014	0.771135	0.341825	0.779524	0.430232	0.294482	0.168549	9.64603e-07
ENSG00000129680	MAP7D3	down	-1.66976	3526	3037	4366	3023	2410	763	1476	1188	638	636	12.5026	10.6419	12.4216	8.81044	6.89869	2.3188	4.29944	3.68832	1.83672	1.88079	9.23904e-12
Homo_sapiens_newGene_8572	Homo_sapiens_newGene_8572	down	-1.66963	269	242	408	263	139	70	121	83	38	57	1.46122	1.22329	1.77614	1.38341	0.496469	0.499804	0.575988	0.471409	0.196426	0.265481	1.12956e-07
ENSG00000133657	ATP13A3	down	-1.6687	22025	20525	28769	21170	13277	6689	8796	7457	2904	4564	45.7697	42.2142	48	36.1412	22.2309	11.9057	15.0984	13.5721	4.91303	7.92	1.50332e-10
ENSG00000153015	CWC27	down	-1.66869	3379	2780	4264	2485	1736	664	1633	954	423	441	25.4348	20.671	25.7414	15.366	10.5507	4.27719	10.1014	6.28895	2.5805	2.76061	4.25581e-07
ENSG00000118965	WDR35	down	-1.66781	3801	3796	5266	4046	2709	1500	1372	1284	562	950	8.62204	8.55259	9.53976	7.50584	4.96224	2.92491	2.54325	2.57635	1.11165	1.8347	9.24502e-13
ENSG00000197372	ZNF675	down	-1.6658	925	669	1138	467	292	149	237	240	122	227	6.70963	4.65054	6.5939	2.98033	1.92833	1.19196	1.49994	1.79299	0.903867	1.63467	5.53998e-07
ENSG00000114439	BBX	down	-1.66579	7149	6588	9110	5748	3594	1658	2719	2420	1029	1416	12.7933	11.4909	12.8274	8.20951	5.34322	2.53219	3.89658	3.75318	1.44739	2.06925	1.26061e-09
ENSG00000162688	AGL	down	-1.66518	3721	3012	4631	2661	1729	670	1439	1250	441	665	8.15809	6.52517	8.13934	4.79368	3.06072	1.25873	2.59068	2.39929	0.784725	1.21504	8.68715e-08
ENSG00000188419	CHM	down	-1.6638	3903	3405	5043	3229	1809	891	1507	1292	484	791	12.4181	10.8158	13.0973	8.49436	4.8089	2.8608	4.18868	3.76463	1.35664	2.28985	1.33128e-08
ENSG00000188647	PTAR1	down	-1.66304	8863	7780	11331	5769	3416	1940	3277	2857	927	1519	14.8104	13.4477	15.6156	8.68076	5.4758	4.06615	4.93206	4.96038	1.51429	2.37327	4.32912e-07
ENSG00000114805	PLCH1	down	-1.66157	961	909	1035	1136	775	315	372	279	173	273	2.33517	2.19468	2.01	2.79073	1.52912	0.654358	0.74666	0.591033	0.339741	0.550931	3.37496e-20
ENSG00000067248	DHX29	down	-1.65994	5268	4890	6549	4296	2726	1231	2048	1760	829	988	17.5639	16.1088	17.5094	11.7676	7.33724	3.52128	5.63057	5.13978	2.24456	2.74818	5.67884e-10
ENSG00000196792	STRN3	down	-1.65858	2360	1990	2743	2250	1430	785	775	763	313	498	9.11679	7.53878	8.92413	7.09858	4.39646	2.84387	2.55116	2.70135	0.969215	1.58794	8.72417e-12
ENSG00000197619	ZNF615	down	-1.65734	373	302	430	294	157	74	114	120	80	52	1.69184	1.36243	1.40122	1.20932	0.54199	0.26025	0.352826	0.499758	0.31465	0.163324	5.31854e-08
ENSG00000198040	ZNF84	down	-1.65649	1016	727	1199	676	466	228	356	280	124	185	4.73452	3.08258	3.73843	2.12304	1.44429	0.665977	1.1299	1.00617	0.39124	0.33418	1.51257e-08
ENSG00000102908	NFAT5	down	-1.65596	7686	6630	9290	6641	4654	1883	2689	2449	1307	1890	9.28231	8.3857	9.08756	7.50382	4.52717	2.08955	2.75667	2.75161	1.37272	2.19672	1.0375e-14
ENSG00000024526	DEPDC1	down	-1.65593	10138	9441	12822	8009	5326	2378	4206	3273	1316	2049	31.4165	29.2134	32.2136	20.5957	13.6291	6.55739	10.8349	9.16325	3.38591	5.53278	4.64803e-09
ENSG00000285077	ARHGAP11B	down	-1.6546	1403	942	1585	1151	814	414	445	342	230	291	6.69915	4.44345	6.06968	4.51347	3.1368	1.69489	1.74452	1.43029	0.890759	1.15799	5.11751e-14
ENSG00000074706	IPCEF1	down	-1.65387	2112	1866	2726	2246	1368	727	681	645	369	598	6.36001	6.19255	6.70571	6.67529	4.59936	1.93622	2.44366	1.67054	0.890835	1.56439	2.56971e-16
ENSG00000174891	RSRC1	down	-1.65375	1606	1543	2205	1697	1283	538	585	676	237	388	10.4456	10.1657	12.548	9.4266	7.73513	4.54731	3.11937	3.98251	1.43051	2.22721	1.97634e-12
ENSG00000205269	TMEM170B	down	-1.65345	5911	5513	7294	5521	4101	1812	2215	2080	895	1309	10.3392	9.52709	10.2308	7.93505	5.79175	2.71983	3.18195	3.1863	1.27171	1.91087	2.54182e-13
ENSG00000127603	MACF1	down	-1.65247	48287	43177	61906	54248	41963	16249	16035	17087	10866	13441	50.4941	47.9628	54.4395	49.9176	40.0683	14.9452	13.5953	15.5476	11.5058	13.168	4.51743e-35
ENSG00000129422	MTUS1	down	-1.65216	1765	1539	2310	1428	1119	513	696	581	291	289	6.75187	5.75686	7.01056	3.64703	3.18093	1.34971	1.92779	1.94756	0.906141	0.60192	1.95597e-10
ENSG00000186260	MRTFB	down	-1.65059	2573	2477	3480	2964	2101	952	999	906	513	630	4.68243	4.44547	5.20069	4.47169	3.21993	1.49683	1.54779	1.45101	0.762027	0.92787	4.636e-19
ENSG00000143401	ANP32E	down	-1.64999	27563	25480	35857	25486	16904	7943	10966	9618	4184	5653	137.923	125.26	159.6	117.274	66.7321	31.8193	44.4068	39.1357	15.8127	21.7486	2.4843e-11
ENSG00000123119	NECAB1	down	-1.64893	106	144	239	111	127	41	51	60	13	37	0.325557	0.437211	0.587977	0.28045	0.314688	0.108155	0.127543	0.159191	0.031376	0.09394	1.33628e-06
ENSG00000082438	COBLL1	down	-1.64795	1044	1062	1473	812	857	210	451	429	200	230	1.87128	1.8292	2.30824	1.13198	1.28085	0.336034	0.81933	0.693861	0.316134	0.347337	3.83237e-10
ENSG00000213186	TRIM59	down	-1.64775	189	324	410	210	184	67	157	65	39	39	0.635068	1.07719	1.10536	0.581416	0.497946	0.19905	0.432618	0.190151	0.105	0.164312	5.46784e-06
ENSG00000187257	RSBN1L	down	-1.64752	2632	2698	3677	2570	1741	744	1145	851	510	659	6.43978	6.53266	7.18217	5.12481	3.45127	1.5663	2.35715	1.82344	1.02021	1.34058	1.82242e-13
ENSG00000169933	FRMPD4	down	-1.64556	182	114	200	181	139	51	69	46	34	36	0.334291	0.20675	0.293942	0.27233	0.204883	0.079379	0.102968	0.072632	0.049534	0.054935	2.10138e-11
ENSG00000161048	NAPEPLD	down	-1.64509	2766	2691	3405	2552	1416	872	896	831	482	696	9.63031	9.30848	9.48712	7.34367	4.02004	2.67232	3.16164	2.66848	1.45185	2.02556	1.38417e-12
ENSG00000061987	MON2	down	-1.64495	2887	2570	3655	3045	2224	1166	973	943	418	732	3.58102	3.18305	4.2353	3.1118	2.2746	1.35183	1.02139	1.26692	0.435543	0.964577	1.05256e-13
ENSG00000115504	EHBP1	down	-1.64479	5284	4684	7090	5457	3860	1785	1953	1731	1017	1305	16.644	14.4649	17.9317	13.8384	9.65572	4.72372	5.00427	4.66041	2.56477	3.38267	1.94803e-18
ENSG00000166477	LEO1	down	-1.64471	4121	3283	5306	3609	2876	1050	1605	1479	709	775	29.7696	23.4016	30.5639	21.3019	16.6786	6.47018	9.46884	9.30028	4.13447	4.64325	2.45459e-12
ENSG00000170456	DENND5B	down	-1.64308	3435	3043	4253	3302	2703	1180	1277	1092	679	738	6.60344	5.95399	6.4688	5.38856	4.63689	2.6094	2.3017	2.23962	1.50349	1.47658	5.31902e-19
ENSG00000111670	GNPTAB	down	-1.64144	4086	3883	5534	4293	2798	1372	1635	1499	631	917	11.3766	10.6738	12.235	9.7593	6.32242	3.3137	3.83802	3.71291	1.39579	2.11789	4.83706e-12
ENSG00000196597	ZNF782	down	-1.64132	346	249	513	167	156	99	71	119	57	55	1.23471	0.94125	1.58846	0.680532	0.550722	0.429922	0.20282	0.591769	0.182977	0.283383	1.97959e-06
ENSG00000181690	PLAG1	down	-1.64105	739	580	810	571	272	159	280	200	75	141	1.71172	1.32305	1.5177	1.10245	0.585878	0.313297	0.495908	0.372658	0.147533	0.301478	5.18751e-07
ENSG00000121741	ZMYM2	down	-1.64082	3487	3028	4416	2931	2107	1175	1293	1072	434	714	6.97006	7.07549	5.67985	3.89118	2.81987	1.75552	2.03161	1.84099	0.597057	1.01599	4.7741e-10
ENSG00000254004	ZNF260	down	-1.64016	1445	1221	1798	1000	453	346	468	470	153	255	4.44135	3.64565	4.41598	2.41598	1.08187	0.902294	1.13051	1.20944	0.365348	0.663496	1.36376e-06
ENSG00000197050	ZNF420	down	-1.63938	386	358	539	296	166	145	157	9	88	54	2.35305	1.57269	1.90494	1.13735	0.609492	0.530381	0.550766	0.211705	0.318675	0.217963	0.000406575
Homo_sapiens_newGene_5328	Homo_sapiens_newGene_5328	down	-1.63858	319	237	387	163	95	34	153	73	35	28	1.04817	0.711524	1.03457	0.518103	0.252941	0.088836	0.495921	0.245422	0.222386	0.070097	0.000215686
ENSG00000106052	TAX1BP1	down	-1.63743	6897	6153	9082	5183	3072	1403	2904	2247	985	1274	38.3185	33.0451	40.8982	23.663	14.8811	7.02312	12.9308	10.6503	4.53283	5.74933	6.85957e-08
ENSG00000146376	ARHGAP18	down	-1.63732	8516	7610	10652	7996	5203	2944	2889	2870	1347	1778	30.0038	26.49	30.0955	23.1465	14.7988	8.89855	8.36027	8.85522	3.85649	5.22794	1.73212e-12
Homo_sapiens_newGene_8002	Homo_sapiens_newGene_8002	down	-1.63679	3199	2344	3430	2585	1942	936	827	936	546	774	7.316	5.52515	6.45769	5.13852	3.65578	2.23324	1.77814	2.10851	1.41666	1.90252	3.85306e-17
ENSG00000004766	VPS50	down	-1.63651	1843	1735	2644	1713	1033	529	813	734	220	284	5.20272	4.78672	5.90747	3.94484	2.45686	1.36146	1.95488	1.80515	0.506436	0.716301	3.1452e-07
ENSG00000276644	DACH1	down	-1.63631	2754	2887	3429	2998	2172	878	1085	949	611	735	8.5039	8.67558	8.39122	7.6074	5.26855	2.37288	2.68259	2.81081	1.8255	1.87248	1.13186e-22
Homo_sapiens_newGene_3485	Homo_sapiens_newGene_3485	down	-1.63549	476	371	647	402	266	127	185	126	101	91	1.90486	1.26752	1.88839	1.31812	0.803998	0.482034	0.484124	0.365593	0.253513	0.272505	2.12286e-10
ENSG00000267680	ZNF224	down	-1.63527	805	683	929	646	443	210	260	258	136	173	3.68901	3.1319	3.4148	2.37064	1.53327	0.743691	0.896458	0.900536	0.447418	0.612255	5.40969e-12
Homo_sapiens_newGene_41	Homo_sapiens_newGene_41	down	-1.63425	1072	922	1491	930	573	261	391	394	164	246	3.28293	2.67264	2.69265	1.64972	1.23446	0.752635	0.793112	1.20624	0.525548	0.569018	1.409e-09
ENSG00000112249	ASCC3	down	-1.63409	9321	8490	12004	9457	6049	2909	3610	3443	1398	2038	19.1074	16.74	19.4866	15.4473	9.80241	4.94894	6.15402	6.25784	2.32875	3.40368	9.11494e-12
ENSG00000075151	EIF4G3	down	-1.63395	8151	7221	10110	8561	6514	2344	2846	2906	1815	2208	22.9437	20.076	23.3159	20.1613	14.9383	5.69353	6.91051	7.30765	4.32802	5.48468	1.58018e-27
ENSG00000033178	UBA6	down	-1.63345	15810	14143	20028	12721	8039	3890	6370	5216	2057	3248	25.8948	22.9533	26.3726	17.1441	10.6276	5.69687	8.5984	7.52736	2.76384	4.47534	5.38119e-09
ENSG00000071189	SNX13	down	-1.63333	4474	3982	5369	3628	2105	1390	1445	1486	586	851	10.8004	9.62326	10.4119	7.29981	4.19329	2.94863	2.97998	3.1688	1.24944	1.87797	3.48117e-09
ENSG00000182389	CACNB4	down	-1.63331	220	217	298	167	107	37	77	81	32	61	0.485269	0.503184	0.598204	0.39192	0.168186	0.062101	0.145916	0.135886	0.046611	0.11167	8.12798e-07
ENSG00000005700	IBTK	down	-1.63218	5112	4770	6463	4044	2481	1200	2079	1755	709	962	13.2826	12.7554	14.1485	8.78106	5.44203	2.6913	4.45425	4.25547	1.50588	2.10442	1.80725e-08
ENSG00000138346	DNA2	down	-1.63198	2682	2564	3522	3011	1878	1062	901	968	376	732	10.9289	10.2957	11.3198	9.97869	6.12146	3.89174	3.10391	3.41517	1.22459	2.57373	5.82938e-12
ENSG00000156313	RPGR	down	-1.62965	481	497	601	447	216	87	222	176	71	89	2.44554	2.453	2.39125	1.98229	0.979073	0.310868	0.91037	0.634327	0.278843	0.382976	1.11696e-06
ENSG00000196911	KPNA5	down	-1.62667	1334	1138	1530	793	515	304	436	344	167	311	2.40169	2.07174	2.82231	1.6637	0.933794	0.71979	0.761556	0.791263	0.227726	0.428572	6.43247e-08
ENSG00000173889	PHC3	down	-1.62542	4225	3618	5036	3503	2166	1082	1468	1435	734	792	5.63075	4.74047	5.35101	3.83496	2.42989	1.40248	1.72851	1.57751	0.825742	0.911524	6.09643e-11
ENSG00000080824	HSP90AA1	down	-1.62542	175838	160400	225399	180185	119758	60392	72388	62279	24938	36105	845.292	763.593	869.164	712.339	464.463	249.39	284.751	262.044	97.6316	145.082	6.02535e-11
ENSG00000185745	IFIT1	down	-1.62512	435	406	415	440	347	133	160	161	84	71	1.56963	1.45	1.20105	1.3004	1.01166	0.411744	0.47234	0.508071	0.242618	0.204132	3.55347e-12
ENSG00000165392	WRN	down	-1.62471	2404	2240	2772	2202	1234	670	958	772	365	461	4.99665	4.54199	4.5627	3.71332	2.105	1.18979	1.64067	1.3865	0.615991	0.807247	7.53779e-10
ENSG00000138448	ITGAV	down	-1.62406	28561	25624	37261	24545	15380	6043	12561	10655	3685	5590	63.815	55.9716	66.7049	44.751	27.4547	11.4569	22.8083	20.6166	6.61617	10.3066	4.44984e-08
ENSG00000137145	DENND4C	down	-1.62396	3552	3386	4420	3282	2072	1336	1226	1205	471	729	8.9315	8.47632	8.87514	6.8352	4.52462	2.98167	2.54896	2.70694	0.984976	1.61961	8.39077e-10
Homo_sapiens_newGene_1252	Homo_sapiens_newGene_1252	down	-1.62163	384	317	414	303	247	86	95	137	52	122	0.654808	0.514371	0.546377	0.408465	0.328133	0.120974	0.127957	0.197205	0.069395	0.166584	5.65449e-10
ENSG00000181555	SETD2	down	-1.62155	9985	8593	12458	9413	6773	2691	3694	3301	1912	2595	18.4366	15.5067	18.2735	14.1262	9.99531	4.48695	5.55667	5.27743	2.84179	3.96048	1.86949e-17
ENSG00000185246	PRPF39	down	-1.62122	2216	1749	2765	1708	1034	618	725	722	339	400	10.5655	8.00644	10.2615	6.54847	3.9456	2.35965	2.83098	2.83709	1.31382	1.54496	1.90065e-09
ENSG00000152422	XRCC4	down	-1.62117	783	741	1051	845	649	310	310	280	83	219	7.61798	7.16628	8.23786	6.67645	5.06139	2.59774	2.46204	2.39623	0.633297	1.78194	2.09627e-09
ENSG00000164125	GASK1B	down	-1.62056	16151	14742	19824	14919	9755	4461	6277	5900	2308	3567	51.1409	45.8687	50.474	39.0168	24.974	12.1742	16.4486	16.4363	6.02249	9.53026	7.73685e-11
ENSG00000153165	RGPD3	down	-1.62009	159	124	146	101	104	37	76	19	14	35	0.342296	0.26264	0.251631	0.194884	0.179629	0.067581	0.133336	0.035263	0.022923	0.061799	1.79678e-05
ENSG00000128512	DOCK4	down	-1.61953	7614	6994	9449	8563	6995	2798	2720	2550	1553	2370	14.2182	12.9082	14.1529	13.1414	10.5521	4.49733	4.18216	4.17157	2.35619	3.69441	2.84446e-30
ENSG00000214029	ZNF891	down	-1.61868	386	353	491	296	213	80	142	155	79	48	0.388253	0.355451	0.405832	0.25734	0.172943	0.089099	0.117194	0.136347	0.064218	0.039479	3.77808e-07
ENSG00000090612	ZNF268	down	-1.61796	1057	825	1384	635	378	198	413	296	137	198	2.10602	1.59306	2.15495	0.992277	0.6022	0.303023	0.680852	0.539328	0.263944	0.34297	1.35558e-06
ENSG00000135655	USP15	down	-1.61738	4093	3120	4687	3206	1896	1005	1500	1365	438	714	5.60243	3.95758	4.66205	3.30338	2.26322	1.39748	1.66397	1.64406	0.540437	0.941432	7.16851e-08
ENSG00000115816	CEBPZ	down	-1.61726	7678	6425	10138	5026	3409	1524	3511	2281	866	1364	35.7347	29.5016	37.8488	19.1922	12.7924	6.07347	13.4425	9.30385	3.34029	5.28881	9.68611e-07
ENSG00000151575	TEX9	down	-1.61626	331	302	437	255	148	81	152	80	61	55	2.71802	2.09435	2.64641	1.51385	0.8924	0.446154	0.961149	0.549656	0.314212	0.364485	5.49189e-07
ENSG00000168615	ADAM9	down	-1.61616	35836	32658	46865	32362	22280	9307	15953	13158	5171	7003	137.45	123.088	143.838	101.401	68.6123	30.5329	50.1922	44.2086	16.0123	22.5284	1.93222e-09
ENSG00000172766	NAA16	down	-1.61578	1745	1558	2042	1326	802	394	569	568	309	392	6.52531	5.6955	6.23407	4.03511	2.40279	1.23293	1.75527	1.86764	1.01999	1.27552	3.11669e-10
ENSG00000168116	KIAA1586	down	-1.6154	1393	1175	1954	977	621	295	530	531	175	252	7.69159	6.41238	8.70831	4.41728	2.76825	1.38973	2.41626	2.55272	0.778744	1.16182	6.42638e-07
ENSG00000134899	ERCC5	down	-1.61478	2075	2117	3138	1964	1880	1152	1085	320	287	400	7.6972	7.7872	9.37558	5.96811	5.65598	3.76302	3.33436	1.03245	0.864337	1.25916	1.66788e-06
ENSG00000172575	RASGRP1	down	-1.61132	205	246	234	241	176	61	69	82	70	47	0.860315	0.881092	0.600446	0.627026	0.490832	0.159646	0.173353	0.218834	0.173026	0.120519	1.91445e-13
ENSG00000175395	ZNF25	down	-1.61112	428	387	588	366	266	123	200	162	39	66	1.60139	1.42896	1.7633	1.12374	0.803525	0.395054	0.612884	0.528175	0.118077	0.206036	3.69352e-06
ENSG00000196081	ZNF724	down	-1.61101	532	441	644	282	247	76	172	199	46	125	3.00327	2.45464	2.91597	1.34737	1.13085	0.359948	0.817447	0.99911	0.262672	0.586034	9.86165e-06
ENSG00000145604	SKP2	down	-1.61055	2835	2609	3463	3044	2439	1059	1000	887	710	726	14.696	11.587	12.4158	12.5049	9.32806	4.86564	3.91066	4.21557	3.43801	4.04867	2.82456e-32
ENSG00000162623	TYW3	down	-1.6102	2715	2646	3865	2400	1578	924	954	989	486	608	12.3033	12.012	14.0757	9.01273	5.77934	3.59952	3.57287	3.92401	1.79041	2.30084	4.36099e-11
ENSG00000205765	C5orf51	down	-1.61016	6010	5849	7512	5814	3778	1735	2535	2167	927	1361	17.8158	17.1291	17.8575	14.1617	9.04281	4.41304	6.17211	5.62446	2.23284	3.36677	5.04789e-11
ENSG00000134215	VAV3	down	-1.60991	74	106	124	111	92	36	44	11	24	31	0.252981	0.565869	0.541536	0.284897	0.322304	0.093597	0.109808	0.028707	0.057888	0.112043	3.47574e-07
ENSG00000163781	TOPBP1	down	-1.60893	8458	7672	10812	8015	5035	2690	3252	2895	1343	1879	22.4158	20.0818	22.9364	17.4892	10.7774	5.97905	6.9255	6.80451	2.86646	4.18934	1.27838e-11
ENSG00000166598	HSP90B1	down	-1.6088	40527	35702	50916	39272	27848	12502	15299	14450	7204	9402	227.155	197.595	228.782	180.808	125.918	60.0982	70.4046	70.8312	32.812	43.9427	6.00277e-15
ENSG00000155846	PPARGC1B	down	-1.60876	784	675	922	841	882	141	279	306	195	301	1.28011	1.13281	1.20682	1.303	1.25426	0.576556	0.349231	0.62757	0.344773	0.395408	9.37707e-15
ENSG00000116132	PRRX1	down	-1.60787	3650	3393	4178	3924	3059	1274	1475	1187	638	979	15.7443	14.2214	14.4412	13.9839	10.7527	4.65963	5.13003	4.35144	2.20895	3.48391	1.38095e-18
ENSG00000182463	TSHZ2	down	-1.60762	444	415	587	409	356	155	125	148	86	153	0.565581	0.524962	0.599347	0.46402	0.370945	0.17502	0.136203	0.185297	0.09993	0.163128	7.58205e-16
ENSG00000167635	ZNF146	down	-1.6066	9890	8447	13226	8246	4832	3109	3850	3072	1421	1902	44.3081	36.8662	47.222	30.1585	17.3854	12.0224	13.9583	11.9646	5.18814	7.21254	5.73271e-09
ENSG00000189180	ZNF33A	down	-1.60652	1764	1272	2421	1102	665	384	652	493	276	320	4.92318	3.40854	5.22876	2.57512	1.70305	1.33836	2.03581	1.86694	1.00892	1.15367	2.3048e-07
ENSG00000134352	IL6ST	down	-1.60561	14035	12106	18179	9540	5419	2699	6026	4699	1468	2498	24.3404	20.6515	25.2157	13.5673	7.58742	4.02311	8.79894	7.17251	2.05852	3.5989	2.6166e-06
ENSG00000144747	TMF1	down	-1.60467	4325	3154	5602	2224	1391	542	1714	1166	489	712	9.88174	7.77356	11.4589	4.31482	2.59098	1.16509	3.33628	2.6152	0.987026	1.51755	0.000193671
ENSG00000106443	PHF14	down	-1.60359	2945	2690	3752	2185	1609	739	1215	1023	450	528	11.5109	9.42368	11.3527	6.75072	5.08796	2.63503	3.65191	3.27886	1.49025	1.6187	1.02163e-08
ENSG00000159459	UBR1	down	-1.60356	7374	6970	9585	7046	5005	2665	2702	2717	1178	1645	15.1948	14.264	15.9586	11.8384	8.28648	4.78319	4.62824	4.87302	2.04634	2.85041	3.97483e-12
ENSG00000060718	COL11A1	down	-1.60279	2350	1931	2950	2306	2010	751	936	882	423	513	5.04338	4.06391	5.06378	4.04968	3.48929	1.38464	1.65329	1.65211	0.738266	0.908672	2.6408e-15
ENSG00000134186	PRPF38B	down	-1.60272	6164	5035	7374	4634	2941	1213	2608	1878	957	1174	22.6166	18.103	21.105	13.5822	8.07565	3.48269	7.36663	5.73346	2.58084	3.33971	1.63439e-08
ENSG00000118922	KLF12	down	-1.60144	1197	955	1234	956	666	360	408	331	207	219	1.74935	1.37823	1.44658	1.1484	0.786023	0.451577	0.489055	0.422857	0.245382	0.26617	5.27812e-12
ENSG00000117020	AKT3	down	-1.60001	3716	3210	4313	3679	2506	1290	1350	1373	520	750	8.17299	6.98647	7.58123	6.70856	4.39098	2.43712	2.59286	2.65071	0.985875	1.37662	6.02888e-11
ENSG00000137710	RDX	down	-1.59908	16599	16606	21756	15595	11302	4235	7428	6426	2911	3819	59.5541	58.9072	62.4077	46.3604	33.316	13.1237	22.3057	20.4501	8.98043	11.8635	3.94697e-11
ENSG00000100644	HIF1A	down	-1.59789	41121	35658	51026	38118	28589	11767	16745	15016	6597	9086	163.611	140.037	162.718	124.454	91.7913	40.1254	54.6412	52.3706	21.3379	30.1184	2.20282e-12
ENSG00000189190	ZNF600	down	-1.59732	225	188	297	163	185	76	88	71	52	26	0.94072	0.788269	1.05067	0.565205	0.637607	0.263011	0.301386	0.26059	0.185472	0.095012	6.7967e-08
ENSG00000134897	BIVM	down	-1.59721	1479	1351	1774	1220	927	528	603	456	169	283	6.54334	5.82855	6.23508	4.48232	3.61412	2.04149	2.14178	1.71825	0.61444	1.05667	2.1726e-08
ENSG00000137561	TTPA	down	-1.59611	139	138	213	147	106	59	51	52	17	41	0.815196	0.805297	1.00628	0.708964	0.503286	0.298252	0.243112	0.26865	0.080777	0.199159	7.98585e-08
ENSG00000077232	DNAJC10	down	-1.59574	7670	7109	9976	6892	4780	2370	3302	2570	1107	1717	7.10754	6.93168	7.85903	5.95725	3.62394	1.95697	2.4444	2.41293	0.938121	1.16335	3.20693e-10
ENSG00000008311	AASS	down	-1.59569	4181	3018	4769	2682	2131	1035	1357	1242	695	769	11.5369	8.25432	10.4765	6.04731	4.68353	2.459	3.05476	2.96409	1.53634	1.78432	1.47811e-10
ENSG00000130338	TULP4	down	-1.59542	5559	4980	6543	5806	4710	1686	1856	1813	1417	1729	7.80349	6.86127	7.21025	6.6132	5.22476	1.99901	2.09513	2.25165	1.58216	1.98215	3.30351e-44
ENSG00000066557	LRRC40	down	-1.59471	3109	2743	3957	2561	1763	1069	1192	977	367	671	17.0029	14.8211	17.3582	11.5084	7.78269	5.01473	5.35539	4.6806	1.63015	3.06027	8.96008e-09
ENSG00000182923	CEP63	down	-1.59466	1283	1052	1608	1076	933	355	499	457	257	242	5.15632	4.08248	4.71778	3.29255	2.81555	1.38367	1.52313	1.76388	0.829923	1.0798	9.22017e-13
ENSG00000117477	CCDC181	down	-1.59449	287	215	371	199	165	49	103	137	25	40	2.51559	1.80656	2.56034	1.4562	1.15775	0.356505	0.724872	1.02094	0.158429	0.271249	3.4612e-05
ENSG00000132485	ZRANB2	down	-1.5942	9252	8563	11803	7331	4957	2645	3621	3305	1303	1820	51.0842	46.7217	52.3717	33.4456	22.1255	12.5951	16.4563	16.0029	5.83953	8.44531	5.75213e-09
ENSG00000177570	SAMD12	down	-1.59394	193	114	268	197	174	75	64	69	27	45	0.398109	0.249867	0.508416	0.292663	0.303133	0.128106	0.154195	0.106152	0.037632	0.125547	8.93194e-09
ENSG00000121988	ZRANB3	down	-1.5939	441	354	492	404	241	166	139	144	53	78	1.06877	0.822141	0.946665	0.775111	0.461486	0.320446	0.296901	0.378988	0.095415	0.144564	5.28014e-08
ENSG00000148677	ANKRD1	down	-1.59309	10506	10172	13007	11756	10857	5048	3660	3799	1970	2795	91.2735	87.3131	90.6222	83.9222	76.1555	37.6339	26.1177	28.9063	13.9048	20.2615	3.9956e-17
ENSG00000122545	SEPTIN7	down	-1.59307	17296	15380	23425	16369	11214	6316	6921	5851	2660	3707	64.6426	55.6195	69.2886	49.5606	33.1438	21.3202	23.3477	21.2089	7.82667	11.4867	7.27361e-11
ENSG00000170017	ALCAM	down	-1.59278	13624	12234	16982	12300	8415	4219	5621	4579	2142	2837	46.6729	42.0478	47.1204	34.818	23.718	12.5995	16.0236	13.9133	6.19696	8.45105	5.04789e-11
ENSG00000133812	SBF2	down	-1.59217	2274	2232	3069	2682	2082	912	889	903	434	646	4.756	4.63206	5.15861	4.63244	3.51699	1.63604	1.55192	1.67348	0.726804	1.13638	3.72791e-18
ENSG00000129292	PHF20L1	down	-1.59103	4666	4535	6287	3924	2395	1224	1876	1680	712	1117	14.6483	15.8951	14.9813	11.0467	6.13781	3.47272	5.19009	5.19284	2.54769	3.20988	3.89856e-09
ENSG00000241489	AC244197.3	down	-1.59043	422	123	339	1387	163	94	89	204	78	110	0.768116	0.205623	0.588378	1.95709	0.390029	0.177554	0.122511	0.364328	0.106568	0.223584	0.00306202
ENSG00000184486	POU3F2	down	-1.5895	15314	14778	19292	18159	15042	5764	5830	5537	3917	4512	48.7519	46.4809	49.2538	47.5029	38.6644	15.7476	15.2466	15.4356	10.1327	11.9877	3.96631e-46
ENSG00000148835	TAF5	down	-1.58901	1796	1478	2224	2150	1713	782	595	598	363	535	8.5665	6.96651	8.51045	8.43007	6.59666	3.20029	2.33004	2.49585	1.40469	2.12986	1.27961e-21
ENSG00000113163	CERT1	down	-1.58864	4401	4258	5531	4474	3040	1440	1595	1664	932	1048	11.5079	10.2497	13.0571	11.6108	6.81216	3.12897	3.63347	3.51303	2.18098	2.15607	2.38968e-16
ENSG00000197779	ZNF81	down	-1.58599	719	662	955	609	361	128	301	278	133	149	1.06679	0.941603	1.14146	0.752018	0.399224	0.471374	0.3381	0.398155	0.225686	0.193143	1.29908e-07
ENSG00000119900	OGFRL1	down	-1.58541	5992	5582	7820	4765	3140	1510	2540	1978	939	1356	11.023	10.1276	11.5352	7.20102	4.6546	2.37933	3.83527	3.17808	1.39958	2.07282	3.06752e-09
ENSG00000056586	RC3H2	down	-1.58501	10797	10577	14187	11163	7312	3815	4533	3978	1601	2639	21.2579	21.7853	20.3482	17.5774	11.7363	6.78612	6.8807	8.94752	2.83967	4.67317	5.84739e-11
ENSG00000096968	JAK2	down	-1.5836	917	785	1151	616	370	215	341	295	112	192	2.28583	1.98313	2.32944	1.43736	0.678852	0.434397	0.64601	0.713759	0.200891	0.391284	5.27465e-07
ENSG00000152527	PLEKHH2	down	-1.58304	585	418	628	453	304	121	184	215	74	129	1.29971	0.916845	1.11879	0.827645	0.545471	0.229181	0.335694	0.418026	0.132627	0.238577	2.17845e-08
ENSG00000169629	RGPD8	down	-1.58149	1437	1139	1811	1182	701	473	584	349	215	288	3.64211	2.72601	3.12495	2.47194	1.54788	0.865419	1.05696	0.667067	0.385473	0.511285	1.18541e-08
ENSG00000178338	ZNF354B	down	-1.58104	457	304	487	188	169	109	128	130	62	46	2.84736	1.75078	2.34009	0.91274	0.789182	0.565169	0.590212	0.652121	0.276485	0.235794	1.14456e-05
ENSG00000153339	TRAPPC8	down	-1.58098	1942	1857	2596	1969	1216	576	757	719	428	465	4.87851	4.58205	5.30956	4.07755	2.47577	1.24073	1.63037	1.58665	0.918352	1.06062	1.38122e-13
ENSG00000123106	CCDC91	down	-1.5797	926	740	1060	623	461	144	468	262	104	159	5.96218	4.53716	5.51194	3.87326	3.02068	0.819925	2.61556	1.76598	0.494641	0.904505	5.33486e-06
ENSG00000178691	SUZ12	down	-1.57763	9439	8244	11962	7204	4697	2255	3992	3283	1391	1749	33.5364	28.893	34.277	20.5613	13.521	6.87705	11.6808	10.1085	4.07473	5.12876	3.75994e-08
ENSG00000172167	MTBP	down	-1.5776	1259	965	1507	1026	685	339	489	394	205	242	6.38401	4.82973	6.15466	4.26899	2.8029	1.47513	2.08259	1.74802	0.844032	1.02275	6.05991e-10
ENSG00000111860	CEP85L	down	-1.57606	1257	1100	1654	756	466	245	524	383	177	242	2.72194	2.37296	3.00758	1.41778	0.895387	0.621056	0.95783	0.784285	0.571557	0.743654	2.27449e-06
ENSG00000187098	MITF	down	-1.57447	3274	2882	3791	3437	2825	1123	1308	1226	607	785	10.6487	9.29188	9.87534	9.18941	7.40824	3.14246	3.50479	3.48286	1.60399	2.14737	2.22e-17
ENSG00000157181	ODR4	down	-1.57437	1554	1228	2123	784	577	398	528	472	180	304	7.14764	4.94153	7.28924	2.6207	1.89381	1.40222	1.76499	1.80344	0.59361	1.0311	2.57909e-06
ENSG00000213949	ITGA1	down	-1.57295	639	461	745	505	334	197	201	252	58	98	0.924935	0.658444	0.865143	0.601053	0.390565	0.244249	0.238609	0.318811	0.067789	0.117691	2.06176e-06
ENSG00000103657	HERC1	down	-1.57291	8148	7273	10331	9475	8026	2980	2818	2990	2099	2623	8.6865	7.75954	8.91678	8.34057	6.96723	2.73088	2.43114	2.72265	1.78547	2.26912	8.20483e-52
Homo_sapiens_newGene_6272	Homo_sapiens_newGene_6272	down	-1.57205	588	466	644	422	359	218	139	134	93	180	2.69396	2.07379	2.15468	1.59319	1.45681	1.25575	0.467281	0.623301	0.248189	0.799333	2.83998e-10
ENSG00000163428	LRRC58	down	-1.57164	9878	8643	12261	6819	4260	2102	4012	3248	1353	2077	19.4014	16.7707	19.3111	11.0037	6.75435	3.54281	6.47231	5.5862	2.15868	3.40456	1.48239e-07
ENSG00000154511	DIPK1A	down	-1.57115	1701	1597	2319	1876	1404	620	800	571	285	482	11.3343	10.6687	12.1931	10.1422	7.2962	3.30383	4.20757	3.20364	1.52676	2.56837	4.83982e-13
ENSG00000181827	RFX7	down	-1.56984	5722	5149	7337	5488	3879	1727	2310	2077	975	1484	8.07317	7.34719	8.42503	6.40635	4.4579	2.09253	2.71698	2.56555	1.11699	1.88718	4.94286e-13
ENSG00000172795	DCP2	down	-1.56855	8132	7160	9697	7511	4569	2339	3287	2887	1204	1767	13.1558	10.9861	12.4284	10.0066	6.10431	3.41369	4.64988	4.02596	1.65322	2.37744	5.82755e-10
ENSG00000122376	SHLD2	down	-1.56813	6508	6387	8394	6074	3826	2097	2863	2392	827	1436	29.2445	27.6641	30.1832	22.4722	13.8681	8.07844	10.4079	9.39296	2.9783	5.31614	1.838e-08
ENSG00000127989	MTERF1	down	-1.5681	1358	1095	1617	1201	857	502	420	520	199	248	7.59959	6.34296	7.42646	6.08741	2.87226	2.40917	1.43462	1.86225	0.73381	0.85668	1.69393e-09
ENSG00000146530	VWDE	down	-1.56647	197	140	217	128	130	42	78	57	23	47	0.770041	0.498679	0.512327	0.275932	0.311113	0.094027	0.208806	0.13321	0.048876	0.194304	2.61226e-07
ENSG00000109881	CCDC34	down	-1.56554	1185	1143	1567	1031	808	330	650	308	180	300	11.8474	11.1884	12.9046	8.2622	6.38729	2.6081	5.40254	2.52639	1.38761	2.28095	1.76556e-08
ENSG00000135870	RC3H1	down	-1.56489	2301	2015	2962	2077	1386	653	837	904	345	588	3.21784	2.79681	3.31213	2.3919	1.5785	0.799814	0.966911	1.10756	0.519526	0.762731	2.43831e-10
ENSG00000111727	HCFC2	down	-1.56399	1041	859	1290	943	581	405	362	295	169	231	2.86009	2.33114	2.84097	2.12726	1.28702	1.01502	0.816099	0.708055	0.375667	0.527527	3.3916e-10
ENSG00000147251	DOCK11	down	-1.56326	679	544	960	715	374	217	298	276	72	122	1.6221	1.25961	1.82273	1.37497	0.747401	0.433107	0.570023	0.561068	0.138473	0.240298	1.85495e-06
ENSG00000117155	SSX2IP	down	-1.56233	9136	8595	12189	7811	4663	2701	3788	3363	1410	1841	28.062	25.2043	28.8796	19.2117	10.7311	6.59822	9.05123	8.64937	3.28362	4.29324	1.50042e-08
ENSG00000141027	NCOR1	down	-1.56196	14996	13652	18673	15865	12798	4708	5851	5785	3399	4164	34.8252	30.1356	34.8986	27.5498	23.1193	9.19585	10.3008	12.1579	5.90151	7.0098	1.7458e-24
ENSG00000198740	ZNF652	down	-1.56132	1547	1392	2072	1576	1177	501	639	557	374	355	2.08102	1.98794	2.35758	1.77046	1.29868	0.680764	0.927564	0.742891	0.429069	0.406697	1.59774e-16
ENSG00000156535	CD109	down	-1.56131	16835	16664	21924	18039	13225	6245	7412	6309	3024	4186	28.7263	28.2284	30.1108	25.4276	18.2895	9.18764	10.4493	9.47662	4.21244	5.99521	1.37385e-13
ENSG00000165322	ARHGAP12	down	-1.56095	4127	3716	5569	3456	2302	1195	1721	1501	594	924	13.2884	11.9122	14.3551	9.1236	5.91911	3.30536	4.50837	4.1577	1.51471	2.3993	7.50367e-09
Homo_sapiens_newGene_5358	Homo_sapiens_newGene_5358	down	-1.56042	897	483	900	356	130	147	196	253	84	128	2.05935	1.20038	1.78928	0.799137	0.231321	0.367772	0.457026	0.596853	0.15191	0.433998	0.00015276
ENSG00000213799	ZNF845	down	-1.55978	635	607	835	517	260	155	266	249	93	102	1.77708	1.46852	1.71834	1.10051	0.566411	0.323945	0.647241	0.533525	0.22486	0.208248	2.98497e-06
Homo_sapiens_newGene_3475	Homo_sapiens_newGene_3475	down	-1.5587	768	596	814	544	292	205	225	181	157	166	2.8963	2.84772	3.15259	1.67894	1.13878	0.769147	0.893585	0.497149	0.418559	0.581912	4.47427e-09
Homo_sapiens_newGene_3858	Homo_sapiens_newGene_3858	down	-1.55862	121	113	121	125	78	45	22	28	44	29	0.615885	0.556174	0.484246	0.495411	0.263454	0.161004	0.076548	0.11165	0.179645	0.15246	1.3247e-07
ENSG00000177565	TBL1XR1	down	-1.55862	10491	9940	14104	10330	6826	3666	4103	3966	1679	2742	21.8696	20.5575	23.7694	18.9374	11.7764	6.99461	7.98024	7.28108	3.34469	4.93507	2.00724e-11
ENSG00000168772	CXXC4	down	-1.55765	221	183	244	249	133	52	83	74	48	61	0.617099	0.502621	0.545008	0.570298	0.29898	0.124572	0.189306	0.179177	0.108297	0.140916	1.47734e-10
ENSG00000174953	DHX36	down	-1.55688	5869	5241	7437	5278	3551	1673	2484	2192	908	1282	15.8465	13.2314	16.4576	10.0314	6.64981	3.32007	4.72192	4.57111	1.71204	2.47504	8.00108e-10
ENSG00000137941	TTLL7	down	-1.55661	3717	2917	4575	2302	1471	787	1430	1142	511	743	7.59955	5.75992	7.57027	3.83151	2.40287	1.36013	2.34949	1.97641	0.812469	1.23964	3.48631e-07
ENSG00000147202	DIAPH2	down	-1.55625	1387	1275	1868	1212	978	441	687	458	252	251	2.66029	2.55175	2.77037	1.88474	1.40285	0.88233	1.19555	0.828921	0.355172	0.68871	2.98102e-09
ENSG00000116641	DOCK7	down	-1.55527	6387	6156	7741	6744	5487	2740	2565	2373	1107	1456	14.5398	14.4778	14.6781	13.2685	10.7216	5.78457	4.83838	4.81265	2.22378	3.03646	3.82182e-13
ENSG00000149231	CCDC82	down	-1.55426	3039	1931	3265	1265	903	479	1135	778	292	464	8.78961	6.01393	8.45155	4.78828	2.67811	1.50755	3.67997	2.94125	1.00452	1.79157	2.34295e-05
ENSG00000107290	SETX	down	-1.55407	6012	4693	7019	4271	2685	1348	2327	1977	806	1203	9.12274	6.69261	8.14971	5.2336	3.25206	1.70691	2.94229	2.64992	1.03888	1.43671	6.80387e-08
ENSG00000139734	DIAPH3	down	-1.55396	4207	4127	5777	4021	3048	1233	1888	1643	859	1023	16.8618	16.3119	17.909	13.1293	9.74464	3.46742	5.78666	5.85827	2.29429	3.5187	1.427e-12
Homo_sapiens_newGene_3473	Homo_sapiens_newGene_3473	down	-1.55333	828	502	749	519	358	208	183	233	120	179	2.8841	1.85559	2.01054	1.44673	0.997374	0.597684	0.71208	0.773398	0.379038	0.508315	3.06303e-09
ENSG00000187231	SESTD1	down	-1.55273	2021	1840	2674	1829	1381	822	742	666	305	523	3.0159	2.80075	3.1621	2.21028	1.719	1.08797	0.925509	0.861776	0.384679	0.636122	6.98607e-11
ENSG00000188321	ZNF559	down	-1.54999	693	641	743	678	469	244	215	288	98	167	4.06174	3.42546	3.82314	3.49127	2.32592	1.15691	1.17603	1.17006	0.514453	0.831105	5.00637e-10
ENSG00000014123	UFL1	down	-1.54916	3338	2636	4172	1757	1172	688	1280	1134	355	529	12.2839	9.58336	12.3101	5.31183	3.48147	2.1701	3.86743	3.65219	1.06126	1.62172	1.09935e-05
ENSG00000156970	BUB1B	down	-1.54897	12323	11902	15707	14190	11640	5582	4859	4588	2468	3348	52.3851	49.9062	53.5484	49.4982	39.8706	20.3082	16.9555	17.0875	8.52078	11.8719	7.66462e-18
ENSG00000089682	RBM41	down	-1.54892	1070	697	1325	604	587	321	319	337	132	220	6.21471	3.84818	6.04796	3.11372	2.74964	1.88862	1.81011	1.93308	0.770474	1.38971	6.33285e-08
ENSG00000196584	XRCC2	down	-1.54816	5175	4235	6406	2894	2236	1116	1704	1661	846	1198	16.8677	13.6382	16.7445	7.75019	5.8842	3.11955	4.56308	4.74058	2.23972	3.25794	4.32072e-08
ENSG00000111615	KRR1	down	-1.54606	5314	4924	7066	3405	2237	1121	2563	1775	706	888	8.17831	7.4869	8.72123	4.3053	2.77963	1.47949	3.24073	2.39163	0.88293	1.1402	4.57446e-06
ENSG00000125968	ID1	down	-1.54585	15749	14914	19728	20942	21346	5580	5933	5213	6302	6067	243.578	228.107	245.697	267.252	268.709	73.1009	75.1563	71.0563	79.6152	78.798	6.20693e-44
ENSG00000163006	CCDC138	down	-1.54562	906	804	1218	877	573	358	325	313	138	240	6.5361	5.77707	6.80565	5.16531	3.16702	2.04481	2.07862	1.89046	0.756606	1.45505	3.46166e-10
ENSG00000147874	HAUS6	down	-1.54353	7003	5841	8535	5962	3434	1788	2651	2680	990	1527	17.6039	14.5444	17.2035	12.3579	6.99483	3.84109	5.47525	5.99865	2.02724	3.22281	1.81261e-08
ENSG00000118007	STAG1	down	-1.54308	5763	5450	7546	6070	3625	2004	2535	2189	921	1313	15.0774	14.2518	15.9238	13.1111	7.76554	4.78652	5.4961	5.01163	2.05746	2.95275	6.15685e-10
ENSG00000157741	UBN2	down	-1.54304	2711	2222	3155	2120	1128	626	1039	861	437	589	2.88852	2.35951	2.767	1.92048	1.00274	0.59005	0.972018	0.880612	0.384465	0.53893	2.34682e-08
Homo_sapiens_newGene_5623	Homo_sapiens_newGene_5623	down	-1.54288	187	124	52	79	190	44	18	81	3	25	2.55741	1.56035	0.65017	0.80839	1.96357	0.545506	0.221973	0.961176	0.03363	0.411106	0.00315326
ENSG00000136160	EDNRB	down	-1.5423	3067	3038	3954	3250	2427	913	1250	1129	820	898	11.1374	10.9784	11.4838	9.68262	7.12018	2.82951	3.74162	3.58	2.48964	2.6979	1.08509e-22
ENSG00000168813	ZNF507	down	-1.54173	3466	3117	4210	3034	1783	1121	1269	1099	610	847	6.99334	6.2236	6.81395	5.03386	2.90518	1.94253	2.10248	1.94171	0.997192	1.42871	6.98325e-11
ENSG00000152520	PAN3	down	-1.54104	1798	1632	2262	1854	1396	735	693	599	291	523	5.0364	4.51575	5.09067	4.27713	3.17691	1.79533	1.67137	1.47429	0.728698	1.25718	2.9713e-13
ENSG00000138433	CIR1	down	-1.53933	459	368	622	321	183	110	202	149	56	80	3.78796	3.02169	4.08836	2.13608	1.19599	0.827748	1.34411	1.17076	0.365927	0.579878	9.15048e-06
ENSG00000163848	ZNF148	down	-1.53895	3581	2781	4292	2637	1684	944	1414	1144	434	764	6.7462	6.15514	6.48727	5.15649	2.85739	2.08534	2.71679	2.31363	0.654166	1.07306	9.44049e-08
ENSG00000188177	ZC3H6	down	-1.53818	452	383	541	330	227	98	185	171	62	84	0.608053	0.509496	0.584196	0.365157	0.246459	0.112471	0.204748	0.200399	0.067469	0.093379	9.86198e-07
ENSG00000183023	SLC8A1	down	-1.53783	247	264	344	262	176	101	91	86	63	67	0.182395	0.192823	0.224364	0.23229	0.104983	0.100619	0.055298	0.055753	0.060543	0.041339	3.72521e-12
ENSG00000175893	ZDHHC21	down	-1.53695	3090	2323	3578	2151	1278	720	1129	992	402	655	5.24492	3.89561	4.87153	3.00063	1.75131	1.04764	1.57355	1.47498	0.553725	0.927624	1.2848e-07
ENSG00000179295	PTPN11	down	-1.53689	23884	22333	30789	24940	17333	8021	10224	9149	4190	6415	62.8372	58.0485	65.056	54.4389	37.1612	18.1133	22.17	21.2047	9.08035	14.0949	4.41838e-13
Homo_sapiens_newGene_2530	Homo_sapiens_newGene_2530	down	-1.53546	1252	1197	1579	1113	804	449	467	449	203	325	3.35883	3.20768	3.31007	2.4052	1.60725	0.964614	1.07124	0.97219	0.426563	0.750552	5.65314e-11
ENSG00000143190	POU2F1	down	-1.53452	2167	1927	2582	1883	1300	621	797	768	418	544	2.46245	2.13399	2.32525	1.73692	1.17531	0.618256	0.73543	0.75501	0.378322	0.506139	8.2951e-13
ENSG00000122435	TRMT13	down	-1.53408	1580	1223	2103	926	648	356	590	491	262	322	8.44493	6.50705	8.81859	4.03198	2.65015	1.59639	2.58759	2.16336	1.05263	1.33276	3.53523e-07
ENSG00000151917	BEND6	down	-1.53341	355	344	573	351	185	103	163	122	81	93	1.98695	1.80082	2.38926	1.51976	0.793856	0.494093	0.759397	0.579858	0.358617	0.449039	4.41018e-08
ENSG00000102531	FNDC3A	down	-1.53249	8229	6995	9779	6629	4475	2158	3363	2880	1165	1901	20.8783	17.6581	19.7156	13.6825	9.22196	4.72259	6.97103	6.35708	2.35395	3.96982	4.92762e-09
ENSG00000088387	DOCK9	down	-1.53219	2041	1971	2584	2200	1651	811	750	755	442	598	4.1581	4.37312	4.27216	3.66064	3.59165	2.10648	1.50578	1.75776	0.695029	1.12244	5.84774e-20
ENSG00000189079	ARID2	down	-1.53216	3239	2894	3709	3322	2294	1207	1157	1125	655	824	5.93413	5.19302	5.4376	4.96543	3.36264	1.91254	1.7971	1.8148	0.961353	1.27061	5.10296e-17
ENSG00000136603	SKIL	down	-1.53137	4063	3368	5013	2624	1802	821	1820	1391	552	683	8.91907	7.25415	8.98263	4.67682	3.16108	1.54784	3.24812	2.67164	0.974372	1.23652	1.92341e-06
ENSG00000152601	MBNL1	down	-1.53072	12034	11173	15159	9962	6927	3130	5394	4710	1737	2518	33.9332	31.4031	34.729	23.351	15.6221	7.88351	12.6275	11.8795	3.93486	6.08333	3.75626e-08
ENSG00000137760	ALKBH8	down	-1.53034	1839	1940	2299	1869	1029	515	818	689	337	498	8.34875	9.01578	9.29178	7.13758	4.35227	1.78728	3.08985	2.44729	1.20129	1.78202	8.40154e-10
ENSG00000146263	MMS22L	down	-1.53004	4414	3827	5317	3817	2490	1494	1433	1552	685	1182	8.65911	7.2567	8.26033	6.41413	4.18295	3.09063	2.8136	2.95071	1.30775	2.17667	6.77823e-11
Homo_sapiens_newGene_6300	Homo_sapiens_newGene_6300	down	-1.52851	1087	631	1229	630	403	235	290	322	184	215	3.80777	3.03669	3.23017	1.8101	0.806445	0.786529	0.856678	0.92228	0.555179	0.7034	1.29885e-07
ENSG00000197959	DNM3	down	-1.52845	2093	1839	2428	1905	1427	608	774	725	512	496	6.82252	4.2179	4.66013	4.04751	5.15644	2.75556	2.4872	2.8879	2.855	1.94527	3.27401e-17
ENSG00000155100	OTUD6B	down	-1.52841	3701	3463	4824	3413	2055	1385	1616	1322	493	700	17.9058	16.5401	19.2625	13.1885	8.05308	5.85011	6.38931	5.62525	1.95972	2.78167	1.33643e-07
ENSG00000265817	FSBP	down	-1.5283	1251	966	1470	808	453	304	463	415	164	200	3.96295	3.13676	3.75058	2.03371	1.31148	0.903099	1.0971	1.14128	0.527773	0.500404	2.55325e-06
ENSG00000122786	CALD1	down	-1.52812	9624	8722	13186	8181	6145	2414	4558	3761	1746	2049	36.153	32.2479	40.1081	25.1953	19.2055	8.26227	14.6228	12.3707	5.6532	6.80423	4.84828e-09
Homo_sapiens_newGene_4907	Homo_sapiens_newGene_4907	down	-1.5281	2517	2554	3396	2535	1768	720	1055	871	684	760	7.5179	7.61956	8.18676	6.02199	3.95578	1.87551	1.71033	2.40303	1.65353	1.93131	8.79212e-17
ENSG00000198839	ZNF277	down	-1.52728	1759	1561	2165	1462	1025	564	770	623	221	349	10.7173	9.52388	10.6523	7.43161	5.32715	2.97908	3.93379	3.36447	1.13743	1.81472	9.33481e-08
ENSG00000196586	MYO6	down	-1.5266	3015	2898	4034	3270	2278	1041	1487	1156	538	728	6.58691	6.00464	6.909	7.00706	4.40884	2.21374	3.08175	2.43085	1.15582	1.61233	4.84275e-11
ENSG00000136381	IREB2	down	-1.52557	11602	11038	14834	10927	7916	3736	4923	4444	2086	2901	29.5553	27.2523	29.6985	22.6032	15.8344	8.13311	10.206	10.2484	4.2459	6.11773	4.9925e-12
ENSG00000121879	PIK3CA	down	-1.52539	5120	4093	6435	3646	2153	1155	2171	1730	634	1051	8.74906	6.93459	8.7327	5.06633	2.97381	1.91119	3.06897	2.5584	0.865086	1.48321	9.34632e-07
ENSG00000135521	LTV1	down	-1.52483	4032	4007	5342	4380	3386	1755	1785	1544	705	998	33.84	33.2231	35.9533	30.2047	22.9413	12.6346	12.3072	11.3477	4.80517	6.99054	6.01381e-12
ENSG00000155008	APOOL	down	-1.52405	2574	2385	3373	2582	2076	1050	1130	923	413	652	6.17665	5.65399	6.49116	5.09005	4.02114	2.1622	2.2267	1.93885	0.803822	1.3059	1.99742e-11
ENSG00000204186	ZDBF2	down	-1.524	1951	1559	2373	1226	722	378	753	671	269	382	3.17431	2.40253	3.06467	1.53222	0.917194	0.511219	1.16505	0.88627	0.336388	0.481224	2.2083e-06
ENSG00000187079	TEAD1	down	-1.52382	13452	12103	17041	12208	8797	4038	5383	5084	2370	3566	22.4044	20.0449	22.7195	16.5944	11.8864	5.75154	7.3538	7.42991	3.23458	4.92404	3.36361e-12
ENSG00000080608	PUM3	down	-1.52322	5398	4308	6886	4660	3198	1391	2446	2032	786	1101	38.5722	30.4185	39.3091	27.2248	18.406	8.49806	14.2858	12.6499	4.53746	6.57504	2.71216e-08
ENSG00000155850	SLC26A2	down	-1.5229	2593	2511	3349	2920	1923	766	1136	1123	498	739	5.00699	4.79052	5.18556	4.63209	2.99701	1.26774	1.80116	1.89824	0.781063	1.18898	1.47374e-12
ENSG00000113396	SLC27A6	down	-1.52188	186	220	323	265	108	88	100	87	26	35	1.58681	1.86023	1.79604	1.69324	0.470983	0.410194	0.445347	0.555421	0.113021	0.155867	2.40476e-05
ENSG00000105855	ITGB8	down	-1.521	14550	11834	18758	9956	7498	3299	6223	5277	2098	2946	25.7215	20.5261	26.5596	14.5864	10.6852	5.10523	9.02934	8.21162	3.10112	4.41512	1.59148e-07
ENSG00000160352	ZNF714	down	-1.5202	920	653	955	548	393	214	318	282	136	153	2.05495	1.48283	1.54832	0.937552	0.774846	0.448652	0.675126	0.604865	0.235535	0.265672	2.31093e-07
ENSG00000174485	DENND4A	down	-1.51987	3303	3083	4194	2986	1784	1017	1360	1241	470	819	6.57336	6.2595	7.54192	4.88463	2.7883	1.79694	2.28666	2.45721	0.977582	1.84961	1.22699e-08
ENSG00000203668	CHML	down	-1.51931	6650	4743	8383	3247	2344	1210	2776	1862	684	1048	13.6219	9.59429	13.7865	5.46245	3.88514	2.22762	4.68713	3.36347	1.15114	1.79826	0.000322545
ENSG00000153147	SMARCA5	down	-1.51871	13302	12133	17221	11987	8503	3383	6458	5190	2073	3067	26.9216	24.2619	27.9499	19.9345	13.8938	5.87567	10.7369	9.19945	3.40883	5.17983	1.06706e-08
ENSG00000077264	PAK3	down	-1.51742	1149	1110	1477	993	693	352	422	442	206	323	2.09074	1.93688	2.07118	1.55915	0.996422	0.513588	0.626379	0.725444	0.285114	0.458728	9.33278e-11
ENSG00000152402	GUCY1A2	down	-1.51703	2083	1735	2718	1648	1262	593	868	627	424	528	2.02011	1.65019	2.10659	1.30675	1.00089	0.489949	0.685931	0.528693	0.331187	0.42425	1.466e-11
ENSG00000174842	GLMN	down	-1.51685	1127	1061	1556	863	803	307	540	449	145	279	9.01623	8.26494	9.80704	5.58634	5.21595	2.03812	3.49041	3.14632	0.913417	1.80236	1.47262e-07
ENSG00000197299	BLM	down	-1.51663	3543	3156	4205	3017	1989	995	1480	1355	536	740	10.5159	9.40428	10.0088	7.3561	4.79106	2.53359	3.60595	3.52	1.29129	1.83102	1.02034e-08
ENSG00000104517	UBR5	down	-1.51608	10264	9287	12697	11100	8834	4397	3464	3975	2215	2882	16.0702	14.2741	15.9007	14.179	11.4022	5.79959	4.37932	5.28387	2.91415	3.65673	1.42781e-19
ENSG00000215421	ZNF407	down	-1.51515	917	907	1235	1078	792	313	395	371	264	250	1.86799	1.88324	2.001	1.84854	1.29321	0.551442	0.634634	0.645586	0.426137	0.421139	9.21284e-21
ENSG00000173068	BNC2	down	-1.51448	3028	2804	3745	2945	2245	1012	1177	1114	612	888	6.25387	5.39312	9.10257	5.42131	4.10976	2.85444	2.81959	3.40523	1.69768	2.08604	6.16645e-17
ENSG00000138385	SSB	down	-1.51447	8367	7061	10931	5309	4368	1637	3976	2869	1481	1447	78.4727	65.0898	82.1147	40.9801	32.7293	13.0631	30.5278	23.3754	11.226	11.3299	6.70258e-07
ENSG00000039123	MTREX	down	-1.51399	13908	13377	18451	13864	9115	5160	6186	5177	2244	3394	55.0784	52.194	58.5168	45.0371	29.0335	17.4806	20.0227	17.8683	7.17372	11.1686	4.77931e-10
ENSG00000070018	LRP6	down	-1.51396	4284	3653	5002	4403	3137	1487	1618	1514	914	1132	6.54894	5.56037	6.1453	5.82763	3.92911	1.93851	2.03125	2.05549	1.12637	1.44531	6.17094e-19
ENSG00000174405	LIG4	down	-1.51369	2417	1764	3213	1321	876	401	1019	827	292	441	9.23296	6.70732	9.86206	4.15098	2.69651	1.30182	3.24846	2.74419	0.90058	1.3934	1.95157e-05
ENSG00000106258	CYP3A5	down	-1.51308	282	303	400	218	210	97	116	121	40	76	1.02374	1.11078	1.14101	0.660553	0.586539	0.293801	0.331116	0.370383	0.114728	0.219842	1.38379e-07
ENSG00000245680	ZNF585B	down	-1.51242	384	410	575	354	334	182	207	139	74	20	1.09581	1.1607	1.33013	0.99068	0.795676	0.410275	0.445793	0.390026	0.267664	0.416309	0.00014003
ENSG00000061676	NCKAP1	down	-1.51241	18839	18366	25229	19901	13786	6878	9263	7599	3125	4075	14.4095	14.5881	19.7958	16.72	9.74976	5.09177	7.41295	5.4276	2.83078	3.33259	1.72037e-09
ENSG00000254685	FPGT	down	-1.51212	937	878	1216	867	544	269	434	354	146	220	4.5156	4.1819	4.66002	3.46821	2.1121	1.15158	1.73961	1.69857	0.580915	1.00617	2.65455e-08
ENSG00000197579	TOPORS	down	-1.51207	2660	2307	3282	2174	1351	743	1153	935	361	581	10.0111	8.58568	9.90819	6.72355	4.10626	2.40029	3.56411	3.07991	1.10362	1.82259	8.99501e-08
ENSG00000160336	ZNF761	down	-1.50942	748	588	824	461	292	110	317	220	150	118	2.86223	2.26026	2.53728	1.4808	0.949752	0.358995	1.0949	0.73687	0.787175	0.438845	5.75652e-06
ENSG00000150471	ADGRL3	down	-1.50815	841	783	1126	945	732	308	384	313	192	243	1.46573	1.30891	1.47243	1.12028	0.997857	0.324652	0.457227	0.446303	0.232302	0.291973	8.32885e-18
Homo_sapiens_newGene_3108	Homo_sapiens_newGene_3108	down	-1.50806	284	139	332	113	105	51	75	63	36	75	1.61504	1.01531	1.63715	0.76833	0.618328	0.496776	0.545125	0.751239	0.231921	0.740374	2.77103e-05
ENSG00000084676	NCOA1	down	-1.50768	3219	2880	3918	3291	2904	1132	1123	1177	836	1042	7.30074	6.50182	7.22945	6.36123	5.37901	2.2814	2.08131	2.31358	1.54436	1.98957	6.36942e-39
ENSG00000116678	LEPR	down	-1.50682	1661	1300	2187	1367	793	408	791	615	196	299	5.03999	3.69228	5.13826	2.85209	1.90838	1.21825	1.8895	1.56934	0.453643	0.590209	3.55421e-06
ENSG00000196417	ZNF765	down	-1.50632	710	605	945	600	424	205	341	271	89	139	2.38629	2.01346	2.64154	1.73959	1.17181	0.619683	0.962936	0.835458	0.226171	0.392172	8.84774e-07
ENSG00000067715	SYT1	down	-1.50561	474	390	670	424	320	161	187	177	59	144	1.56424	1.27638	1.79194	1.14912	0.869115	0.520088	0.519979	0.510234	0.156711	0.395107	4.4175e-08
ENSG00000104447	TRPS1	down	-1.5054	3394	2870	4316	3123	2118	1091	1352	1255	579	860	5.57628	4.61534	5.47649	4.11509	2.75656	1.64568	1.91218	1.85751	1.08047	1.11947	4.16161e-11
ENSG00000230797	YY2	down	-1.50539	485	348	461	309	261	80	167	126	62	161	2.73566	1.9398	2.08703	1.43311	1.18783	0.384074	0.770519	0.619931	0.283196	0.757347	3.84997e-07
ENSG00000138768	USO1	down	-1.50529	15259	14313	19704	13692	9025	4121	7074	6097	2722	3234	57.5519	53.3359	59.6022	42.434	27.48	13.3351	21.9187	20.1392	8.34161	10.1766	7.64447e-09
ENSG00000156017	CARNMT1	down	-1.50431	1676	1687	2259	1459	1069	518	796	664	240	412	6.43798	6.51784	7.24304	4.73532	3.46908	1.75937	2.52573	2.30235	0.719211	1.39528	4.54946e-08
ENSG00000020922	MRE11	down	-1.50424	2358	2298	3108	2320	1582	799	954	1014	407	613	5.78409	5.84434	6.25827	4.76408	3.35755	1.7677	1.87655	2.2774	0.846633	1.8882	1.62699e-10
ENSG00000131374	TBC1D5	down	-1.50263	6799	6695	9288	8425	3871	1832	3741	1702	1093	2812	15.5109	15.6635	21.5037	16.0792	17.9682	8.84364	6.94768	8.08108	4.81382	5.82574	1.97474e-07
ENSG00000204442	FAM155A	down	-1.50259	316	333	468	356	313	109	150	86	89	143	0.529845	0.55133	0.628969	0.490723	0.424105	0.156485	0.206288	0.125825	0.120313	0.199368	3.50729e-14
ENSG00000006634	DBF4	down	-1.50175	4821	4665	6485	4169	3106	1491	2222	1861	848	1132	23.534	22.7725	26.0347	16.372	14.6671	6.60738	9.83812	8.70675	3.93103	5.4734	1.49963e-09
ENSG00000090060	PAPOLA	down	-1.50167	21018	19862	26999	21124	13843	7360	9146	8453	3663	4859	75.0703	69.8616	77.3151	61.494	39.5011	22.5821	27.0892	26.3462	10.6169	14.6834	2.19603e-10
ENSG00000164985	PSIP1	down	-1.50118	8237	6944	10234	6900	5051	2135	3482	3110	1646	1770	41.8815	34.3769	41.6842	28.2941	21.3291	9.42315	14.6848	14.3862	6.87583	7.35431	1.95597e-10
ENSG00000117226	GBP3	down	-1.50103	371	309	405	208	196	86	147	136	41	64	1.93026	1.61845	1.7667	0.900887	0.882832	0.374549	0.659442	0.689383	0.193355	0.286747	8.07648e-06
ENSG00000146938	NLGN4X	down	-1.50097	900	725	1066	979	740	347	299	351	178	265	2.4198	1.96641	2.34347	2.13244	1.59304	0.802329	0.681699	0.893351	0.383283	0.599143	7.40312e-17
ENSG00000155545	MIER3	down	-1.49794	3934	3466	4760	3374	2146	1304	1643	1389	580	839	11.7943	10.2875	11.4942	8.36481	5.31097	3.40939	4.11797	3.65441	1.59996	2.15428	1.54098e-08
ENSG00000168538	TRAPPC11	down	-1.49752	2573	2383	2992	2209	1744	912	994	997	428	572	8.85504	8.10691	8.26403	6.24902	4.85938	2.70617	2.82126	3.01363	1.21036	1.65701	1.44122e-10
ENSG00000001631	KRIT1	down	-1.4969	2241	1572	1413	1525	1036	474	787	549	338	419	8.8392	7.27288	7.10043	5.76089	4.28714	1.73934	2.68253	2.02269	1.01774	1.32469	1.05702e-08
ENSG00000203965	EFCAB7	down	-1.49684	334	277	381	317	237	147	108	103	64	82	2.38072	1.94776	2.17754	1.85991	1.3651	0.898783	0.629175	0.642125	0.365925	0.486298	3.57113e-11
ENSG00000213463	SYNJ2BP	down	-1.49662	2470	2287	2855	2531	1703	875	1042	937	414	619	5.44292	4.97945	5.04402	4.582	3.02974	1.65403	1.88605	1.80832	0.74101	1.13728	2.28667e-11
ENSG00000151304	SRFBP1	down	-1.49657	1395	1327	1903	1122	746	409	718	515	191	248	7.59741	7.13691	8.31104	5.01836	3.27782	1.90746	3.21139	2.45561	0.844545	1.12547	2.31762e-06
ENSG00000137968	SLC44A5	down	-1.49606	1304	1024	1511	997	688	409	414	465	199	314	4.95698	3.8514	4.55967	3.11752	2.10861	1.33879	1.28727	1.54404	0.625367	1.01541	2.44919e-09
ENSG00000198160	MIER1	down	-1.49402	6356	5686	8217	5842	3875	2154	2605	2406	1038	1603	21.1624	19.563	22.007	16.9514	10.9188	6.71194	7.66409	7.37839	3.8248	4.43921	4.54663e-10
ENSG00000198586	TLK1	down	-1.49366	3821	3514	4626	3404	2420	1145	1761	1374	693	860	10.5806	10.9971	11.6728	7.73024	5.49818	2.73991	4.2481	3.32833	1.61665	2.0536	4.03292e-10
ENSG00000128923	MINDY2	down	-1.49339	2700	2312	3546	1746	1065	549	1158	901	435	606	5.63895	4.08033	5.17088	2.57143	1.44739	0.954351	1.8196	1.44462	0.706244	1.17098	1.63099e-06
ENSG00000108582	CPD	down	-1.49331	14558	13948	18895	16572	12511	7271	5926	5707	2472	3662	24.1574	22.8674	25.1439	22.5952	16.7621	10.3538	8.07877	8.2935	3.33341	5.08189	6.86008e-11
ENSG00000145908	ZNF300	down	-1.49256	1211	950	1364	886	466	375	460	347	168	230	4.8468	3.71887	4.47132	2.97634	1.58416	1.36988	1.67154	1.34183	0.614216	0.834719	6.565e-07
ENSG00000106278	PTPRZ1	down	-1.49248	2678	2524	3250	2764	2320	1022	1297	980	402	746	5.74959	5.81605	5.20452	4.48127	4.29681	1.71114	2.12169	1.69391	0.665262	1.27399	9.39509e-11
ENSG00000180488	MIGA1	down	-1.49222	3544	3534	4813	3034	2099	1142	1539	1477	533	854	8.91868	8.93112	9.65408	6.32839	4.25474	2.50922	3.29107	3.24147	1.22282	1.85793	3.79282e-08
ENSG00000173681	BCLAF3	down	-1.49203	345	275	382	248	211	79	157	107	54	77	0.998364	0.707607	0.797947	0.565833	0.516094	0.161323	0.462999	0.261982	0.110124	0.161411	1.14416e-07
ENSG00000120688	WBP4	down	-1.49182	1014	1014	1412	874	624	352	408	455	188	199	6.6035	6.52134	7.37017	4.67574	3.27835	1.96461	2.18067	2.59477	0.990192	1.07698	4.4175e-08
ENSG00000122481	RWDD3	down	-1.49109	345	393	463	433	321	174	158	139	85	84	4.55669	5.16399	4.88633	4.69169	3.40628	1.967	1.70147	1.60298	0.909456	0.920444	6.43127e-12
ENSG00000066427	ATXN3	down	-1.49107	683	602	769	577	403	156	297	248	124	166	2.16561	1.99883	1.72938	2.27939	0.923061	0.400121	0.645172	0.497595	0.341541	0.743308	5.22752e-09
ENSG00000108691	CCL2	down	-1.49076	825	751	1068	1278	1377	379	404	333	311	294	17.288	15.5598	17.9689	22.0232	23.3194	6.81878	6.94902	6.10953	5.29611	5.13023	1.02122e-22
ENSG00000159082	SYNJ1	down	-1.48982	2272	1866	2457	2029	1298	705	843	749	433	547	5.10437	4.1511	4.44295	3.76231	2.35358	1.37913	1.58953	1.47599	0.782674	1.02763	2.14698e-12
ENSG00000253731	PCDHGA6	down	-1.48949	195	137	213	216	83	38	70	50	67	39	0.53606	0.371766	0.468309	0.487484	0.182743	0.087731	0.157647	0.120374	0.159141	0.087895	2.3927e-06
ENSG00000164252	AGGF1	down	-1.4884	4547	3939	5506	3655	2631	1179	1789	1830	830	1021	15.7873	13.4962	15.3086	10.4158	7.37081	3.53784	5.10298	5.57512	2.35899	2.96712	1.48542e-09
Homo_sapiens_newGene_7534	Homo_sapiens_newGene_7534	down	-1.48663	304	191	259	234	193	109	64	71	75	66	0.983977	0.610589	0.67774	0.694233	0.545753	0.303031	0.19457	0.199504	0.211485	0.178091	4.34627e-10
ENSG00000213096	ZNF254	down	-1.48663	712	535	827	357	216	170	235	244	101	90	2.65706	1.93307	2.43018	1.12146	0.682794	0.557539	0.73681	0.782566	0.300018	0.274142	3.85451e-05
ENSG00000032742	IFT88	down	-1.48498	479	473	644	444	362	170	226	194	103	93	2.63202	2.68586	2.90405	2.04268	1.60891	0.750388	1.04115	0.951639	0.418707	0.441498	3.32322e-09
ENSG00000125885	MCM8	down	-1.48466	4711	4034	5588	4132	3009	1414	1909	1717	843	1225	10.6137	8.81698	10.3597	7.42771	5.58039	2.8938	3.53653	3.78722	1.63499	2.41991	7.78322e-12
ENSG00000095002	MSH2	down	-1.48417	6646	6487	8972	7355	4994	2772	3083	2815	1033	1605	32.9864	31.9507	35.6442	30.0234	19.9931	11.7978	12.5529	12.1534	4.18765	6.57	3.43738e-09
ENSG00000068796	KIF2A	down	-1.48415	9868	9143	13278	9218	6832	3795	3999	3651	1846	2699	23.7461	20.9583	25.0714	17.8132	12.2222	8.05931	7.93494	8.18454	3.58457	5.80657	3.08629e-12
ENSG00000081026	MAGI3	down	-1.48258	3230	2852	4222	3047	2243	965	1239	1190	844	921	7.50102	6.46601	7.78427	5.71897	4.14143	1.89012	2.31677	2.38843	1.55025	1.76396	4.28524e-17
ENSG00000185862	EVI2B	down	-1.48237	137	157	163	110	79	44	67	34	33	31	1.12224	1.29572	1.18355	0.761315	0.526214	0.297381	0.438993	0.237676	0.209947	0.211655	1.59694e-06
ENSG00000136153	LMO7	down	-1.48154	2434	2277	3196	2810	2290	801	1127	1003	549	835	9.28784	9.09125	10.6349	8.99303	7.42424	2.8627	3.77296	3.26039	1.79318	2.94025	2.34906e-19
ENSG00000123219	CENPK	down	-1.4812	2770	2476	3398	2321	1648	1003	1166	951	427	619	30.1096	24.883	27.1667	18.8743	14.3831	8.92107	10.5258	8.03123	3.39548	5.46126	6.29708e-09
ENSG00000055044	NOP58	down	-1.48031	7622	6034	9570	5836	3769	1886	3384	2653	1299	1525	61.1344	47.5899	61.9253	38.8267	24.5233	12.9763	22.2399	18.6933	8.45742	10.0893	7.88737e-08
ENSG00000117600	PLPPR4	down	-1.48029	578	488	500	439	372	152	232	185	103	119	1.76565	1.46295	1.28059	1.10552	0.875689	0.376948	0.556898	0.509167	0.240618	0.293121	5.81817e-10
ENSG00000106804	C5	down	-1.48026	220	216	393	227	163	94	77	96	41	85	0.626111	0.606637	0.895993	0.529695	0.374173	0.227438	0.178977	0.239272	0.092748	0.201603	5.34559e-08
ENSG00000188343	CIBAR1	down	-1.48023	1056	1097	1368	944	779	324	490	442	242	235	11.8086	10.6398	13.4139	8.92949	8.10007	3.60754	3.97247	5.0801	2.31005	2.38959	1.67942e-10
ENSG00000156531	PHF6	down	-1.48008	15182	14754	20487	14137	9051	4863	6693	6485	2499	3677	50.8227	49.3224	55.3455	39.3304	24.8127	14.2489	18.6469	19.2328	6.88852	10.4685	1.08235e-08
ENSG00000139793	MBNL2	down	-1.47949	4603	3740	6084	3680	2254	1165	2070	1738	742	923	15.9026	12.8932	16.7356	10.5688	6.68859	3.43275	5.87103	5.44188	2.02866	2.75427	2.67e-07
ENSG00000183735	TBK1	down	-1.47936	3372	2964	3994	2744	1767	1019	1344	1200	569	778	17.3959	15.2561	16.5646	11.6592	7.26605	4.78992	6.14602	5.9829	2.56245	3.56849	3.32265e-09
ENSG00000102384	CENPI	down	-1.47917	3800	3670	4777	4264	3217	1712	1624	1490	760	972	23.0717	22.5972	23.6796	22.4156	16.9272	9.39443	8.79139	8.04895	3.86613	4.98818	1.89993e-13
ENSG00000104133	SPG11	down	-1.47859	5456	5130	6519	5670	4089	2171	2179	2037	1046	1531	12.0775	10.5532	11.2255	10.105	6.95209	3.96661	3.75752	3.80898	1.78408	2.78787	1.73156e-14
ENSG00000084093	REST	down	-1.47849	6357	5329	7877	4789	2902	1581	2668	2248	1016	1431	13.6655	11.2588	13.4417	8.40618	4.98502	2.89779	4.70218	4.23197	1.80416	2.53766	1.10469e-07
ENSG00000153006	SREK1IP1	down	-1.47825	2688	2163	3090	1631	1119	564	1201	880	402	431	6.0766	4.8318	5.60168	3.02901	2.04275	1.09254	2.23065	1.74258	0.738562	0.811654	3.97535e-06
ENSG00000122257	RBBP6	down	-1.47748	4899	3310	5518	3705	3049	1101	1907	1436	1139	1190	12.0253	8.03131	10.6223	7.68926	6.04742	2.32919	3.84385	3.06106	2.327	2.62586	1.80182e-12
ENSG00000124198	ARFGEF2	down	-1.47743	5307	4894	7023	5717	4030	1994	2081	2215	1145	1533	9.13772	8.32647	9.69787	8.08842	5.60306	2.94595	2.94385	3.33915	1.6016	2.20219	1.30782e-15
ENSG00000152749	GPR180	down	-1.47742	2259	2225	2850	2050	1521	820	1029	837	412	524	3.95337	3.84673	4	2.94785	2.1497	1.23168	1.47952	1.28202	0.585145	0.765341	4.55902e-10
ENSG00000070961	ATP2B1	down	-1.47733	5063	4491	6206	3883	2472	1228	2254	1910	717	1145	11.9007	10.5095	11.8805	7.51657	4.66908	2.38438	4.26231	3.82591	1.42685	2.17472	3.72122e-07
ENSG00000092108	SCFD1	down	-1.47682	2590	2519	3624	2969	1893	1269	1102	929	448	743	19.7539	18.7744	21.4072	18.7592	11.5498	8.46859	6.94613	6.077	2.75355	4.6342	4.02003e-10
ENSG00000107581	EIF3A	down	-1.47631	45884	40863	58546	43043	33827	13769	22189	17788	9005	10993	107.224	94.3338	109.721	82.6377	63.8289	27.6427	42.6031	36.4069	17.1031	21.4443	2.89626e-11
ENSG00000149308	NPAT	down	-1.47626	1945	1517	2598	1129	739	414	962	562	233	377	5.04324	3.8112	5.3391	2.44625	1.51727	0.902468	2.02961	1.25321	0.480258	0.800237	2.38612e-05
ENSG00000197275	RAD54B	down	-1.47583	2278	1787	2640	2165	1209	878	880	771	277	507	11.6796	8.98468	10.8078	9.17444	5.10785	3.96457	3.67897	3.5945	1.24748	2.15164	1.3758e-07
ENSG00000131013	PPIL4	down	-1.47507	3099	2674	4035	2404	1633	734	1290	1268	541	712	19.6361	16.6051	20.4455	12.4228	8.2892	3.96636	6.67479	6.99042	2.77007	3.75407	6.55058e-08
Homo_sapiens_newGene_1328	Homo_sapiens_newGene_1328	down	-1.47388	148	160	215	143	116	67	73	71	21	13	0.622454	0.665925	0.72818	0.495993	0.392829	0.241491	0.252756	0.295172	0.068901	0.043125	0.000149083
ENSG00000205413	SAMD9	down	-1.47363	1657	1066	1970	556	475	265	619	466	181	287	3.82546	2.4064	3.64827	1.04255	0.885424	0.519763	1.16059	0.93343	0.33445	0.545538	0.000123336
Homo_sapiens_newGene_3469	Homo_sapiens_newGene_3469	down	-1.47357	261	277	275	289	179	71	92	93	70	98	0.767552	0.739773	0.622015	0.767214	0.358806	0.149713	0.306889	0.201293	0.2572	0.203399	7.70186e-12
ENSG00000011566	MAP4K3	down	-1.47353	2949	3014	3908	3037	2200	1165	1244	1230	556	843	10.6147	10.7379	11.3095	9.01964	6.38845	3.62462	3.67526	3.87928	1.63288	2.5442	4.89832e-12
ENSG00000089177	KIF16B	down	-1.47335	424	353	504	430	304	140	173	155	105	95	1.61106	1.17222	1.38915	1.20481	0.993796	0.419867	0.538044	0.533648	0.336657	0.295459	6.78506e-13
Homo_sapiens_newGene_3188	Homo_sapiens_newGene_3188	down	-1.47331	186	176	190	208	110	61	71	56	42	57	1.41693	1.32364	1.15963	1.2997	0.67454	0.398402	0.44178	0.371191	0.257596	0.360446	1.04539e-09
ENSG00000005469	CROT	down	-1.47312	1353	1189	1454	1387	1059	548	463	515	271	361	7.44338	6.49706	6.1586	6.4192	4.77234	2.88179	2.18029	2.60757	1.3125	1.74298	9.25634e-16
ENSG00000166801	FAM111A	down	-1.47311	5309	4816	6820	5168	3777	2285	2131	1936	960	1313	19.3893	17.3659	20.0188	15.8213	11.3409	7.43088	6.42972	6.27851	3.04161	3.50857	2.89198e-11
ENSG00000185515	BRCC3	down	-1.473	3629	3200	4616	2611	1956	882	1657	1348	650	738	22.439	19.6241	23.1311	12.707	9.7955	4.40553	8.30029	6.99175	4.22497	3.84358	1.09879e-07
ENSG00000178567	EPM2AIP1	down	-1.47228	3106	2315	3482	2142	1319	876	1034	997	432	751	5.9948	4.39915	5.38877	3.38262	2.05745	1.44435	1.633	1.67486	0.67499	1.23637	6.8168e-08
ENSG00000175087	PDIK1L	down	-1.47031	1942	1549	2345	1745	1247	654	737	767	288	486	7.28292	5.7372	6.93704	5.32763	3.77487	2.0863	2.25764	2.52269	0.858143	1.4842	1.39795e-09
ENSG00000108231	LGI1	down	-1.46976	224	253	226	339	210	103	78	94	65	75	1.52781	1.75191	1.34657	1.93926	1.3047	0.817085	0.66723	0.694549	0.533494	0.477463	5.45352e-13
ENSG00000196712	NF1	down	-1.46958	3095	2586	3753	2871	1828	1067	1162	1129	596	763	4.34661	3.41067	4.06599	3.28443	2.03164	1.3599	1.37532	1.40918	0.689086	0.814438	1.49349e-11
ENSG00000112964	GHR	down	-1.4691	284	283	312	302	197	85	141	98	55	79	0.899312	0.884381	0.79406	0.787273	0.50343	0.230566	0.365129	0.271588	0.139428	0.207826	1.68421e-09
ENSG00000185697	MYBL1	down	-1.46815	3226	2652	4438	2495	1666	891	1458	1311	433	645	10.123	8.18664	11.1248	6.37788	4.23272	3.03962	3.80208	3.62489	1.23921	2.05601	1.40669e-06
ENSG00000091129	NRCAM	down	-1.46718	18712	17197	23922	18091	14623	6291	8147	7646	3909	5064	47.5451	43.3219	47.606	37.8504	29.9556	13.7815	16.9977	17.024	8.137	10.6021	2.28114e-14
ENSG00000107614	TRDMT1	down	-1.46696	1750	1532	1852	1350	1125	591	630	630	340	368	3.35933	2.1725	2.71883	1.93907	1.68653	0.9677	1.0237	0.884353	0.479457	0.526377	2.49279e-11
ENSG00000119906	SLF2	down	-1.46617	6497	6022	8237	6282	4109	2320	2779	2430	1306	1597	15.2806	13.8617	15.0928	12.0835	8.07899	4.96899	6.01873	5.35955	3.03262	3.78169	2.03318e-11
ENSG00000156140	ADAMTS3	down	-1.46517	1329	1256	1635	1225	873	584	559	419	252	301	3.30854	3.0907	3.26494	2.5065	1.75542	1.24655	1.14333	0.913222	0.509818	0.625115	7.84612e-10
ENSG00000100629	CEP128	down	-1.46455	807	711	1129	820	560	266	356	311	204	203	2.80374	2.43669	3.20979	2.34418	1.60667	0.912838	1.06849	1.09707	0.59049	0.593822	3.12755e-12
ENSG00000115232	ITGA4	down	-1.46444	3066	2895	4019	2538	1773	933	1570	1116	446	673	7.22337	6.94989	8.10761	5.03342	3.8941	1.88457	2.99194	2.44497	1.04919	1.40333	3.21442e-07
ENSG00000033867	SLC4A7	down	-1.46382	12697	11544	17101	10218	6554	3038	6112	5314	1898	2773	36.1589	32.8247	38.8518	24.0113	15.1789	7.4952	14.3586	13.3298	4.54862	6.57875	9.91792e-07
ENSG00000130413	STK33	down	-1.46371	517	478	663	443	433	200	210	199	108	133	3.52534	3.48104	3.64164	2.69299	2.45649	1.04574	1.20005	1.30907	0.481162	0.7866	1.27131e-12
ENSG00000138593	SECISBP2L	down	-1.46292	6423	6160	8432	5267	3387	1737	2968	2571	1012	1564	14.3431	13.7515	15.2798	9.68623	6.06406	3.35111	5.49033	5.0722	1.90656	2.94436	1.56816e-07
Homo_sapiens_newGene_8311	Homo_sapiens_newGene_8311	down	-1.4625	187	125	137	146	96	36	49	71	30	41	1.55927	0.977714	0.842703	1.02521	0.653446	0.256512	0.327698	0.524623	0.191737	0.264782	9.74879e-07
ENSG00000115738	ID2	down	-1.46249	6929	7027	8902	8681	8844	3523	2947	2609	2116	2420	83.1308	83.5589	85.7023	85.7708	85.883	36.2803	28.9669	27.2617	20.7605	24.1912	9.14652e-38
ENSG00000198938	MT-CO3	down	-1.46219	102703	119382	125968	135059	148161	41365	44225	33544	51976	38144	2037.32	2339.76	2003.89	2201.41	2372.97	704.166	720.714	582.757	837.957	631.508	1.22427e-21
ENSG00000151718	WWC2	down	-1.46208	9258	8967	12465	9745	6782	3239	4155	3855	2107	2505	16.8674	16.31	20.0106	14.2356	10.0034	5.22966	6.47559	6.20571	3.04326	3.67721	1.29535e-13
ENSG00000171681	ATF7IP	down	-1.46157	4640	4087	5885	4205	3485	1575	2129	1605	1065	1136	8.63322	7.23127	8.58487	6.17298	5.04498	2.50596	3.17722	2.55236	1.57023	1.84926	6.34439e-14
ENSG00000137040	RANBP6	down	-1.46097	3827	3453	5204	3899	2405	1542	1562	1534	651	983	13.0834	11.6353	14.2362	10.8782	6.67637	4.48174	4.39308	4.56316	1.78662	2.78087	1.65015e-09
ENSG00000153250	RBMS1	down	-1.45933	6298	5968	8016	5968	4973	2121	2734	2604	1267	1817	27.75	25.9077	30.192	22.6792	19.2061	8.69667	11.197	10.7365	5.25186	7.47124	7.5585e-14
ENSG00000165300	SLITRK5	down	-1.45927	346	389	414	517	342	136	172	134	113	119	0.254563	0.282667	0.244402	0.312589	0.203211	0.085387	0.103894	0.086117	0.067295	0.072816	7.64804e-19
ENSG00000115419	GLS	down	-1.45897	24748	22643	31117	24462	15421	7676	10742	10445	4349	6488	87.8831	78.5687	87.6719	69.773	43.1414	22.6222	30.4084	31.5276	11.9918	18.5974	6.74558e-10
ENSG00000047346	FAM214A	down	-1.45889	2037	1501	2655	1510	1058	553	844	748	342	419	8.63941	6.36089	9.42229	5.05666	3.80707	2.21305	2.95561	2.97428	1.11839	1.40801	9.47071e-08
ENSG00000112419	PHACTR2	down	-1.45888	2863	2826	3859	2443	1683	780	1283	1117	578	819	5.82553	5.50114	6.29137	4.21642	3.16615	1.54225	2.50806	2.10866	1.22047	1.70144	2.00092e-09
ENSG00000138380	CARF	down	-1.45885	262	193	261	183	143	69	87	101	35	53	0.682151	0.429798	0.476	0.338532	0.306428	0.25381	0.17645	0.186929	0.09877	0.091896	7.61459e-07
ENSG00000154678	PDE1C	down	-1.45825	32832	30817	41729	30488	23534	11506	13426	12707	7041	9245	79.3247	73.9444	80.6762	63.7244	49.3958	27.8086	28.5225	30.044	15.8984	21.1887	1.26528e-14
ENSG00000164124	TMEM144	down	-1.45773	474	365	587	305	242	172	142	148	70	123	3.04106	2.41172	3.17718	1.79806	1.25055	0.856163	0.717665	0.892716	0.432906	0.763827	2.27475e-07
ENSG00000106692	FKTN	down	-1.45752	2518	2438	3184	2644	1610	921	1080	1003	455	711	5.74472	5.39227	5.76458	4.86839	3.39884	1.66117	1.92943	1.9097	0.877522	1.32712	1.44517e-10
ENSG00000170234	PWWP2A	down	-1.45675	2166	2126	2850	2317	1678	803	884	865	534	682	10.454	9.75311	10.7415	8.70693	6.25044	3.31711	3.46843	3.60457	2.14365	2.63191	1.60228e-18
ENSG00000154305	MIA3	down	-1.45565	2766	2367	3284	2125	1883	774	1205	930	567	726	6.00629	5.00427	5.44326	3.8466	3.72751	1.6596	2.3469	2.01803	1.0388	1.74739	6.73292e-12
ENSG00000267041	ZNF850	down	-1.45544	354	282	459	397	294	143	125	136	65	128	0.755035	0.56019	0.762237	0.667325	0.478969	0.257316	0.205922	0.259294	0.1059	0.214053	3.94799e-12
ENSG00000172667	ZMAT3	down	-1.45537	2745	2827	3820	3053	2320	1029	1311	1154	627	871	5.65225	5.81419	6.28453	5.27024	4.08746	1.93591	2.23877	2.36242	1.18599	1.75849	2.31158e-15
ENSG00000114541	FRMD4B	down	-1.45398	186	102	195	110	107	79	56	40	22	31	0.488384	0.284202	0.6152	0.282173	0.372394	0.318954	0.235317	0.312536	0.04285	0.063656	2.13057e-05
ENSG00000170522	ELOVL6	down	-1.45355	4163	4016	5482	4337	3204	1503	1908	1668	932	1170	10.0553	9.58905	10.5386	8.67962	6.20929	3.11387	3.76185	3.56883	1.86058	2.31706	1.97484e-14
ENSG00000119285	HEATR1	down	-1.45292	10987	10248	13660	12186	9463	4442	4374	4433	2633	3348	20.2116	18.6272	20.2197	18.4959	14.0465	7.00885	6.60644	7.24214	3.93601	5.16899	2.32383e-22
ENSG00000055332	EIF2AK2	down	-1.45241	8267	7408	10852	7554	5744	2667	3542	3227	1735	2304	13.1734	11.8057	14.1422	9.83726	7.43962	3.84793	4.78657	4.50311	2.29389	3.18584	7.82899e-13
ENSG00000094975	SUCO	down	-1.45213	6352	5629	7802	5031	3132	1784	2790	2382	966	1448	17.7227	15.3989	17.4638	11.4298	6.98763	4.22608	6.37042	5.76382	2.11092	3.34509	1.64211e-07
ENSG00000164070	HSPA4L	down	-1.45198	5452	5004	7127	4800	2949	1748	2549	2172	787	1213	7.99679	7.25199	8.43333	5.79512	3.4902	2.20483	3.08097	2.78829	0.937658	1.49963	2.88168e-07
ENSG00000108423	TUBD1	down	-1.45185	862	860	1042	1155	749	441	327	356	165	284	7.54377	6.33262	5.68441	6.40121	5.10703	2.5547	1.79795	2.42951	1.08485	1.6495	8.27323e-12
ENSG00000156162	DPY19L4	down	-1.45091	4169	3818	5205	3726	2358	1296	2047	1577	635	914	11.1208	9.88893	11.0593	8.33613	5.27682	3.12342	4.73927	3.77986	1.40741	2.19629	1.35798e-07
ENSG00000121486	TRMT1L	down	-1.45056	1733	1826	2367	1799	1196	648	839	684	352	494	6.18743	6.44064	6.77417	5.28324	3.44962	1.98588	2.46659	2.14711	1.03434	1.48004	1.14186e-10
ENSG00000182150	ERCC6L2	down	-1.45029	2182	1757	2576	1589	1070	672	850	688	413	471	4.03631	3.3226	3.78624	2.32757	1.70185	1.65236	1.62647	1.54984	1.07045	1.24066	7.57204e-09
ENSG00000025796	SEC63	down	-1.44943	8508	7763	10981	8000	5395	2574	4048	3366	1579	2153	20.8656	18.667	21.6392	16.097	10.8373	5.58302	8.17316	7.23836	3.24121	4.54976	1.21903e-09
ENSG00000145715	RASA1	down	-1.44881	4746	4139	5703	4160	2707	1612	2012	1626	845	1178	15.4128	13.2863	15.1537	11.16	7.15383	4.51238	5.38898	4.60413	2.19117	3.11206	6.39864e-10
ENSG00000145375	SPATA5	down	-1.44876	1753	1460	2040	1422	1221	627	686	591	315	469	3.40402	2.7791	3.20479	2.30472	1.94148	1.07566	1.17826	1.06638	0.49836	0.756613	3.78918e-12
ENSG00000143970	ASXL2	down	-1.44853	5520	4824	6961	5845	4437	2049	2315	2178	1262	1583	7.68746	5.83231	7.47321	6.73801	4.38115	2.17241	2.33704	2.32102	1.25328	1.62364	4.88605e-18
Homo_sapiens_newGene_1961	Homo_sapiens_newGene_1961	down	-1.44845	1022	670	1088	585	339	247	324	311	126	223	3.42808	2.04486	2.82692	1.95958	0.900882	0.780881	1.04426	1.19934	0.501991	1.05597	4.58822e-06
ENSG00000113240	CLK4	down	-1.44784	1265	887	1571	1173	630	469	445	439	251	243	7.97197	5.65994	7.92622	6.12721	3.20928	2.48051	2.32265	2.39012	1.34314	1.2811	2.04049e-08
ENSG00000132356	PRKAA1	down	-1.44783	10108	9486	12724	9210	6512	3685	4212	4070	1798	2531	31.4046	29.0306	31.9506	23.5788	17.0555	9.87736	10.7986	11.1013	4.59748	6.6515	4.00254e-10
ENSG00000064933	PMS1	down	-1.44748	1648	1270	2126	1165	774	515	549	577	337	364	9.06981	7.37478	9.93645	5.8786	3.96943	3.12156	3.24254	3.90326	2.54168	2.53012	1.8018e-08
ENSG00000182903	ZNF721	down	-1.44657	2284	1486	2648	1024	796	484	881	563	409	391	9.74486	6.76115	9.29158	4.38971	3.62323	2.54079	4.15532	2.89628	2.16052	2.7337	7.09304e-06
ENSG00000204130	RUFY2	down	-1.44637	1469	1342	1909	1099	744	326	706	555	256	350	5.45972	4.97113	5.64012	3.50117	2.20096	1.06058	2.16104	1.72185	0.780971	1.06464	7.18347e-07
ENSG00000162994	CLHC1	down	-1.44564	285	177	388	183	97	60	126	78	39	62	1.00738	0.591056	1.20332	0.710085	0.562915	0.497581	0.73004	0.291799	0.192622	0.273297	6.79247e-05
ENSG00000154175	ABI3BP	down	-1.44538	947	768	1022	904	828	317	398	346	228	237	2.58031	2.27238	2.13949	1.8543	1.81032	0.736627	0.830897	0.840433	0.452323	0.574238	9.43587e-19
ENSG00000166263	STXBP4	down	-1.44427	1005	1084	1423	1084	626	461	455	401	177	266	1.4852	1.79079	1.61011	1.45285	1.05444	0.74811	0.531739	0.609722	0.269246	0.540492	3.70505e-08
ENSG00000154639	CXADR	down	-1.44392	2544	2407	3729	2322	1757	1064	1090	1071	448	633	8.063	7.549	9.52917	6.16378	4.33594	3.0841	2.80277	3.31397	1.14426	1.94433	6.54106e-09
Homo_sapiens_newGene_5767	Homo_sapiens_newGene_5767	down	-1.44372	139	166	196	158	131	77	69	44	27	48	1.22425	1.45673	1.46274	1.17148	0.784467	0.638085	0.462248	0.318887	0.166889	0.351154	4.30145e-08
ENSG00000107771	CCSER2	down	-1.4429	4969	4405	6346	4132	3251	1589	2221	1871	1063	1108	10.2207	8.9302	10.536	7.07175	5.54222	2.84345	3.75659	3.45188	1.76466	1.89874	1.91442e-10
ENSG00000286237	ARMCX5-GPRASP2	down	-1.4421	323	394	666	623	430	143	89	287	113	154	0.898649	1.08404	1.48702	1.42616	0.967193	0.339902	0.202114	0.697886	0.254799	0.355801	6.78089e-07
ENSG00000116711	PLA2G4A	down	-1.44194	559	396	585	540	542	291	161	183	68	175	3.01619	2.11229	2.53226	2.39583	2.36097	1.34699	0.710655	0.864726	0.297857	0.784533	1.16818e-07
ENSG00000171016	PYGO1	down	-1.44131	1259	1080	1589	986	614	448	532	457	157	260	2.83399	2.57426	3.16156	2.15747	1.25276	1.18449	1.35985	1.4512	0.643363	1.38631	2.1409e-06
ENSG00000166479	TMX3	down	-1.44124	6785	5956	8412	5584	3548	2140	2709	2784	1111	1504	22.9156	19.7503	22.9165	15.2734	9.55458	6.18887	7.3904	8.36294	2.99608	4.22551	5.02195e-08
Homo_sapiens_newGene_8234	Homo_sapiens_newGene_8234	down	-1.4398	323	211	344	155	151	87	97	105	50	56	1.21018	1.22962	1.36356	0.764324	0.711364	0.24776	0.431092	0.513125	0.389199	0.249308	4.3016e-06
ENSG00000165813	CCDC186	down	-1.43977	2179	1441	2934	824	576	321	989	539	287	267	4.69512	3.10829	5.09283	1.48175	1.04158	0.687458	1.85221	1.12144	0.523358	0.540272	0.00299002
ENSG00000163681	SLMAP	down	-1.43934	6934	6181	8758	6068	4250	2015	3163	2706	1377	1692	23.0298	16.0886	21.1791	12.8503	9.49027	5.16083	7.13932	6.40281	3.09705	4.69894	8.86043e-10
ENSG00000124766	SOX4	down	-1.43926	12076	11071	14975	15775	12567	5749	5176	4875	3163	3785	38.5698	34.9369	38.3573	41.4021	32.4082	15.7558	13.58	13.6362	8.20977	10.0883	2.07574e-24
ENSG00000089505	CMTM1	down	-1.4392	261	231	308	173	164	51	96	66	107	53	4.00213	3.99784	3.98566	2.43754	2.06926	0.651979	1.19304	0.908305	1.2853	0.644218	1.61993e-06
ENSG00000079134	THOC1	down	-1.43892	2665	2206	2803	2533	1694	1011	1012	1020	395	623	21.5902	18.1046	18.0404	17.008	11.2524	6.9661	6.89489	7.22052	2.39041	4.13381	2.8077e-09
ENSG00000186687	LYRM7	down	-1.43805	2664	2619	3550	2220	1477	690	1382	1008	524	631	6.67333	6.46829	7.11823	4.62031	2.98103	1.47998	2.84169	2.22166	1.12684	1.31511	1.41485e-07
ENSG00000108443	RPS6KB1	down	-1.4372	4667	4028	5902	3953	2742	1532	1946	1813	722	1231	13.8642	11.8541	14.0061	9.64566	6.46649	3.88793	4.75508	4.66493	1.74308	3.32694	1.00818e-08
ENSG00000162664	ZNF326	down	-1.43596	5069	4094	6099	4335	3158	1375	2263	1956	1036	1120	10.2931	7.30454	9.77726	6.57605	4.38751	2.30068	3.24271	3.11638	1.46721	1.79957	8.65418e-10
ENSG00000249437	NAIP	down	-1.43581	280	213	285	263	155	84	89	115	35	79	0.77426	0.635505	0.49938	0.72247	0.27406	0.158028	0.15854	0.219694	0.107907	0.147859	4.84828e-07
ENSG00000166200	COPS2	down	-1.43536	15810	14877	21067	13394	9334	5327	7914	6467	2117	3334	49.3462	47.7496	54.5678	36.7635	25.838	13.9738	20.2913	17.8189	5.48519	9.09673	1.05894e-06
ENSG00000136869	TLR4	down	-1.43477	2501	2509	3145	2521	1801	1100	1008	1033	431	701	4.1963	4.59649	4.31844	3.99606	2.63386	1.86732	1.22053	2.337	0.710526	1.0215	3.96966e-10
ENSG00000154727	GABPA	down	-1.43363	2845	2590	3602	2271	1586	868	1351	1090	453	620	9.10677	8.21615	9.26766	6.02379	4.11842	2.35112	3.55077	3.07826	1.14381	1.67129	2.00362e-07
ENSG00000001561	ENPP4	down	-1.43268	1078	1034	1509	944	496	317	483	469	172	259	3.60683	3.41817	4.05045	2.59642	1.33938	0.910715	1.32816	1.37397	0.466763	0.721122	1.97586e-06
ENSG00000006576	PHTF2	down	-1.43251	4740	4714	6452	4767	3031	1897	2216	2033	766	1156	15.3815	15.0608	16.6923	12.5638	8.05194	5.48546	6.09117	5.63601	2.22809	3.32474	4.41018e-08
ENSG00000043093	DCUN1D1	down	-1.43219	4878	4382	6095	3647	2460	1330	2169	1934	782	1075	9.86995	8.79709	10.0308	6.16045	4.12795	2.36151	3.63456	3.53654	1.39205	1.98606	3.59772e-07
ENSG00000101773	RBBP8	down	-1.43182	5442	4701	6871	4539	2581	1438	2389	2219	918	1210	26.9437	22.96	27.2846	18.2664	9.99494	5.92776	9.60216	9.36296	3.57777	4.86586	3.21915e-07
ENSG00000113649	TCERG1	down	-1.43094	11430	10145	13945	11334	9153	3446	5131	4522	2793	3406	41.6714	36.6042	40.3451	35.3464	27.61	11.573	16.0029	14.9157	8.95016	10.863	2.61821e-17
ENSG00000001629	ANKIB1	down	-1.43017	5425	4683	6933	5386	3714	1939	2293	2150	1072	1525	13.5222	11.4804	13.7872	10.973	7.46328	4.10048	4.71513	4.61757	2.13567	3.1428	3.58816e-12
ENSG00000158290	CUL4B	down	-1.42911	18258	18679	24836	18066	12690	5531	9639	8019	3415	5036	58.5857	59.139	63.7106	47.5202	30.9799	14.4024	24.9413	22.3172	8.50367	13.0397	6.97925e-09
Homo_sapiens_newGene_2581	Homo_sapiens_newGene_2581	down	-1.42889	1528	1444	1962	1358	1028	519	636	559	372	436	3.33543	3.35318	3.31832	2.27992	1.86031	1.15383	1.08371	1.03588	0.71623	0.917523	1.94231e-13
ENSG00000114200	BCHE	down	-1.42862	2505	2291	2951	2333	1600	1061	1070	893	441	549	16.9647	15.2676	16.1495	13.4525	8.77492	6.59961	6.22205	5.53348	2.36299	3.16683	4.51684e-09
ENSG00000112282	MED23	down	-1.42764	3335	2658	3885	3179	2372	1487	1144	1212	678	789	9.97199	8.03448	9.35405	7.96587	6.01879	3.87755	2.88452	3.19174	1.73821	1.96843	5.37832e-12
ENSG00000174718	RESF1	down	-1.4264	1977	1292	2589	806	644	342	816	608	294	353	4.93819	3.18435	5.2039	1.66873	1.30827	0.735317	1.69415	1.33407	0.730621	0.74291	7.96278e-05
ENSG00000146476	ARMT1	down	-1.42588	3638	3575	4830	3778	2525	1435	1672	1584	659	951	23.5941	22.9054	25.0902	20.1266	13.2192	7.98296	8.89201	8.98726	3.46589	5.14115	1.59643e-09
ENSG00000167384	ZNF180	down	-1.4256	969	926	1385	869	729	417	467	366	166	254	4.181	3.89341	4.79042	2.76972	2.61214	1.67864	1.6405	1.47831	0.532673	0.89898	1.28404e-08
ENSG00000164066	INTU	down	-1.42555	906	903	1223	842	570	410	384	339	194	194	1.48859	1.3303	1.64302	1.03127	0.788946	0.92052	0.654609	0.760483	0.430963	0.361635	1.5545e-08
ENSG00000151090	THRB	down	-1.42456	504	427	626	630	462	235	154	213	100	202	1.06971	0.907275	1.15144	1.13525	0.859772	0.538978	0.304317	0.550056	0.188773	0.517932	8.6569e-12
ENSG00000132274	TRIM22	down	-1.42451	401	427	529	443	362	240	130	158	55	150	2.29872	2.35612	2.42945	2.10142	1.59844	1.18146	0.57138	0.824877	0.240367	0.716912	3.56039e-07
ENSG00000180776	ZDHHC20	down	-1.42449	6017	6581	8100	6401	4564	2451	3178	2747	887	1579	17.7994	19.3289	19.6116	15.6221	10.937	6.43954	7.71739	7.07869	2.13303	3.88475	1.12933e-07
ENSG00000121957	GPSM2	down	-1.42399	5619	5433	7244	5935	4293	2319	2739	2138	1041	1617	17.5349	13.3587	14.9837	12.244	8.83995	4.98097	5.64156	5.18794	2.18698	3.3459	5.10729e-11
ENSG00000135090	TAOK3	down	-1.42359	1422	1201	1738	1306	1001	457	587	603	340	305	6.33498	4.76394	5.54514	4.54315	3.26621	1.62118	2.10234	2.71395	1.20043	1.17513	3.76122e-11
ENSG00000185942	NKAIN3	down	-1.4227	122	122	128	83	88	50	60	33	17	23	0.245371	0.184161	0.164079	0.14471	0.206615	0.164566	0.157976	0.089606	0.039002	0.103407	2.36272e-05
ENSG00000138095	LRPPRC	down	-1.42222	19858	18747	25410	21825	16396	9422	8588	8360	3594	5324	47.1787	43.9484	48.3447	42.4331	31.3716	19.2057	16.6915	17.3263	6.92653	10.5117	9.66182e-11
ENSG00000124177	CHD6	down	-1.42174	3833	3526	4819	4137	3022	1262	1532	1587	990	1329	5.59448	5.06289	5.72177	4.96794	3.55097	1.58515	1.83095	2.01686	1.16639	1.61604	2.1986e-20
ENSG00000065548	ZC3H15	down	-1.42167	7489	6595	9165	6558	4661	2590	3418	3014	1164	1671	57.9218	50.5035	56.8815	41.4628	28.8959	17.3158	21.7137	20.373	7.38469	10.7123	4.13542e-08
ENSG00000165487	MICU2	down	-1.4215	3074	3038	3888	3160	2458	1228	1642	1272	434	789	25.4758	24.7582	25.878	21.5505	16.4519	8.73205	11.1687	9.18971	2.92328	5.48149	7.385e-08
ENSG00000164221	CCDC112	down	-1.42131	914	565	1094	331	383	113	491	234	127	102	6.0565	3.71151	5.73936	1.82503	2.07691	0.629873	2.7643	1.38225	0.675057	0.552727	0.000556091
ENSG00000204104	TRAF3IP1	down	-1.42016	1333	1259	1585	1443	1293	490	536	602	355	421	5.13656	4.77785	4.86074	4.58776	4.02805	1.60763	1.69831	2.0359	1.10047	1.34298	3.62524e-25
ENSG00000198162	MAN1A2	down	-1.41997	11487	10030	14893	9405	6461	3707	4712	4638	1990	2953	21.027	18.0734	21.877	14.1186	9.46849	5.7858	7.06041	7.40971	2.93206	4.46766	1.06706e-08
ENSG00000090989	EXOC1	down	-1.41936	5556	5252	7000	5483	3802	2064	2529	2136	1073	1597	24.6984	23.1365	25.1722	20.0725	13.8468	7.96602	9.31922	8.2422	3.92355	5.87437	2.71594e-11
Homo_sapiens_newGene_5125	Homo_sapiens_newGene_5125	down	-1.41872	355	331	376	381	315	172	109	100	109	117	0.729187	0.67132	0.620115	0.643029	0.522614	0.30331	0.183977	0.180152	0.181717	0.200363	6.3949e-15
ENSG00000123552	USP45	down	-1.41863	1605	1280	2016	1183	747	548	617	602	253	314	5.45442	4.04173	5.9198	3.51675	2.6106	2.11832	1.96168	2.24669	1.07569	1.20593	7.72968e-07
ENSG00000273079	GRIN2B	down	-1.41841	208	236	263	261	164	86	101	79	48	76	0.113323	0.136991	0.114074	0.113676	0.091769	0.037138	0.047186	0.037986	0.029391	0.040416	1.28583e-10
ENSG00000177034	MTX3	down	-1.41827	4885	3949	6260	3462	2083	1257	2140	1707	791	1153	10.1451	8.29045	10.7339	5.91723	3.69132	2.36953	3.69903	3.22792	1.70655	2.08804	9.39354e-07
ENSG00000100523	DDHD1	down	-1.41797	2283	1875	2744	2132	1414	862	919	782	469	591	3.00467	2.83138	3.71103	2.6149	1.91842	1.13716	1.1948	1.01619	0.532076	0.607751	1.19296e-11
ENSG00000182359	KBTBD3	down	-1.41692	151	107	157	113	78	46	49	53	32	25	0.612729	0.454372	0.61359	0.427175	0.277867	0.156219	0.158472	0.186052	0.104976	0.14834	1.7912e-06
ENSG00000111554	MDM1	down	-1.41516	1075	990	1222	969	737	489	448	389	193	210	6.31062	5.64489	5.83016	4.58137	3.49449	2.44162	2.02465	1.99067	0.952018	0.96198	2.60008e-08
ENSG00000083312	TNPO1	down	-1.41488	39636	39358	51611	37689	25275	15007	18898	16535	6356	10175	58.6885	57.5569	61.5883	46.6146	31.1246	20.5056	23.5061	22.1254	8.08177	13.2033	3.2105e-08
ENSG00000136021	SCYL2	down	-1.41296	5512	5096	7078	4406	2967	1768	2652	2238	703	1241	14.6244	13.3212	15.0698	9.63185	6.41956	4.04121	5.73223	5.22032	1.4976	2.7582	2.29644e-06
ENSG00000253710	ALG11	down	-1.4127	3067	3169	4111	3297	2482	1239	1450	1368	757	801	8.00408	8.12326	8.68324	6.97064	5.27814	3.09308	3.33301	3.27539	1.83926	1.82841	6.93656e-13
Homo_sapiens_newGene_6156	Homo_sapiens_newGene_6156	down	-1.41256	1874	1485	2383	1284	838	483	778	703	343	386	3.78439	3.36568	3.67774	2.37433	2.58183	1.1242	1.61487	1.88655	0.954336	0.938067	8.35708e-07
ENSG00000153707	PTPRD	down	-1.41211	1052	928	1363	1118	807	443	456	367	285	281	2.08147	1.81968	2.32376	1.99338	1.3013	0.662236	0.847119	0.892025	0.362926	0.577771	2.85213e-15
ENSG00000106460	TMEM106B	down	-1.4121	3766	3561	5325	3069	2286	1260	1824	1557	622	944	5.80821	5.38099	6.59431	3.99675	3.08604	2.19633	2.77533	2.5901	0.785058	1.46287	1.59148e-07
ENSG00000146250	PRSS35	down	-1.41192	3828	3813	5292	4758	3753	1630	1976	1666	1069	1128	24.3587	23.9703	27.0045	24.8746	19.2807	8.89579	10.3264	9.28275	5.52671	5.98904	2.22775e-18
ENSG00000198718	TOGARAM1	down	-1.41174	1512	1298	1817	1290	661	465	599	540	336	327	3.65719	3.1085	3.52409	2.5635	1.3116	0.98538	1.19094	1.14563	0.66005	0.659208	5.85251e-08
ENSG00000118620	ZNF430	down	-1.41122	521	420	560	329	210	106	204	168	80	140	2.13273	1.66913	1.80708	1.08212	0.679012	0.369954	0.678511	0.678072	0.26514	0.474779	4.50702e-06
ENSG00000031691	CENPQ	down	-1.4111	1611	1532	1953	1055	837	453	908	560	191	269	14.3869	13.5175	13.985	7.73649	6.03306	3.46537	6.66067	4.37343	1.38368	2.00063	3.81177e-05
ENSG00000116747	RO60	down	-1.41092	3288	2903	3969	2229	1706	939	1511	1297	437	666	7.72709	6.76011	7.5098	4.96957	3.31966	2.71501	3.78537	3.10465	0.941894	1.61672	3.08534e-06
Homo_sapiens_newGene_5185	Homo_sapiens_newGene_5185	down	-1.41073	309	275	314	295	248	134	113	115	75	64	2.09768	1.97623	1.75315	1.84013	1.63447	0.782361	0.629982	0.875241	0.411445	0.363519	6.32435e-11
ENSG00000132953	XPO4	down	-1.41065	6032	5680	7867	6471	4433	2873	2667	2411	957	1663	9.45488	8.79467	9.88915	8.33394	5.61029	3.86397	3.43344	3.31002	1.21884	2.1755	7.40371e-09
ENSG00000166734	GOLM2	down	-1.41055	14513	13674	18592	13958	10782	4838	6769	6553	2754	3978	58.9176	54.3122	60.2368	46.325	35.2915	16.7324	22.3248	23.0473	8.99833	13.3656	2.46084e-10
ENSG00000146463	ZMYM4	down	-1.41048	7268	6603	9045	6657	4596	2635	2960	3056	1313	1932	15.8655	14.4046	16.0253	12.1106	8.02026	5.02638	5.4979	5.98541	2.34789	3.54855	7.61677e-10
ENSG00000196177	ACADSB	down	-1.41028	1836	1772	2301	1601	1153	671	746	736	340	527	4.90079	4.67108	4.91134	3.5001	2.47499	1.54662	1.63599	1.71247	0.760699	1.17289	7.85583e-10
ENSG00000198961	PJA2	down	-1.40888	12031	10992	14507	12106	8112	4880	5431	4976	1968	2834	38.5309	34.7831	37.2612	31.8585	20.9754	13.4802	14.3236	13.9574	5.12582	7.57755	1.01342e-08
ENSG00000204217	BMPR2	down	-1.40845	5030	4647	6486	4653	3454	1644	2110	2133	1086	1500	6.48172	5.93536	6.72352	4.95185	3.60534	1.83156	2.2646	2.43891	1.15162	1.62494	3.91829e-12
ENSG00000116754	SRSF11	down	-1.40836	12449	10917	14786	10609	7708	3978	5545	4745	2471	2987	73.1196	60.2314	67.5452	49.8585	34.9611	20.1094	26.2729	22.707	11.425	15.4312	4.54949e-10
ENSG00000196914	ARHGEF12	down	-1.40833	14290	13945	18196	16079	12542	5968	6362	6336	2936	4674	21.7078	20.9303	22.2892	20.1645	15.5858	7.85011	7.97813	8.54349	3.60752	6.01283	1.90997e-14
ENSG00000171291	ZNF439	down	-1.40823	163	119	185	172	99	58	45	64	51	32	1.22838	0.827827	1.05745	1.25834	0.646312	0.516331	0.393468	0.408347	0.507678	0.291853	1.44223e-07
ENSG00000182752	PAPPA	down	-1.40701	854	734	1168	882	675	258	340	361	268	268	1.20986	1.02689	1.3268	1.02683	0.77142	0.312699	0.394959	0.448172	0.308674	0.316836	4.86822e-16
ENSG00000114416	FXR1	down	-1.40695	15680	14972	20253	16680	11226	6805	7198	6550	2836	4089	48.126	43.5606	50.822	44.6279	26.2701	17.6952	23.8629	21.7888	6.7214	10.7778	1.12625e-09
ENSG00000130150	MOSPD2	down	-1.40643	984	822	1211	796	448	367	363	375	160	204	3.89597	3.18405	3.63374	2.42982	1.36715	1.1702	1.10624	1.2732	0.492629	0.632382	8.41819e-07
Homo_sapiens_newGene_8047	Homo_sapiens_newGene_8047	down	-1.40636	2553	2447	3303	1925	1363	975	1163	930	380	569	6.38649	6.64857	7.52137	3.64715	2.63873	2.41769	2.51578	2.46704	0.876995	1.25814	9.28634e-07
ENSG00000197782	ZNF780A	down	-1.40595	1239	1058	1476	940	485	407	473	414	209	294	3.21861	2.58923	3.29724	1.86682	1.17433	0.988331	1.31333	1.00001	0.495093	0.672443	7.74261e-07
ENSG00000171444	MCC	down	-1.40553	9288	8989	11988	11100	9644	3894	4113	4174	2640	3100	18.7033	16.899	19.047	17.3485	14.9623	6.36195	6.50888	6.94277	4.41561	4.878	2.26446e-31
ENSG00000166845	C18orf54	down	-1.40397	1103	1007	1321	828	559	274	487	448	203	257	4.82962	4.14412	4.57564	3.19669	1.96297	0.980959	1.5136	1.57121	0.621885	1.00632	4.61419e-07
ENSG00000196437	ZNF569	down	-1.40333	589	445	687	255	163	137	240	143	93	110	2.26528	1.76439	2.26757	0.881377	0.573904	0.441768	0.799346	0.436816	0.262233	0.386751	0.000113236
ENSG00000117318	ID3	down	-1.40296	14240	14791	17734	19293	21200	5133	6139	4752	7787	6042	233.112	239.221	232.812	259.508	280.204	72.1067	82.5511	68.1295	103.602	82.5464	3.11273e-16
ENSG00000109586	GALNT7	down	-1.40234	7071	6646	9269	7313	4819	2676	3177	3090	1327	2009	26.9221	24.8124	28.5421	23.0188	14.9514	8.95955	9.95115	10.2532	4.16335	6.51091	4.55833e-10
ENSG00000152270	PDE3B	down	-1.40183	754	838	990	778	468	288	389	301	116	237	1.95385	2.1472	2.05887	1.65718	0.978572	0.639143	0.828309	0.681617	0.243111	0.511187	3.08399e-07
ENSG00000068784	SRBD1	down	-1.40152	1533	1490	2373	1939	1266	834	698	639	304	511	6.50146	6.24047	8.06889	6.75579	4.33361	3.03309	2.43136	2.37337	1.04715	1.80761	7.94718e-10
ENSG00000164190	NIPBL	down	-1.40107	6309	4813	7911	4297	3518	1776	2154	1978	1668	1783	9.85933	7.24604	9.91177	5.5932	4.30742	2.37291	2.66101	2.59527	2.02717	2.23533	4.82144e-11
Homo_sapiens_newGene_1571	Homo_sapiens_newGene_1571	down	-1.40065	430	562	686	628	382	208	253	210	103	161	4.5706	5.79534	5.83066	5.45557	3.32233	1.79422	2.26122	1.94614	0.853086	1.4041	1.04412e-09
ENSG00000163596	ICA1L	down	-1.39881	368	356	503	414	289	145	215	112	91	109	0.807806	1.40322	1.29005	1.31094	0.635794	0.52168	0.666938	0.267595	0.22679	0.209283	1.64062e-09
ENSG00000168769	TET2	down	-1.39853	3559	3061	4195	3359	2274	1160	1505	1409	688	1024	5.76695	4.95197	5.46184	4.51276	2.99716	1.60437	1.97957	1.959	0.905746	1.38901	4.27908e-11
ENSG00000106034	CPED1	down	-1.39848	223	228	382	221	156	54	118	132	49	55	0.973205	0.90338	1.08911	0.808433	0.546006	0.146688	0.432328	0.465037	0.116247	0.229981	1.43039e-05
ENSG00000196757	ZNF700	down	-1.39834	717	630	948	643	414	352	260	250	109	192	3.81195	3.31945	4.06614	2.79145	1.78964	1.59969	1.15551	1.15481	0.474012	0.82332	4.19973e-07
ENSG00000074695	LMAN1	down	-1.39823	9468	9404	12236	9851	6670	3905	4705	4242	1463	2317	30.5219	29.9515	31.6341	26.0937	17.3597	10.8035	12.4599	11.9757	3.8311	6.23279	9.98283e-08
ENSG00000177990	DPY19L2	down	-1.39751	921	614	988	510	402	330	285	253	99	223	4.49275	3.091	3.74439	1.94778	1.41429	1.34751	1.07683	0.966883	0.344256	1.00775	6.71146e-06
ENSG00000113391	FAM172A	down	-1.39689	1989	2049	2924	2288	1838	1081	863	870	445	632	6.87398	6.89884	8.39476	6.69236	5.02872	3.18235	2.55449	2.80484	1.21336	1.85625	4.01074e-12
ENSG00000021645	NRXN3	down	-1.39685	260	192	329	243	200	92	106	54	50	119	1.0848	0.667199	0.660282	0.749247	0.461841	0.300855	0.157896	0.213551	0.147567	0.341954	1.23855e-07
ENSG00000080839	RBL1	down	-1.39573	3275	3057	4277	3263	2282	1237	1454	1369	688	941	9.04913	8.55755	9.5107	7.37735	5.13326	3.11116	3.33016	3.39345	1.59665	2.19961	1.78258e-11
ENSG00000120756	PLS1	down	-1.39554	3170	3210	4248	3427	2262	1426	1602	1414	448	795	13.8202	13.6127	15.0136	12.2327	7.91467	5.276	5.6518	5.38616	1.63811	2.88733	4.61286e-07
ENSG00000169131	ZNF354A	down	-1.39514	565	502	689	391	247	168	239	236	91	89	3.9616	3.29414	3.84662	2.22087	1.26589	1.0077	1.23857	1.36736	0.595381	0.458396	2.12886e-05
ENSG00000055917	PUM2	down	-1.39487	13290	12164	16645	13836	9324	5361	5598	5670	2404	3953	41.9415	39.1711	41.6213	42.3362	24.2452	16.587	16.3257	17.9337	7.03511	12.2885	1.34019e-10
ENSG00000117528	ABCD3	down	-1.39462	7658	7269	9165	7913	5612	3205	3663	3018	1467	1929	34.125	32.3544	32.9904	28.9593	20.8037	13.2447	14.17	12.8007	6.63418	8.11279	3.04438e-10
ENSG00000234545	FAM133B	down	-1.39439	1944	1437	2268	1586	900	539	762	704	425	407	15.0196	11.18	12.4391	9.14274	4.95772	3.06817	4.2199	4.0985	2.26522	2.23773	3.84431e-08
ENSG00000145362	ANK2	down	-1.39414	948	1014	1103	1091	1013	432	326	452	227	389	1.5682	1.85855	1.48149	1.69014	0.913741	0.390023	0.294312	0.737106	0.190062	0.602424	8.5316e-17
ENSG00000075711	DLG1	down	-1.39397	13621	12229	16717	12445	8339	4319	6188	5771	2432	3565	50.1056	43.0258	48.3421	38.0985	24.5578	13.3005	17.8811	17.6654	7.01774	10.6399	6.79293e-09
ENSG00000168724	DNAJC21	down	-1.39374	4493	4128	6050	3749	2794	1197	2210	1904	1004	1100	11.8868	11.6417	12.6435	8.08353	6.68224	2.88365	4.70873	5.13811	2.99246	3.15882	2.30547e-08
ENSG00000011114	BTBD7	down	-1.39357	4399	4060	5355	4945	3798	1702	1976	1819	1026	1472	9.05944	8.20487	9.14047	8.07898	6.2458	3.15731	3.48624	3.47094	1.84443	2.57669	8.54766e-19
ENSG00000090686	USP48	down	-1.39314	7398	6447	8746	8472	6240	3267	3050	2964	1647	2280	28.3928	24.671	26.3987	26.6977	18.8839	10.9678	9.48709	10.0355	5.07861	7.21566	1.07801e-16
ENSG00000108094	CUL2	down	-1.39301	4210	3402	5161	3826	2658	1464	1789	1749	695	1066	15.5475	12.3989	15.323	11.572	7.92096	4.61667	5.416	5.64098	2.07582	3.27672	7.65178e-09
ENSG00000144445	KANSL1L	down	-1.39223	517	425	636	337	242	165	176	197	47	156	2.03071	1.65245	2.17726	1.40616	0.765469	0.639402	0.540455	0.748881	0.143674	0.56611	3.07407e-05
ENSG00000171109	MFN1	down	-1.39211	5053	4815	6377	5394	3650	2167	2264	2098	1057	1350	15.2953	14.2655	15.4712	13.5124	8.81218	5.65098	5.80366	5.68285	2.63073	3.73433	3.28828e-11
ENSG00000100077	GRK3	down	-1.39188	1312	1428	1644	1532	1032	541	538	621	299	459	2.20885	2.37539	2.21253	2.1367	1.44728	0.777233	0.746378	0.919417	0.406813	0.657139	3.45536e-13
ENSG00000171320	ESCO2	down	-1.39182	2922	3000	4104	3027	1908	1195	1385	1248	559	874	12.3343	12.373	13.8395	10.3545	6.4441	4.26398	4.72951	4.54066	1.88107	3.11058	4.43229e-09
ENSG00000123066	MED13L	down	-1.39148	8221	7077	10012	8752	6847	2973	3494	3127	2004	2918	13.5276	11.2847	13.3578	11.9938	9.19069	4.51825	4.79235	5.03366	3.35206	4.0091	5.27311e-22
ENSG00000154380	ENAH	down	-1.3913	18976	18751	24337	19245	15004	6002	9847	8680	4168	5301	32.0628	34.4777	33.5778	31.1393	22.8189	13.4544	15.6027	15.052	9.39621	11.9376	9.24883e-11
ENSG00000164506	STXBP5	down	-1.39071	4261	3957	5210	4191	3123	1741	1886	1741	851	1130	7.90409	7.06649	7.7551	6.25515	4.60719	2.79195	2.90625	2.88804	1.35242	1.88774	3.05463e-11
Homo_sapiens_newGene_3700	Homo_sapiens_newGene_3700	down	-1.39056	299	188	404	339	261	81	135	114	112	68	0.569936	0.35399	0.618525	0.530444	0.401167	0.132147	0.210984	0.189376	0.172887	0.107674	7.63512e-09
ENSG00000189042	ZNF567	down	-1.39032	373	356	417	274	185	109	152	145	46	107	2.05263	1.97187	1.87016	1.24656	0.852577	0.495038	0.720873	0.671347	0.230336	0.458793	6.77502e-06
ENSG00000205302	SNX2	down	-1.39019	5616	5243	7274	6070	4048	2639	2690	2298	976	1327	13.9094	13.5907	14.5941	12.1527	8.05559	5.60571	5.36189	5.32173	1.97199	2.67024	2.4127e-08
ENSG00000134900	TPP2	down	-1.39003	4999	4241	6216	4867	3333	1837	2325	1943	945	1302	15.3935	12.7652	15.5399	13.0234	9.10301	5.17741	5.63111	5.47041	2.39774	3.78828	4.96757e-10
ENSG00000173611	SCAI	down	-1.38955	818	608	1008	556	368	180	312	318	154	201	1.18127	1.1467	1.32166	0.746408	0.498674	0.275616	0.541996	0.460117	0.241532	0.31481	1.22697e-06
ENSG00000066654	THUMPD1	down	-1.38935	3022	2612	3603	2604	1755	1001	1330	1217	466	775	10.9625	9.45016	10.5683	7.70932	5.2219	3.15581	3.96896	3.91852	1.35853	2.35885	6.24448e-08
ENSG00000165240	ATP7A	down	-1.38908	1955	2020	2794	2288	1436	865	987	906	400	530	3.72569	3.77514	4.23226	3.56877	2.21169	1.48984	1.55414	1.56899	0.655161	0.838697	4.2143e-09
ENSG00000159256	MORC3	down	-1.38785	2678	2455	3569	2076	1204	908	1107	1129	457	582	9.92323	9.01393	10.5749	6.29423	3.61342	2.87809	3.37143	3.69253	1.37665	1.81173	1.77809e-06
ENSG00000184661	CDCA2	down	-1.38771	6533	6239	8331	6237	5223	2396	2979	2852	1487	1858	28.7927	27.2352	29.407	22.5881	18.6263	9.08563	10.7659	11.0467	5.35813	6.83214	2.48356e-13
ENSG00000169019	COMMD8	down	-1.38631	1592	1595	2217	1603	1038	519	889	825	242	314	16.9447	16.7731	18.9194	14.0186	8.9173	4.73945	7.77137	7.6832	2.08542	2.78829	7.47339e-06
ENSG00000048707	VPS13D	down	-1.38459	4146	3901	5339	4943	4141	1836	1786	1613	1232	1546	4.06585	3.75672	4.10311	3.89012	3.24285	1.51219	1.41622	1.3539	1.17182	1.23742	1.31514e-39
ENSG00000136542	GALNT5	down	-1.38427	212	177	271	141	182	69	92	84	30	68	0.318311	0.261451	0.326591	0.173972	0.22077	0.088984	0.11297	0.110238	0.035933	0.084884	8.47985e-07
ENSG00000180626	ZNF594	down	-1.38184	668	518	830	554	247	216	344	230	68	105	2.74764	2.03908	2.76268	1.80363	0.887763	0.981478	1.406	1.05067	0.328101	0.450177	0.000182282
ENSG00000085382	HACE1	down	-1.38115	1629	1429	1854	1605	1271	746	597	700	328	401	5.67381	4.80035	5.24976	4.51702	3.48718	2.17142	1.72603	2.1942	0.944602	1.15114	7.85488e-11
ENSG00000139679	LPAR6	down	-1.38041	222	179	168	115	151	69	66	79	29	52	1.14878	0.914501	0.696665	0.489178	0.627306	0.306112	0.277594	0.358194	0.119638	0.222956	3.67429e-06
ENSG00000071537	SEL1L	down	-1.38027	6170	5577	7806	6621	5154	2460	3058	2585	1276	1789	12.1457	10.8984	12.33	10.7287	8.19469	4.19478	4.94917	4.45598	2.05996	2.94203	2.7268e-12
Homo_sapiens_newGene_5211	Homo_sapiens_newGene_5211	down	-1.38015	97	142	143	96	134	71	49	39	25	29	1.82955	2.67379	2.17605	1.49134	2.04607	1.14353	0.749754	0.64571	0.376469	0.458442	2.94141e-06
ENSG00000137871	ZNF280D	down	-1.3801	1644	1440	1987	1021	907	546	693	552	248	443	6.14472	5.46222	6.00777	3.20996	2.8981	1.88206	2.15955	1.91531	0.767495	1.44525	3.97912e-07
ENSG00000136643	RPS6KC1	down	-1.37931	1612	1658	1962	1757	1392	718	724	768	331	450	4.61206	5.08235	4.70559	4.17026	3.23775	1.75775	1.74155	1.9195	0.761398	1.13621	4.09724e-11
ENSG00000115808	STRN	down	-1.37923	5044	5146	6504	4967	3219	1714	2532	2251	888	1445	5.53389	5.57771	5.75732	4.47762	2.86254	1.61386	2.29495	2.16682	0.791356	1.32275	3.79838e-08
ENSG00000152495	CAMK4	down	-1.37912	3389	2932	4382	2433	1736	917	1546	1303	573	909	4.41389	3.81306	4.63943	2.7074	1.82831	1.17324	1.65271	1.48502	0.625053	0.986397	4.70713e-07
ENSG00000197124	ZNF682	down	-1.37898	207	130	234	97	111	78	56	66	21	47	1.17465	0.643983	1.05679	0.634816	0.541718	0.673602	0.278671	0.415249	0.113973	0.282717	7.81732e-05
ENSG00000110693	SOX6	down	-1.3789	101	112	148	114	98	66	43	20	41	26	0.175117	0.230616	0.235192	0.162235	0.136806	0.13082	0.085409	0.029853	0.083736	0.050163	7.37506e-06
ENSG00000169914	OTUD3	down	-1.37855	2375	2143	2613	2101	1630	954	832	932	515	663	5.66748	5.05244	5.00135	4.12043	3.13968	1.95295	1.63124	1.9476	0.997542	1.32008	6.20549e-13
Homo_sapiens_newGene_5517	Homo_sapiens_newGene_5517	down	-1.3785	138	97	133	117	58	78	30	44	10	18	0.551854	0.454212	0.462058	0.347329	0.167945	0.300446	0.088375	0.135638	0.026496	0.052053	0.00132631
ENSG00000147459	DOCK5	down	-1.37828	5070	4416	6488	4934	4071	2156	1951	1915	1270	1648	8.25281	6.9961	8.2901	6.49914	5.42827	3.01377	2.65592	2.72656	1.92879	2.34106	8.11011e-19
ENSG00000102763	VWA8	down	-1.37801	2213	1859	2713	2181	1754	898	992	777	561	606	4.90861	4.0557	4.8163	4.05389	3.19846	1.80134	1.81113	1.53048	1.16846	1.1623	7.12971e-16
ENSG00000173145	NOC3L	down	-1.37795	5050	4939	6931	4532	3159	1836	2257	2268	983	1395	22.7289	21.9637	25.0188	16.7607	11.4797	7.08882	8.34445	8.93843	3.59389	5.23925	1.0699e-08
ENSG00000112234	FBXL4	down	-1.37776	1507	1439	1962	1528	1052	642	648	638	303	437	3.40307	3.16656	3.68611	2.91661	1.91682	1.44656	1.13266	1.31682	0.593221	1.04373	2.48878e-10
ENSG00000168566	SNRNP48	down	-1.37665	4072	3930	4884	3743	2584	1436	1824	1715	850	1044	15.2996	14.5255	14.6187	11.5389	7.77094	4.58676	5.62315	5.59347	2.5733	3.24607	8.00957e-10
ENSG00000172260	NEGR1	down	-1.37516	1338	1319	1918	1053	788	404	711	603	250	287	1.64925	1.60624	1.89572	1.06628	0.783713	0.426544	0.719735	0.651056	0.249617	0.294353	2.71566e-06
ENSG00000139687	RB1	down	-1.37443	9409	8903	12362	8340	6052	2711	5026	4172	1742	2331	30.7163	28.7855	32.7634	22.3803	16.1387	7.60372	13.5083	12.134	4.61806	6.34362	1.67173e-07
ENSG00000165490	DDIAS	down	-1.37404	2785	2509	3564	2465	1729	1077	1178	1215	531	645	12.7527	11.6554	13.2283	9.28928	6.30675	4.21536	4.3731	4.89228	1.96758	2.47465	2.08997e-08
ENSG00000103994	ZNF106	down	-1.37342	12639	11664	16366	13957	11691	5469	5465	5192	3372	4347	21.2012	19.5796	22.8613	19.858	15.7877	7.78817	7.49491	7.66079	4.52591	6.02184	4.17725e-25
ENSG00000144824	PHLDB2	down	-1.37285	954	963	1358	838	683	255	487	405	227	328	2.69125	2.69132	3.02503	1.88605	1.56236	0.632099	1.12995	1.00392	0.476601	0.745519	6.21029e-09
ENSG00000171100	MTM1	down	-1.37284	1151	1197	1595	1341	830	548	599	510	216	297	5.24504	5.38825	5.82772	5.01939	3.05233	2.14242	2.2426	2.03366	0.796523	1.12847	7.07522e-08
ENSG00000145388	METTL14	down	-1.37174	1245	1144	1638	1309	678	505	566	496	235	333	3.08917	2.84035	3.27966	2.57378	1.29085	1.03337	1.14808	1.17047	0.445099	0.649319	7.26232e-08
ENSG00000118276	B4GALT6	down	-1.37134	1036	1003	1408	1029	753	346	613	436	157	299	4.46179	4.12922	4.72461	3.75673	3.0459	1.59618	2.33446	1.63131	1.0007	1.24005	7.01327e-07
ENSG00000196782	MAML3	down	-1.37095	526	512	716	626	581	238	216	236	181	189	1.19458	1.14921	1.30456	1.16847	1.06427	0.463397	0.401497	0.469153	0.333085	0.356795	3.21048e-31
ENSG00000082898	XPO1	down	-1.36999	39999	39059	51011	41401	29841	16456	19783	17010	7694	11333	112.884	121.924	132.268	109.116	75.5011	44.8209	51.0811	47.1371	19.9557	30.1745	4.65225e-10
ENSG00000179387	ELMOD2	down	-1.36951	2080	2083	2711	1971	1284	764	1025	965	274	563	7.83369	7.30808	7.9951	5.81948	3.66416	2.41461	3.01773	3.31718	0.880465	1.91332	2.10535e-06
ENSG00000163762	TM4SF18	down	-1.36916	330	349	530	343	283	164	199	155	58	66	1.5628	1.6603	1.81888	1.27226	1.25995	0.811172	0.936758	0.692328	0.21298	0.226721	7.98919e-06
ENSG00000137962	ARHGAP29	down	-1.36912	6941	6157	9032	5554	3574	1887	3248	3065	1228	1654	12.2819	11.2763	12.85	8.10597	5.09335	2.81804	4.66625	4.70254	1.77323	2.43297	8.89334e-07
ENSG00000125703	ATG4C	down	-1.36881	931	847	1309	868	577	373	380	475	149	222	4.98891	4.46716	5.68877	3.81394	2.47259	1.69039	1.65339	2.19864	0.693689	0.986081	1.2492e-06
ENSG00000137965	IFI44	down	-1.36859	929	861	1160	772	628	403	386	400	156	207	8.73764	7.95988	8.68045	5.94587	4.77958	3.32461	2.95396	3.24218	1.1706	1.59437	2.00765e-07
ENSG00000148143	ZNF462	down	-1.36806	3506	2936	3971	3642	3144	1331	1284	1251	1041	1300	6.09049	4.90843	5.2145	4.91972	4.17844	1.92399	1.98766	1.88123	1.43142	1.87373	1.07928e-39
ENSG00000146433	TMEM181	down	-1.36768	7306	6421	8669	6969	5389	2650	3232	2993	1515	2146	21.0799	18.3022	20.0588	16.5216	12.5537	6.56166	7.66108	7.56151	3.55105	5.16772	1.28308e-12
ENSG00000163637	PRICKLE2	down	-1.36757	3255	2968	3830	3721	2831	1388	1274	1421	818	1091	5.49307	4.95056	5.03202	5.08976	3.88733	1.97402	1.79539	2.17963	1.07129	1.56166	1.44095e-20
ENSG00000021574	SPAST	down	-1.36712	2449	2492	3092	2344	1620	877	1201	1119	435	667	7.88653	8.28706	8.04015	6.59668	4.55776	2.34356	3.11497	3.32936	1.09535	1.79892	4.26997e-08
ENSG00000119547	ONECUT2	down	-1.36651	385	231	433	243	152	62	142	94	93	110	0.363878	0.215652	0.328449	0.188888	0.115932	0.050056	0.110048	0.077818	0.071354	0.086601	1.19375e-05
ENSG00000138738	PRDM5	down	-1.36636	263	252	342	272	192	98	102	115	44	110	1.45901	0.960581	1.07693	0.925249	0.617636	0.362311	0.352574	0.446308	0.157805	0.402914	4.69877e-08
ENSG00000168280	KIF5C	down	-1.36595	2386	2272	3219	2692	2079	967	1160	1102	567	754	5.33545	5.0183	5.8157	4.94549	3.7536	1.85584	2.12946	2.15657	1.03047	1.40687	4.90561e-14
ENSG00000198796	ALPK2	down	-1.36531	8472	7537	11151	9645	7273	3617	3358	3554	2350	3007	17.7155	15.5715	18.6988	16.5717	12.2783	6.48992	5.76864	6.50717	3.99332	5.24698	1.51134e-23
ENSG00000176105	YES1	down	-1.36513	11775	10827	14922	9312	6147	3237	6154	5111	1914	2387	39.7424	36.1093	40.3921	25.8354	16.7549	9.37665	17.0695	15.1104	5.25047	6.71703	4.89734e-06
ENSG00000187164	SHTN1	down	-1.36495	5796	5369	7317	5383	4387	1861	2771	2352	1398	1814	14.6866	12.5696	14.6887	10.4347	8.57337	3.94506	5.24961	4.77206	2.72569	3.78015	2.95538e-13
Homo_sapiens_newGene_5406	Homo_sapiens_newGene_5406	down	-1.36451	1749	1864	2437	2130	1307	856	889	762	340	553	3.96549	4.44833	4.4843	4.21588	2.5991	1.77195	1.87667	1.59237	0.68514	1.13175	5.45164e-09
ENSG00000168300	PCMTD1	down	-1.36372	741	642	1227	542	338	193	424	284	104	205	3.05332	2.52394	4.10534	1.81648	1.12139	0.759348	1.34185	0.998321	0.357384	0.686241	7.45131e-05
Homo_sapiens_newGene_3289	Homo_sapiens_newGene_3289	down	-1.36355	284	117	197	102	79	57	59	37	32	83	0.832495	0.38611	0.525575	0.229948	0.175117	0.134552	0.132789	0.089461	0.070502	0.191746	0.000429832
ENSG00000115267	IFIH1	down	-1.36347	339	227	420	228	231	89	141	121	66	96	1.82627	1.12895	1.63304	0.972871	0.908949	0.384613	0.695053	0.599116	0.290746	0.495198	9.11605e-08
ENSG00000147548	NSD3	down	-1.36331	7356	6853	9608	7162	5117	2695	3407	3095	1628	2193	14.8996	13.6697	15.8935	11.5761	8.47625	5.90392	6.3518	6.46699	3.26017	4.45921	1.94933e-11
ENSG00000147601	TERF1	down	-1.36316	3062	2915	4009	2594	2302	911	1590	1241	709	907	14.5654	13.7321	15.2228	10.1285	8.88156	3.76276	6.23768	5.1441	2.72537	3.61008	3.59956e-10
ENSG00000203772	SPRN	down	-1.36294	118	98	150	114	109	39	38	54	40	37	0.58231	0.476835	0.597248	0.461683	0.436956	0.162851	0.153238	0.233322	0.159765	0.151172	1.38628e-09
ENSG00000073711	PPP2R3A	down	-1.36215	1464	1310	1749	1218	913	520	671	525	326	360	3.52224	3.04836	3.23576	2.3294	1.73497	1.02904	1.27124	1.06856	0.689079	0.7681	1.10124e-09
Homo_sapiens_newGene_4540	Homo_sapiens_newGene_4540	down	-1.36162	1319	1242	1843	1108	791	510	596	562	258	330	4.42774	4.01616	5.27581	3.38706	2.52957	1.84243	1.90756	1.99399	0.916472	1.05517	1.0748e-07
ENSG00000151466	SCLT1	down	-1.36048	1568	1317	1967	1190	938	500	726	538	403	338	9.38123	7.94404	9.1604	6.20529	4.96751	3.36414	3.83138	3.20738	2.37773	1.908	1.02742e-08
Homo_sapiens_newGene_234	Homo_sapiens_newGene_234	down	-1.36032	3463	2848	4232	3095	2405	1216	1274	1263	910	1142	6.68757	6.19681	7.36482	4.3607	3.34282	2.04009	2.67388	2.49852	1.60182	2.2217	6.63492e-17
ENSG00000169855	ROBO1	down	-1.36003	8285	7082	10140	9043	7290	3138	3652	3507	2043	2826	20.4048	19.2276	21.8684	20.4503	16.0979	7.10041	7.91464	8.44519	4.55058	6.26766	2.07634e-20
ENSG00000152332	UHMK1	down	-1.3599	28384	30378	37593	31341	21326	12020	14954	13385	5370	7996	51.9001	54.7588	55.0115	47.0483	31.4546	18.8226	22.4467	21.392	7.96285	12.1771	1.03498e-08
ENSG00000064313	TAF2	down	-1.35964	5629	5098	7097	5887	3888	2402	2551	2222	1160	1644	18.6406	16.6004	19.0241	15.9789	10.3022	6.81802	6.97884	6.30499	3.14625	4.50355	6.30875e-11
ENSG00000183530	PRR14L	down	-1.35946	2822	2457	3457	2895	2000	1002	1130	1166	687	948	4.0827	3.5243	4.01756	3.48256	2.35497	1.23442	1.35628	1.51439	0.82707	1.13645	2.9141e-15
ENSG00000158711	ELK4	down	-1.35898	3208	2824	3912	2762	1902	1141	1257	1293	646	945	5.27072	4.43693	4.9696	3.62414	2.53919	2.01951	1.82921	2.0862	1.39089	1.37517	5.34258e-10
ENSG00000081014	AP4E1	down	-1.35888	4262	3872	5206	3935	2572	1480	1969	1732	770	1215	9.87099	9.41159	10.5152	7.86254	4.79366	2.92995	3.76281	3.50423	1.44335	2.33687	9.52661e-09
ENSG00000004897	CDC27	down	-1.35883	11781	12063	16007	12349	8840	5189	5891	5350	2081	3496	34.9372	34.2995	38.0496	32.6825	21.8341	13.722	14.1473	14.0356	4.8411	9.02493	1.18745e-08
ENSG00000115159	GPD2	down	-1.35814	9372	9619	12434	10720	8063	4466	4668	4426	1695	2867	24.7399	25.108	26.3118	23.2884	17.2662	10.3786	10.3303	10.2907	3.68949	6.38091	2.31374e-09
ENSG00000164830	OXR1	down	-1.35734	2063	1878	2482	1688	1191	674	1060	819	309	480	8.35828	7.50663	7.78346	5.98082	4.33093	2.38715	3.41663	3.21492	0.967579	1.42962	1.41763e-06
ENSG00000047932	GOPC	down	-1.35724	7042	5845	8260	6726	4365	2650	3292	2640	1338	1740	23.8662	19.5807	22.4209	18.7254	11.9448	7.70747	9.16574	7.82378	3.67724	4.91403	3.40707e-09
ENSG00000041353	RAB27B	down	-1.35672	521	499	732	421	186	120	228	245	85	146	1.15522	1.09883	1.30938	0.766553	0.363775	0.228556	0.418447	0.490514	0.152275	0.269946	7.24184e-05
ENSG00000164180	TMEM161B	down	-1.35628	3785	3262	4757	3142	2114	1551	1493	1469	618	1021	15.6254	14.213	16.1452	12.695	8.32162	7.1645	6.17436	6.45468	2.43422	4.54814	8.89392e-08
ENSG00000175322	ZNF519	down	-1.35598	409	354	545	327	240	157	175	139	95	107	1.68531	1.42436	1.83753	1.28288	0.941752	0.803852	0.733417	0.621119	0.35575	0.414834	3.43367e-08
ENSG00000137992	DBT	down	-1.35548	1801	1753	2099	1743	1082	693	757	696	433	502	2.65926	2.72503	2.5317	2.19112	1.2996	0.878689	0.974224	0.884028	0.506526	0.60245	6.42573e-11
ENSG00000117475	BLZF1	down	-1.35527	1608	1646	2185	1164	807	514	804	685	265	382	10.2059	10.1903	10.8659	5.99655	4.05587	2.82563	4.13383	3.75103	1.34272	1.9803	6.90163e-06
ENSG00000115841	RMDN2	down	-1.35509	166	173	226	113	115	103	67	51	24	33	1.28858	1.45533	1.44257	0.752015	0.745168	0.828759	0.446548	0.357657	0.151119	0.222205	0.000129612
ENSG00000165934	CPSF2	down	-1.35447	7192	7069	9286	7571	5209	2985	3480	3219	1407	2078	9.10466	9.03012	9.28741	7.71064	5.41763	3.54957	3.67706	3.55738	1.5273	2.22735	1.12946e-09
ENSG00000095564	BTAF1	down	-1.35402	8995	8015	11314	8274	5352	3716	3732	3378	1722	2667	19.2974	16.9883	19.4648	14.5842	9.26959	6.84018	6.57606	6.34664	3.00244	4.77477	1.74992e-09
ENSG00000117114	ADGRL2	down	-1.35377	3221	3118	4393	3566	2707	1525	1555	1385	683	1021	9.34366	8.90482	10.2981	8.21106	6.11999	3.77763	3.55613	3.46178	1.53551	2.4676	1.55837e-11
ENSG00000111142	METAP2	down	-1.35363	9985	9096	12633	10274	7339	4038	4903	4563	1740	2585	59.818	51.0933	57.1898	42.6266	29.7989	20.4927	23.3857	20.0674	7.72653	12.2548	1.79996e-08
ENSG00000142892	PIGK	down	-1.353	4153	3889	5424	4055	2833	1956	1951	1873	585	940	15.2031	13.065	14.7549	11.2765	7.77341	5.68149	5.45003	5.56905	1.62085	2.84982	1.72327e-06
ENSG00000120832	MTERF2	down	-1.35286	442	406	488	468	321	242	149	160	69	145	2.58314	2.55227	2.22206	2.16567	1.8316	1.47362	0.935147	1.07312	0.33471	0.817448	1.76578e-07
ENSG00000185760	KCNQ5	down	-1.35229	1757	1620	2110	1614	1416	698	791	701	388	533	6.34882	5.79397	6.20962	5.32291	4.62717	2.46764	2.54417	1.67512	1.34406	1.77068	1.74139e-13
ENSG00000102081	FMR1	down	-1.35211	6968	6650	9021	7290	4887	2645	3317	3137	1510	2032	27.2332	24.6404	27.3801	22.1908	15.1909	8.63955	10.2895	10.3915	4.72167	6.40617	1.51908e-10
ENSG00000144893	MED12L	down	-1.35118	767	618	1010	621	552	229	307	308	177	268	1.26095	0.962967	1.30112	0.883365	0.739773	0.475907	0.624903	0.551874	0.366132	0.584115	7.55493e-11
ENSG00000137942	FNBP1L	down	-1.35029	3266	2770	3936	2790	1924	1023	1456	1419	558	860	10.0402	8.36562	9.74155	7.06386	4.83024	2.76439	3.73796	3.97217	1.41581	2.33255	7.59202e-08
ENSG00000151233	GXYLT1	down	-1.34994	2771	2414	3518	2256	1429	889	1369	1136	433	629	5.91866	5.46525	6.23421	4.0542	2.86485	2.09765	2.95802	2.53253	0.775305	1.24588	2.50497e-06
ENSG00000116191	RALGPS2	down	-1.34962	1427	1386	2026	1199	885	477	785	610	211	402	3.27651	3.20587	3.61095	2.14497	1.56071	0.848918	1.4362	1.16375	0.354102	0.783394	3.12188e-06
ENSG00000106006	HOXA6	down	-1.34792	195	143	179	165	136	66	48	69	53	59	3.06159	2.22089	2.24918	2.12112	1.72044	0.888495	0.619155	0.945214	0.672592	0.771267	9.64753e-10
ENSG00000128708	HAT1	down	-1.34791	5107	5051	6829	5721	4073	2362	2757	2413	956	1200	49.4047	48.0363	52.7968	45.2366	31.5804	19.3655	21.7786	20.2994	7.46971	9.62051	8.72721e-08
ENSG00000137642	SORL1	down	-1.34737	2355	2327	2989	3059	2831	1097	1131	1067	792	869	3.38134	3.29421	3.44615	3.59767	3.29516	1.34677	1.33002	1.33666	0.921197	1.03741	9.57658e-46
ENSG00000030419	IKZF2	down	-1.34687	199	192	252	145	92	91	85	55	29	53	0.635643	0.339249	0.618291	0.261074	0.342214	0.215772	0.174736	0.212803	0.039006	0.11483	5.37544e-05
ENSG00000083544	TDRD3	down	-1.3466	826	806	925	769	553	288	369	291	220	253	4.61845	4.6551	4.38397	3.33373	2.46994	1.29713	1.77389	1.48027	0.99292	1.2488	1.11594e-12
ENSG00000015568	RGPD5	down	-1.34624	1496	1377	1930	1340	707	453	671	684	226	426	3.35771	3.31608	3.44189	2.47165	1.34865	0.988539	1.26024	1.48016	0.681797	0.850575	4.10297e-06
ENSG00000113594	LIFR	down	-1.34541	2063	1872	2697	1634	989	541	1021	957	344	452	3.32873	2.86757	3.33185	2.02306	1.34716	0.758371	1.74407	1.61157	0.567488	0.724674	1.11069e-05
ENSG00000046604	DSG2	down	-1.34453	5990	5450	7477	5858	4853	2397	2794	2564	1296	1808	16.3719	14.7121	16.3702	13.1412	10.7005	5.62253	6.26914	6.13049	2.87668	4.12435	1.10931e-12
ENSG00000123607	TTC21B	down	-1.3444	1757	1547	2118	1652	913	710	715	648	343	492	5.06034	4.41986	4.91346	3.91852	2.11737	1.74816	1.69649	1.62791	0.800427	1.21823	2.16389e-08
ENSG00000178966	RMI1	down	-1.34372	1651	1370	2318	1229	787	460	775	671	349	385	7.65206	6.36676	8.59378	4.63158	2.93884	1.82531	2.93144	2.71395	1.30225	1.46817	1.99277e-06
ENSG00000211456	SACM1L	down	-1.34349	4952	4764	5946	5179	3584	2337	2029	1960	992	1639	21.2941	19.9758	20.7302	18.5261	12.798	8.664	7.25296	7.52649	3.65198	5.74749	3.96523e-11
ENSG00000035928	RFC1	down	-1.34314	8618	7855	10965	6662	5006	2532	4187	3610	1867	2024	27.6024	24.8029	28.1991	17.5275	12.9387	6.97508	11.0131	10.1371	4.84615	5.50722	1.04167e-07
ENSG00000120694	HSPH1	down	-1.34285	29601	28077	39010	31189	21373	10545	15855	13286	6719	8023	91	84.5783	96.4175	79.2306	53.0907	27.9124	40.1766	35.957	16.7065	20.9554	1.03055e-09
ENSG00000136866	ZFP37	down	-1.34233	279	242	379	191	173	109	143	111	46	39	0.828028	1.03371	1.44244	0.669619	0.488739	0.337902	0.290911	0.345968	0.090884	0.078675	8.31589e-05
ENSG00000140262	TCF12	down	-1.34223	22345	20624	28410	24398	16698	10276	10151	9340	4629	6786	79.1236	72.1763	80.3902	71.5472	47.508	32.2511	31.1864	30.8737	13.8585	20.2316	4.24576e-11
ENSG00000018510	AGPS	down	-1.3422	17311	16233	22289	17941	12181	7267	8303	7613	3169	5040	35.2337	32.6525	36.4947	30.1643	20.0557	12.7316	13.9224	13.5553	5.26471	8.63233	4.8327e-09
ENSG00000118058	KMT2A	down	-1.34153	9095	8087	11423	9345	7137	3295	3783	3752	2527	3194	9.36306	8.10894	9.01808	7.66671	5.7652	2.74746	3.19344	3.46992	2.27118	2.65175	1.58967e-20
ENSG00000029725	RABEP1	down	-1.34148	8318	8228	11429	8146	5520	3065	4249	3667	1834	2386	23.2519	22.3201	25.2662	18.6584	12.561	7.95756	9.67806	9.22181	4.81404	6.12024	3.43402e-09
ENSG00000169967	MAP3K2	down	-1.34089	7480	6679	9805	5362	3769	1902	3824	3228	1180	1800	18.0225	14.8581	18.7999	12.6074	8.76362	5.15524	8.2903	8.96411	3.73405	4.4443	8.3538e-06
ENSG00000103479	RBL2	down	-1.34065	9731	9194	12586	10618	8374	4345	4447	4252	2328	3190	31.182	29.1064	32.3927	27.9615	21.7341	11.956	11.7029	11.9388	6.06026	8.52848	1.90658e-15
ENSG00000101868	POLA1	down	-1.34038	4831	4601	5948	5351	4337	2076	2258	2193	1109	1585	13.7103	12.9011	13.5219	12.4716	9.93264	5.06224	5.25777	5.45054	2.55041	3.7553	5.23824e-15
ENSG00000184500	PROS1	down	-1.34033	625	719	942	727	653	344	306	305	129	253	2.89223	3.26944	3.46517	2.74737	2.43497	1.35973	1.15438	1.22711	0.472069	0.967663	4.64723e-10
ENSG00000129810	SGO1	down	-1.3397	2724	2655	3459	2514	1900	935	1254	1087	622	971	16.7672	16.5738	17.1555	12.6792	10.0071	5.90087	6.9832	6.1956	3.55067	5.46528	1.17163e-11
ENSG00000120137	PANK3	down	-1.33949	17390	16320	23208	13852	9397	5750	8641	7130	3009	4650	26.5783	24.4451	28.4018	17.6097	11.6927	7.64786	10.7886	9.51988	3.71755	6.01684	6.67787e-07
ENSG00000203952	CCDC160	down	-1.33934	173	186	282	142	85	66	92	59	32	59	1.63481	1.76317	2.22839	1.10653	0.60514	0.557265	0.65568	0.485438	0.228249	0.422269	4.79587e-05
ENSG00000120647	CCDC77	down	-1.33906	1022	961	1356	1225	879	471	495	455	257	315	7.06625	7.06114	7.57675	7.13973	4.9275	2.94887	3.03118	2.83764	1.68187	1.85266	2.17078e-13
ENSG00000148634	HERC4	down	-1.33884	4526	4216	5724	4909	3265	1887	2019	2030	1059	1311	17.2138	15.7674	16.9523	15.0657	9.61621	6.21249	6.38964	6.46522	3.42702	4.05175	8.27323e-12
Homo_sapiens_newGene_782	Homo_sapiens_newGene_782	down	-1.33801	767	691	896	636	550	214	329	373	143	233	3.44042	3.17255	3.00929	2.8683	2.25395	1.05744	1.25717	1.49167	0.60573	0.970589	3.83884e-08
ENSG00000255330	AL096711.2	down	-1.33761	1747	1333	2173	1584	1224	615	736	660	400	545	2.76443	2.82262	2.36365	2.13191	1.44831	0.715015	0.821972	0.82642	0.440133	0.616178	9.29896e-13
ENSG00000164332	UBLCP1	down	-1.33714	2363	2279	3210	1883	1493	878	1230	1034	385	558	16.8608	16.068	18.3707	11.0419	8.60042	5.37755	7.21056	6.4593	2.23244	3.31959	1.80434e-06
ENSG00000139350	NEDD1	down	-1.33692	4365	4108	5661	3705	2369	1405	2241	1973	676	1040	19.9317	16.9429	19.1422	13.1711	8.69738	5.03495	7.74549	7.0761	2.24145	3.82327	3.8987e-06
ENSG00000169570	DTWD2	down	-1.33674	2652	2803	3329	2748	2014	964	1342	1250	592	837	7.2023	7.46169	7.19946	6.20998	4.40865	2.23226	3.06227	2.94675	1.29484	1.88578	1.79698e-10
Homo_sapiens_newGene_1779	Homo_sapiens_newGene_1779	down	-1.33546	213	237	360	230	189	95	110	102	46	92	0.753728	0.855388	1.2963	0.923152	0.729081	0.383049	0.307949	0.326332	0.140843	0.36483	4.39374e-08
ENSG00000072657	TRHDE	down	-1.33419	579	608	832	496	378	208	254	224	117	252	0.814992	0.844738	0.938639	0.573183	0.429636	0.250854	0.29377	0.275446	0.133061	0.294925	7.47461e-08
ENSG00000139631	CSAD	down	-1.33321	334	243	339	196	212	61	112	134	95	75	2.91693	1.72116	2.07178	1.1391	1.09925	0.324485	0.594952	0.740313	0.550968	0.397463	1.45922e-06
ENSG00000119314	PTBP3	down	-1.33036	9134	8349	11615	8517	6030	3240	4390	4175	1792	2465	19.8951	17.8608	20.2803	15.213	10.566	6.13769	7.80598	8.03657	3.22988	4.35564	1.28404e-08
ENSG00000113971	NPHP3	down	-1.32988	744	740	1019	794	679	376	344	361	68	282	2.26946	2.24462	2.42106	2.00269	1.68081	1.05243	0.865081	1.27435	0.194935	0.763625	2.18291e-05
ENSG00000164941	INTS8	down	-1.32982	3962	3716	5356	4504	3106	1892	2050	1845	737	1043	13.3956	13.3388	14.4896	12.496	8.415	5.44144	5.71034	5.45813	2.0099	2.96709	4.21613e-08
ENSG00000180628	PCGF5	down	-1.32979	4290	3809	5934	2891	1876	1149	2392	1772	624	827	9.37018	8.22382	10.4122	5.18581	3.30585	2.14989	4.28349	3.38315	1.10577	1.50202	8.01053e-05
ENSG00000058063	ATP11B	down	-1.3292	7935	7913	10854	6909	4803	2806	4217	3519	1322	2216	19.9945	19.3437	22.0296	14.0593	9.67131	5.86916	8.23716	8.06311	2.52293	4.41967	9.12493e-07
ENSG00000109756	RAPGEF2	down	-1.32843	3227	2854	3962	3471	2804	1363	1452	1560	730	925	6.64641	5.6745	6.63927	5.7998	4.48076	2.38802	2.47331	2.80924	1.18752	1.79053	2.22948e-12
ENSG00000138078	PREPL	down	-1.32841	6693	6613	9053	7304	5136	3243	3280	2966	1320	2025	19.8697	18.8608	20.7115	18.3182	12.3446	8.30921	7.18025	7.04791	3.2902	5.03845	2.67406e-09
ENSG00000115904	SOS1	down	-1.32797	4504	3468	5499	3901	2572	1215	2151	1706	999	1252	8.78243	6.66576	8.51935	6.14501	4.02025	1.94904	3.48164	2.90783	1.517	2.04654	1.19132e-08
ENSG00000198420	TCAF1	down	-1.3278	4795	4082	6118	4997	4353	1379	2771	2259	1150	1373	13.6564	11.4106	14.0808	11.5349	10.405	3.39603	6.5782	5.53013	2.68795	3.17455	1.18511e-09
ENSG00000100731	PCNX1	down	-1.32741	5657	5033	6938	5605	4308	2244	2386	2371	1362	1862	7.26382	6.65324	7.14365	5.75522	4.63696	2.63612	2.82155	2.96832	1.59593	1.95312	2.40721e-15
ENSG00000128915	ICE2	down	-1.32689	6366	5764	7774	5729	3447	2372	2778	2717	1077	1770	15.2937	13.4777	15	10.8822	6.48375	5.01242	5.5728	5.83666	2.10763	3.49861	1.84682e-07
ENSG00000135049	AGTPBP1	down	-1.32665	1599	1529	2102	1386	848	553	734	697	271	483	5.68837	5.26931	6.05377	3.97843	2.38729	1.66584	2.12077	2.12656	0.768707	1.40995	7.9891e-07
ENSG00000068366	ACSL4	down	-1.32654	14008	13487	17825	12860	8681	4536	7528	6425	2465	3627	44.5727	42.6734	44.9879	33.3887	22.1751	12.3274	19.3634	17.9903	6.33323	9.54729	5.33245e-07
ENSG00000176018	LYSMD3	down	-1.32643	4463	4113	5655	3444	1774	1252	2380	1916	580	903	16.6958	15.1029	17.1028	10.5344	5.47926	3.98406	7.22609	6.18874	1.78759	2.80626	8.80506e-05
ENSG00000179456	ZBTB18	down	-1.32634	1384	1377	1789	1695	1291	667	655	592	335	545	5.67936	5.58338	5.96268	5.78446	4.28712	2.3557	2.20627	2.15159	1.12762	1.88732	7.70397e-16
Homo_sapiens_newGene_4589	Homo_sapiens_newGene_4589	down	-1.32589	908	748	935	809	468	301	339	372	164	252	2.8682	2.32321	2.35763	2.09016	1.18856	0.811219	0.874199	1.02383	0.419027	0.672006	5.67367e-08
Homo_sapiens_newGene_4640	Homo_sapiens_newGene_4640	down	-1.32589	498	461	665	377	292	135	174	211	166	148	3.43166	3.29165	3.47292	2.2699	1.75472	0.79188	1.13147	1.3016	0.965744	1.08866	5.98195e-08
ENSG00000005483	KMT2E	down	-1.32553	6237	5330	7810	5508	3814	1914	2945	2417	1518	1810	13.8204	11.9348	13.5837	9.70737	6.95112	3.6838	5.16372	4.68878	2.59202	3.20163	4.23443e-10
ENSG00000140575	IQGAP1	down	-1.32548	59417	59205	79609	66080	50853	26863	28890	27490	14133	19593	128.381	126.349	138.065	117.34	88.9047	50.0363	51.5594	52.1218	24.8198	35.4821	2.45291e-13
ENSG00000121749	TBC1D15	down	-1.32503	1985	1951	2692	1970	1197	766	921	956	383	576	5.82274	7.46275	6.73267	7.192	3.25029	3.4423	3.00855	3.83031	1.58009	3.17068	1.16817e-07
ENSG00000171316	CHD7	down	-1.32501	2869	2518	3408	2985	2381	1064	1247	1173	767	1018	4.12641	3.6767	4.03891	3.53915	2.9438	1.32187	1.43735	1.4317	0.880769	1.15498	2.50367e-21
ENSG00000178700	DHFR2	down	-1.32497	373	433	507	336	190	110	203	195	80	76	1.50045	1.73406	1.63784	1.11073	0.618414	0.378261	0.67401	0.687616	0.256216	0.253763	4.73272e-05
ENSG00000036054	TBC1D23	down	-1.32429	4134	3411	5021	3696	2334	1736	1524	1708	804	1095	17.4923	14.1771	16.9975	12.8003	7.9688	6.30681	5.27947	6.29235	2.76662	3.85499	1.61516e-08
ENSG00000197323	TRIM33	down	-1.32277	6230	5483	7317	4593	3645	1860	2953	2525	1213	1552	12.5987	10.4169	11.1454	7.68716	5.73363	3.16599	4.65799	4.31787	2.04076	2.54305	1.04499e-07
ENSG00000188641	DPYD	down	-1.32182	2665	2720	3200	2985	2211	1219	1178	1201	718	826	9.78203	10.1783	9.55311	9.29176	6.66642	4.16697	3.65366	4.07664	2.12522	2.60587	1.45164e-15
ENSG00000142875	PRKACB	down	-1.32087	4407	4781	6166	4762	3379	1903	2587	2055	847	1300	15.392	16.5075	17.4529	13.7316	9.50531	5.65971	7.44894	6.3872	2.47428	3.73948	7.89433e-08
ENSG00000018236	CNTN1	down	-1.32028	2469	2350	3245	2556	1507	993	1159	1169	466	690	6.98426	6.57938	7.16494	5.76282	3.33797	2.36396	2.63697	2.80914	1.0378	1.57968	1.08174e-07
ENSG00000144224	UBXN4	down	-1.32002	7996	6825	9948	6377	4268	2682	3504	3134	1620	2189	36.2004	30.5721	35.4234	23.3285	15.2708	10.2468	12.5269	11.885	5.89027	7.9787	3.35939e-08
Homo_sapiens_newGene_6467	Homo_sapiens_newGene_6467	down	-1.3197	143	127	91	155	79	40	67	55	19	35	0.612354	0.536696	0.310916	0.546192	0.27325	0.147496	0.23388	0.204238	0.066414	0.122957	8.71022e-05
ENSG00000171295	ZNF440	down	-1.31773	493	447	591	434	312	226	218	190	89	120	1.92935	1.78773	1.86795	1.45695	0.986994	0.719962	0.690496	0.82696	0.363979	0.561104	3.88201e-07
ENSG00000104177	MYEF2	down	-1.31739	11966	10677	15463	10922	7783	4667	5570	5236	2403	3240	28.0024	45.2227	52.3646	20.8334	27.6607	18.9692	22.3559	20.6885	9.89397	13.851	8.42085e-09
ENSG00000135298	ADGRB3	down	-1.31739	109	99	149	170	134	49	60	44	50	37	0.276892	0.246275	0.30227	0.355026	0.275808	0.115512	0.12504	0.097692	0.101474	0.077197	7.7483e-10
ENSG00000083520	DIS3	down	-1.31632	5359	4495	6950	4797	3085	2291	2356	2276	882	1319	8.87083	8.21404	10.4287	7.58833	4.1854	3.20152	3.37856	3.51892	1.15817	1.84185	5.97534e-07
ENSG00000164163	ABCE1	down	-1.31626	16485	15679	20274	16185	13353	7370	7908	7445	3614	4286	66.9077	62.4243	65.8362	53.8449	43.4828	25.6063	26.3711	26.4184	11.8498	14.4404	2.76001e-10
ENSG00000163539	CLASP2	down	-1.31624	7417	7357	10001	8630	6823	4015	3522	3358	1628	2467	16.3571	15.8517	17.6777	15.3134	12.1131	7.426	6.40081	6.40227	2.86954	4.52732	2.45566e-11
ENSG00000198780	FAM169A	down	-1.31513	972	870	1081	788	516	255	456	422	202	230	3.05513	3.27532	2.67103	1.90467	1.49484	0.688548	1.27565	1.38218	0.548142	0.649839	8.57229e-07
ENSG00000129493	HEATR5A	down	-1.31504	1885	1680	2117	2030	1238	792	875	759	343	569	4.01509	3.48607	3.5697	3.49729	2.12166	1.55441	1.51841	1.37604	0.636826	1.07777	6.74114e-09
ENSG00000150093	ITGB1	down	-1.31477	41290	39710	53544	46411	34044	20346	21283	19313	8045	10966	173.048	165.102	180.188	160.636	115.685	73.6206	73.624	71.316	28.2843	38.6749	1.39694e-08
ENSG00000113356	POLR3G	down	-1.3141	3752	3494	4819	3106	1931	1292	1921	1682	609	802	18.4177	17.0865	18.7294	12.6799	7.66984	5.7953	7.82284	7.55951	3.053	3.77882	8.42655e-06
ENSG00000142556	ZNF614	down	-1.3135	1245	1072	1592	946	767	490	491	536	193	375	4.72864	3.91884	4.8199	3.01055	2.37347	1.7399	1.463	1.81087	0.669952	1.21665	4.85336e-07
ENSG00000156787	TBC1D31	down	-1.31259	1176	1072	1225	968	801	389	497	518	237	326	6.10247	5.47152	5.08757	4.04894	3.78616	2.46129	2.53173	2.75186	1.35271	1.89747	2.23471e-09
ENSG00000157796	WDR19	down	-1.31176	1073	980	1375	1139	817	619	385	424	257	318	3.99017	3.52139	3.97476	3.46562	2.37562	1.95584	1.13567	1.32115	0.860599	0.94749	1.36233e-09
ENSG00000171827	ZNF570	down	-1.31174	300	250	346	239	222	88	145	145	60	62	0.977332	1.43957	1.75494	0.669897	0.623741	0.310293	0.388407	0.628172	0.300878	0.150871	2.08319e-06
ENSG00000156052	GNAQ	down	-1.31156	3563	3216	4482	3475	2644	1464	1726	1358	878	1094	8.08398	7.17957	8.12076	6.45136	4.82388	2.83876	3.21382	2.68599	1.61214	2.0621	8.77382e-13
ENSG00000163322	ABRAXAS1	down	-1.31149	743	594	925	719	504	298	341	291	131	235	3.29081	2.43819	3.19231	2.45137	1.75775	1.17985	1.35137	1.4152	0.637169	0.93355	1.85645e-08
ENSG00000123684	LPGAT1	down	-1.31084	5022	4526	6250	4681	3090	1559	2466	2208	1109	1449	10.2582	9.12557	10.281	7.92698	5.1164	2.74769	4.16309	3.98768	1.84431	2.52872	9.59332e-09
ENSG00000136143	SUCLA2	down	-1.31077	3488	3538	4544	4000	3186	1966	1794	1598	719	917	26.072	26.1758	26.66	24.5846	20.2432	13.2575	11.0295	10.8903	4.4926	5.89524	1.65459e-08
ENSG00000039139	DNAH5	down	-1.31039	248	184	209	211	190	85	78	98	74	52	0.246486	0.180007	0.166281	0.172211	0.15214	0.072413	0.063362	0.084936	0.059457	0.04276	2.23669e-09
ENSG00000117054	ACADM	down	-1.3103	5473	5654	7501	5970	4523	3017	2672	2512	1049	1614	37.9833	38.1747	41.969	34.3432	25.7891	17.9228	15.0466	15.0784	5.91154	9.09	2.66132e-08
ENSG00000106701	FSD1L	down	-1.3101	635	486	776	429	219	138	299	298	30	127	1.34342	1.55567	1.2889	0.724281	0.524267	0.398273	0.5175	0.551031	0.192898	0.215677	0.00234063
ENSG00000146802	TMEM168	down	-1.31008	2595	2565	3237	3110	2254	1275	1174	1317	570	811	5.9596	5.68679	5.84861	5.66315	4.69042	2.70189	2.13684	2.56241	1.32106	1.5259	9.02258e-11
ENSG00000096401	CDC5L	down	-1.30914	6944	6725	9252	6699	4282	2650	3692	3204	1341	1728	17.3026	16.5566	18.4884	13.7157	8.61328	5.6653	7.55655	6.99198	2.71552	3.59245	4.18031e-07
ENSG00000164989	CCDC171	down	-1.30889	147	155	192	175	81	44	102	34	38	53	0.362957	0.37549	0.397494	0.360138	0.15498	0.088025	0.198806	0.077047	0.071471	0.104254	7.37738e-05
ENSG00000078018	MAP2	down	-1.30887	1756	1631	2178	1730	1267	672	851	712	434	547	6.0713	5.71007	6.17976	5.32438	3.88948	1.9865	2.65222	2.23789	1.37715	1.55825	3.8396e-12
ENSG00000203326	ZNF525	down	-1.30875	658	513	831	395	221	216	278	215	90	158	1.69214	1.30848	1.68825	0.865063	0.454484	0.469497	0.637645	0.475565	0.203095	0.38971	0.000100789
ENSG00000144724	PTPRG	down	-1.30869	3785	3537	5080	4161	3305	1470	1692	1721	1086	1482	7.09443	6.55146	7.08878	6.2611	5.17806	2.68205	2.77642	2.89688	1.5455	2.22526	2.69903e-20
ENSG00000107864	CPEB3	down	-1.30838	263	219	343	218	170	98	101	90	65	96	0.530219	0.430706	0.554968	0.405933	0.273379	0.166859	0.164707	0.156014	0.104723	0.160221	7.94231e-09
ENSG00000163513	TGFBR2	down	-1.30803	7616	7545	9583	9393	8749	4073	3539	3337	2257	2932	25.9381	25.3773	26.1426	26.3478	24.0734	11.9043	9.90768	9.96659	6.23933	8.34691	1.78772e-26
ENSG00000056277	ZNF280C	down	-1.30797	1622	1544	2238	1493	1036	679	630	735	376	542	5.43707	5.15956	6.07868	4.15737	2.83294	1.95165	1.75631	2.17534	1.02449	1.52077	1.74697e-09
ENSG00000088179	PTPN4	down	-1.30752	1185	1092	1552	1027	702	464	487	544	252	326	1.79623	1.56344	1.83604	1.27097	0.840952	0.618764	0.56367	0.708606	0.321275	0.42359	5.56043e-08
ENSG00000109654	TRIM2	down	-1.30741	9056	8022	10898	8192	5625	3325	4478	3838	1723	2288	21.0735	17.7228	20.6139	15.1651	10.1127	6.47552	8.68796	7.90097	3.33696	4.52367	5.96652e-08
ENSG00000116117	PARD3B	down	-1.3073	478	359	446	524	350	192	205	137	125	149	0.994037	0.755062	0.686079	0.904185	0.530681	0.300706	0.333667	0.218758	0.192934	0.257582	3.02212e-12
Homo_sapiens_newGene_5884	Homo_sapiens_newGene_5884	down	-1.30717	1603	1191	1819	1016	743	453	563	508	400	450	3.48228	2.38317	2.95401	1.8398	1.51776	1.06113	0.941765	1.31853	0.753263	1.33211	5.28595e-08
ENSG00000148943	LIN7C	down	-1.306	3010	3023	3977	2818	1707	1092	1519	1389	565	858	9.66535	9.59	10.2421	7.43623	4.42478	3.00871	4.00684	3.90677	1.47233	2.29801	5.56537e-07
Homo_sapiens_newGene_7991	Homo_sapiens_newGene_7991	down	-1.30588	8702	7868	11150	9412	6555	3356	3857	3708	2435	3069	13.9911	12.6823	14.1742	12.2434	8.55309	4.83452	5.72425	5.49027	3.57561	4.68689	5.91617e-17
ENSG00000083223	TUT7	down	-1.30551	2540	2027	3156	2129	1226	971	1083	962	448	665	7.2059	5.56928	6.98916	4.86197	2.76647	2.39359	2.47969	2.37476	1.02548	1.56157	6.09492e-07
ENSG00000173698	ADGRG2	down	-1.30452	239	193	324	250	247	97	93	113	74	89	0.773424	0.63298	0.859326	0.67765	0.659006	0.265555	0.248842	0.322632	0.193672	0.238176	3.00915e-14
ENSG00000132294	EFR3A	down	-1.30373	7363	7528	9529	8680	5928	3088	3698	3746	1649	2491	21.1396	21.4014	22.0424	20.587	13.7404	7.61964	8.74416	9.44552	3.84371	5.98732	1.09222e-10
ENSG00000197045	GMFB	down	-1.30366	8715	9024	11420	9290	6010	4125	4825	4100	1286	2225	32.9731	33.7041	34.5362	28.9986	18.3828	13.5498	15.0696	13.1791	3.89355	7.02629	4.02019e-06
ENSG00000185483	ROR1	down	-1.30341	181	150	229	182	143	79	74	83	50	42	0.603066	0.413301	0.602837	0.412576	0.484891	0.189695	0.189822	0.191542	0.128493	0.114239	2.7329e-08
ENSG00000161813	LARP4	down	-1.30269	7874	7167	10293	5875	4135	2419	4154	3115	1464	2047	20.9426	19.5084	20.8582	12.1695	9.5352	5.90179	8.76628	7.00866	3.29255	4.44082	2.01453e-06
ENSG00000155313	USP25	down	-1.30177	2106	1706	2663	1951	1453	798	956	867	484	610	6.84729	5.59679	6.99204	6.17575	4.19112	2.65142	2.8488	2.90956	1.50757	1.95603	9.38264e-11
ENSG00000060982	BCAT1	down	-1.30161	18040	16403	22688	14901	10131	5849	8987	7304	3726	5001	30.6502	27.445	30.9393	21.0429	14.2688	9.05379	13.0975	11.7711	5.57716	7.70757	9.41728e-08
ENSG00000101935	AMMECR1	down	-1.30157	6523	5939	8229	6040	4432	2282	3118	2826	1507	2013	19.259	17.3237	19.448	14.6577	10.5488	5.99374	7.83516	7.29079	3.70442	4.97085	1.93044e-10
ENSG00000104375	STK3	down	-1.30148	2263	2250	2958	2337	1720	1030	1074	1103	431	695	12.6894	12.2248	13.0879	10.7253	7.65527	4.87034	5.07278	5.30313	1.92196	3.40077	1.45812e-08
ENSG00000163867	ZMYM6	down	-1.30104	1304	1406	1862	1322	825	535	700	700	238	325	4.60268	4.90279	5.28616	3.85529	2.25563	1.77621	2.13083	2.35118	0.713711	0.95778	4.44285e-06
ENSG00000183054	RGPD6	down	-1.30095	2043	1577	2415	1692	1003	657	926	769	376	540	4.82655	3.62011	4.75034	3.43469	1.99506	1.38845	1.82028	1.99285	1.21443	1.16518	3.83066e-07
ENSG00000127870	RNF6	down	-1.30068	4204	3626	5421	3392	2133	1198	2028	1908	846	1014	18.8091	15.9432	19.4005	12.3718	7.65159	4.58884	7.43858	7.41371	3.04802	3.75449	1.87377e-06
ENSG00000198265	HELZ	down	-1.30046	5376	4737	6819	4999	3721	1889	2504	2301	1248	1732	7.35794	6.86629	7.77554	6.05059	4.34842	2.24297	3.09884	3.04212	1.43273	1.86963	4.16126e-11
ENSG00000131711	MAP1B	down	-1.30037	40189	37298	51695	41895	32775	14214	20876	19021	10198	12543	54.831	49.9869	55.8686	46.9773	35.8864	16.5821	23.3069	22.4428	11.2158	14.23	3.86929e-12
ENSG00000151414	NEK7	down	-1.29935	3320	3133	4739	3055	1833	1211	1693	1570	622	898	12.7397	11.7781	14.6614	9.55934	5.63215	3.9599	5.31045	5.20633	1.91763	2.83252	1.667e-06
ENSG00000074603	DPP8	down	-1.29894	6304	5732	8029	5925	4208	2698	2663	2692	1409	1945	16.1735	13.9855	14.9764	12.7004	8.81477	6.36554	5.58939	5.25737	2.82717	4.55897	1.82998e-10
ENSG00000179240	GVQW3	down	-1.29835	340	357	445	315	229	178	134	112	89	120	0.613772	0.647983	0.652998	0.473917	0.341253	0.342716	0.332663	0.195796	0.147516	0.199955	2.04049e-08
ENSG00000066651	TRMT11	down	-1.29732	2085	1960	2616	1983	1740	1146	982	854	374	557	15.7018	15.1294	16.0658	13.2622	11.2327	7.87202	6.68205	6.10567	2.49533	3.28879	9.5174e-08
ENSG00000151322	NPAS3	down	-1.29643	434	686	967	926	689	307	307	387	144	219	2.24996	2.33961	3.26208	2.97553	2.06475	1.11376	1.05591	1.51769	0.567328	0.932746	9.0127e-08
ENSG00000112697	TMEM30A	down	-1.29518	30986	31160	38890	33431	23329	13334	16162	15137	6154	8873	147.033	110.478	111.095	97.057	68.7251	40.4496	48.371	46.8604	18.0024	26.2476	1.57144e-08
ENSG00000196693	ZNF33B	down	-1.29486	1529	1171	1723	858	507	401	533	588	290	342	5.71568	3.96301	5.00827	3.38106	1.52986	2.74348	2.83798	4.24251	2.27919	2.58776	2.50152e-05
ENSG00000069869	NEDD4	down	-1.29454	17871	15517	23248	11821	7810	4789	9055	7705	2676	4147	41.9451	33.5019	44.4416	23.4536	15.5535	9.68141	17.3804	16.0647	5.07422	8.09269	4.17272e-05
ENSG00000174607	UGT8	down	-1.29346	1945	2093	2710	2225	2080	983	997	1086	464	651	9.10776	9.22307	9.87114	8.37929	7.65124	3.92565	3.70857	4.3232	2.01119	2.61771	4.71343e-11
ENSG00000110075	PPP6R3	down	-1.29307	8211	7481	10261	8704	6886	3565	3928	4031	1744	2474	27.2039	25.6095	27.7081	24.793	18.3649	10.1454	10.8137	11.9975	4.58351	6.63213	1.60933e-10
ENSG00000100485	SOS2	down	-1.29306	1710	1495	2151	1517	1104	675	793	750	336	460	5.08765	4.32728	5.048	3.73034	2.69888	1.80605	2.14164	1.96762	0.808455	1.21044	4.17749e-08
ENSG00000095015	MAP3K1	down	-1.29198	2897	2451	3408	3038	1995	1296	1286	1279	574	784	6.40226	5.35095	6.04024	5.51709	3.55871	2.45754	2.33461	2.47502	1.03025	1.44479	6.32759e-09
ENSG00000081087	OSTM1	down	-1.29196	11965	11340	15994	12030	8908	5569	6275	5715	2080	3057	41.6176	38.9696	44.615	34.4468	25.0376	16.6229	17.9318	17.4082	5.87929	8.87407	4.55911e-07
ENSG00000151229	SLC2A13	down	-1.29195	788	688	967	611	383	248	315	381	136	206	1.7747	1.53121	1.70364	1.12122	0.686721	0.475346	0.575273	0.839203	0.277984	0.39447	6.28915e-06
ENSG00000116171	SCP2	down	-1.29171	3526	3397	4580	3708	2641	1709	1782	1682	621	941	37.7689	32.7158	41.8406	26.1349	22.6505	17.1585	9.18692	14.6616	2.53186	5.05057	2.58007e-07
ENSG00000171385	KCND3	down	-1.29161	553	520	257	592	595	212	328	181	121	98	1.28768	1.1891	1.17815	1.19994	1.10197	0.390921	0.610781	0.348302	0.240013	0.46731	4.11595e-05
ENSG00000198804	MT-CO1	down	-1.29087	503494	455654	540270	586111	518015	172367	187035	165125	224089	227818	5078.1	4540.46	4369.76	4857.24	4218.26	1491.87	1549.73	1458.54	1836.87	1917.67	7.94603e-19
ENSG00000164176	EDIL3	down	-1.29081	22888	21885	28909	24209	18510	9186	12029	11314	4815	6817	74.8731	70.658	75.6473	65.0165	48.7177	25.7767	32.3391	32.3985	12.7244	18.5559	1.66684e-09
ENSG00000157500	APPL1	down	-1.29064	8522	7926	10552	7355	4682	2567	4462	3961	1513	2197	22.0653	20.2644	22.1598	15.7025	9.72503	5.81554	9.47314	9.02473	3.19718	4.80521	2.53735e-06
ENSG00000178386	ZNF223	down	-1.29063	179	171	170	169	144	20	62	118	62	35	1.26187	1.34031	0.942162	1.07514	0.808593	0.389387	0.469642	0.840812	0.450093	0.302581	0.00049987
ENSG00000127311	HELB	down	-1.29012	366	288	340	266	108	76	181	119	71	56	1.61832	1.2805	1.26464	0.960554	0.377005	0.28917	0.663981	0.465182	0.248591	0.199082	0.000361408
ENSG00000142166	IFNAR1	down	-1.28939	4840	4728	6099	4997	3918	1958	2517	2253	1100	1534	13.0259	12.7434	13.1434	11.0009	8.69038	5.21315	6.29299	5.7385	2.85984	3.76928	6.5208e-11
Homo_sapiens_newGene_2333	Homo_sapiens_newGene_2333	down	-1.28921	365	317	557	252	303	158	174	124	110	106	2.57063	2.10564	2.95998	1.53101	2.09478	1.19995	1.11242	0.818504	0.836632	0.974351	5.76294e-08
ENSG00000178074	C2orf69	down	-1.28844	1779	1709	2242	1521	1040	584	984	712	335	523	7.49509	7.11053	7.5736	5.26543	3.53602	2.11116	3.40317	2.62516	1.14485	1.83805	7.87981e-07
ENSG00000176853	FAM91A1	down	-1.28799	12420	12560	16343	13088	8748	5496	6254	6164	2329	3699	36.0541	36.2768	38.5448	31.1961	20.6199	13.4679	15.3633	15.6387	5.46106	8.95246	8.94316e-08
Homo_sapiens_newGene_6293	Homo_sapiens_newGene_6293	down	-1.28691	188	117	188	120	97	65	62	45	24	68	1.44034	0.94802	1.43675	0.923279	0.63059	0.805726	0.450362	0.376883	0.143957	0.626591	4.05421e-05
ENSG00000198945	L3MBTL3	down	-1.28654	696	601	810	710	564	251	342	347	142	200	2.72914	2.76419	2.54806	2.29091	2.06373	0.787888	1.31441	1.17295	0.44618	0.674327	7.24081e-09
ENSG00000080493	SLC4A4	down	-1.2854	369	407	474	440	229	141	196	118	139	128	0.800252	1.19758	0.779714	0.732752	0.373926	0.254588	0.330745	0.356094	0.236999	0.215324	2.58256e-08
ENSG00000155097	ATP6V1C1	down	-1.28508	7002	6939	9204	7421	5445	3507	3256	3321	1523	2114	19.5621	18.9207	20.6627	16.9672	12.2633	8.30352	7.38	8.29985	3.41415	4.9685	1.56225e-09
ENSG00000164171	ITGA2	down	-1.28496	3849	3550	4625	3813	2671	1381	1782	1792	898	1210	7.66766	7.11165	7.39872	6.26617	4.28928	2.36244	2.93201	3.16245	1.44708	2.00182	1.19436e-10
ENSG00000185829	ARL17A	down	-1.28493	918	833	1026	830	612	322	349	378	275	286	3.4354	3.04375	3.06508	2.40156	1.83114	1.00356	1.11871	1.13546	0.753822	0.84578	4.84164e-13
ENSG00000138434	ITPRID2	down	-1.28488	15037	14904	19567	14669	10520	5884	7868	7239	3074	4365	46.5033	44.6815	48.2953	36.5202	25.7005	15.4047	19.3943	19.3758	7.64694	11.0067	3.35939e-08
ENSG00000138735	PDE5A	down	-1.28453	165	102	164	124	106	46	78	68	30	22	0.396532	0.252504	0.614729	0.462185	0.190315	0.103564	0.23245	0.279096	0.053085	0.039306	0.000106193
ENSG00000136628	EPRS1	down	-1.28444	15648	14982	20924	15755	11429	6890	7843	7357	3313	4575	50.1849	47.4001	53.8235	41.5099	29.6055	18.9592	20.6828	20.6692	8.66848	12.2755	6.32759e-09
ENSG00000135336	ORC3	down	-1.28416	3888	3223	5081	4244	2641	2054	1950	1557	573	1049	24.3774	20.0022	25.5021	21.7363	13.3455	11.0371	10.0338	8.51056	2.9392	5.46296	2.92952e-06
ENSG00000150540	HNMT	down	-1.28414	1725	1905	2275	2052	1558	966	855	896	372	532	9.72924	10.7304	10.3659	10.4926	7.71128	5.71141	3.98058	4.97038	2.06976	2.64241	9.19132e-09
ENSG00000008277	ADAM22	down	-1.28396	804	753	1000	782	640	342	379	402	155	235	1.41811	1.32069	1.46908	1.18694	0.944062	0.519934	0.525331	0.593705	0.208539	0.609841	2.44045e-08
ENSG00000185278	ZBTB37	down	-1.28383	1308	1113	1616	931	623	416	643	502	224	327	1.11895	1.05192	1.0577	0.659682	0.674127	0.363433	0.498102	0.371533	0.310661	0.247803	7.41165e-06
ENSG00000077157	PPP1R12B	down	-1.28327	1021	1037	1519	1265	1035	421	442	615	307	439	1.13401	1.16613	1.59804	1.20888	0.853522	0.400481	0.371147	0.654375	0.250951	0.396488	9.09909e-14
ENSG00000147649	MTDH	down	-1.28172	18455	17999	23857	18703	14211	7319	9660	8619	4274	5795	38.1384	36.7076	39.5239	31.6781	23.6968	13.2861	16.4392	15.5414	7.20509	10.0076	2.15523e-10
ENSG00000114790	ARHGEF26	down	-1.28124	947	849	1185	1054	873	484	443	393	216	340	2.91981	2.58807	3.33116	2.61419	2.16697	1.33777	1.0982	1.11455	0.520203	0.910118	1.40856e-12
ENSG00000064042	LIMCH1	down	-1.28116	14562	13315	18399	15083	12436	6390	6498	6855	3606	4934	39.0817	35.2924	39.473	33.6126	27.112	14.9979	14.5204	16.1601	8.65909	12.7298	1.64473e-14
ENSG00000120370	GORAB	down	-1.28051	974	890	1108	782	469	307	448	399	213	239	6.07384	5.47031	5.50574	4.02594	2.36696	1.62289	2.28212	2.16933	1.07412	1.23203	1.13374e-06
ENSG00000164418	GRIK2	down	-1.28026	2682	2517	3235	2660	1977	1316	1120	1154	668	752	9.73264	9.03772	9.55772	7.58802	5.29788	3.76444	3.39668	3.47588	1.9267	2.23651	6.09872e-11
ENSG00000046651	OFD1	down	-1.28009	896	774	1158	570	534	221	428	385	205	246	3.84497	3.37694	4.16052	2.02925	1.87846	0.822105	1.53374	1.43586	0.712556	0.888015	2.23361e-06
ENSG00000155970	MICU3	down	-1.27987	324	299	548	196	146	107	176	150	53	68	1.25956	1.15133	1.73636	0.626946	0.549545	0.357507	0.55825	0.506375	0.162282	0.218825	0.000486772
ENSG00000217128	FNIP1	down	-1.27938	2878	2851	4018	2690	1861	1105	1527	1269	636	915	6.89309	6.91987	7.90641	5.32377	3.59915	2.30085	3.02198	2.69195	1.32362	1.84243	4.00365e-08
ENSG00000154822	PLCL2	down	-1.27832	667	607	901	785	605	359	324	301	163	212	2.49073	2.24721	2.69935	2.40875	1.82499	1.14896	0.99272	0.982575	0.493727	0.659173	8.60364e-11
ENSG00000085365	SCAMP1	down	-1.27824	5030	4843	6435	5070	3473	2293	2512	2349	987	1352	13.071	12.4489	13.5146	10.9669	7.56456	5.74074	5.62536	5.67659	2.63666	3.49129	9.31404e-08
Homo_sapiens_newGene_6528	Homo_sapiens_newGene_6528	down	-1.27811	881	683	938	540	370	275	307	318	174	225	5.54783	3.79636	4.45776	2.39288	1.68773	1.38232	1.33394	1.56219	0.741565	1.11866	2.18799e-06
ENSG00000164219	PGGT1B	down	-1.2781	2835	2476	3491	2709	2020	1414	1345	1155	533	722	4.68979	4.34313	4.55847	3.80023	2.70461	2.027	1.79816	1.64605	0.862045	1.01308	1.02952e-07
ENSG00000085832	EPS15	down	-1.27758	5587	5382	7375	6194	4619	2983	2669	2637	1141	1716	16.8268	16.0271	17.8186	15.3302	11.2332	7.70916	6.6036	6.95559	2.79125	4.31316	5.97935e-09
ENSG00000196440	ARMCX4	down	-1.27699	429	386	510	387	321	143	203	147	120	165	0.976889	0.883066	1.02306	0.781682	0.595721	0.271734	0.360687	0.280823	0.223973	0.33767	1.4152e-11
Homo_sapiens_newGene_5188	Homo_sapiens_newGene_5188	down	-1.27694	253	217	295	241	220	102	99	152	46	63	2.75264	2.33407	2.57326	2.1544	1.93029	0.948156	0.882004	1.45151	0.400646	0.56859	2.65354e-06
ENSG00000250305	TRMT9B	down	-1.27631	96	123	153	175	126	81	52	49	40	28	0.265659	0.30334	0.35492	0.487883	0.257207	0.204388	0.107969	0.130617	0.146983	0.051248	2.46461e-06
ENSG00000165572	KBTBD6	down	-1.27614	2042	1873	2325	2170	1576	795	989	825	517	723	6.06634	5.49673	5.53921	5.29693	3.77922	2.02659	2.41215	2.14434	1.2485	1.79055	1.33623e-14
ENSG00000068878	PSME4	down	-1.27578	12012	11852	15726	13517	10482	6432	5686	5406	2605	4289	25.7665	25.1834	27.0745	23.8235	18.2028	11.8388	10.0196	10.1559	4.54104	7.6787	9.02258e-11
ENSG00000155903	RASA2	down	-1.27516	882	712	992	577	518	229	422	418	116	206	2.43268	1.93982	2.19296	1.30618	1.15211	0.539834	0.955578	1.0078	0.259179	0.472713	4.28832e-05
ENSG00000197044	ZNF441	down	-1.27482	301	181	354	126	104	61	110	88	58	77	1.05076	0.622589	0.990814	0.359409	0.291758	0.181294	0.315396	0.267408	0.163979	0.222256	0.000257568
ENSG00000138829	FBN2	down	-1.2741	1450	1381	1615	1916	1605	661	761	598	494	552	2.09631	1.95277	1.86526	2.25818	1.89217	0.827872	0.9617	0.765452	0.57142	0.664861	2.12369e-29
ENSG00000214367	HAUS3	down	-1.27405	2293	1899	2630	1547	1304	581	1203	879	444	587	7.93214	7.46861	7.82756	5.46238	4.31652	2.16661	3.97944	2.75543	1.17212	1.73183	2.31762e-06
ENSG00000197442	MAP3K5	down	-1.27398	2529	2419	3039	2721	2381	1139	1144	1189	690	892	7.6266	7.20693	7.34939	6.74018	5.79564	2.94676	2.83235	3.1397	1.68968	2.24509	2.9554e-19
ENSG00000169554	ZEB2	down	-1.27386	3386	3331	4432	3662	2482	1393	1632	1662	792	1161	9.4738	7.31557	7.87891	7.05604	5.21723	3.48161	3.906	3.64937	1.93218	2.41874	2.33574e-10
ENSG00000148019	CEP78	down	-1.27378	3105	2865	4016	2742	2381	1457	1297	1336	712	1015	6.29204	8.25726	7.11925	5.59565	4.98482	3.80132	2.83489	4.12058	2.34262	3.39927	6.88027e-11
ENSG00000164953	TMEM67	down	-1.27292	868	846	1027	897	601	422	428	340	207	233	3.04578	2.94059	2.80766	2.60237	1.64729	1.25693	1.16671	1.007	0.57171	0.645331	8.81416e-09
ENSG00000120008	WDR11	down	-1.27288	5610	5258	6708	5900	4910	2859	2499	2492	1276	1829	18.9592	17.6719	18.1694	16.5592	13.5544	8.39855	7.02454	7.46154	3.53793	5.20903	3.72284e-12
ENSG00000196876	SCN8A	down	-1.27262	689	594	851	750	496	298	284	298	204	211	1.08411	0.996875	1.47507	1.27718	0.662191	0.366881	0.390714	0.376858	0.414139	0.244402	1.03957e-12
Homo_sapiens_newGene_7990	Homo_sapiens_newGene_7990	down	-1.27252	291	298	323	296	209	91	114	80	104	148	1.43357	1.58541	1.36313	1.32962	0.79118	0.426214	0.507018	0.369153	0.436645	0.701388	2.72562e-08
ENSG00000170448	NFXL1	down	-1.27188	1794	1548	2169	1794	1053	686	916	754	401	442	7.44077	6.36133	7.20478	6.07212	3.45595	2.44958	3.01189	2.74396	1.35474	1.53218	1.1764e-07
ENSG00000136874	STX17	down	-1.27143	1391	1330	1571	1245	883	537	649	602	275	414	3.17475	3.01648	2.8638	2.39944	1.72927	1.16275	1.22108	1.24233	0.536145	0.850999	3.0907e-08
ENSG00000134138	MEIS2	down	-1.27121	13536	12054	15830	14540	11737	5969	5884	6029	3664	4642	68.6849	55.9464	64.2085	60.2636	46.328	25.7653	23.2139	27.0693	15.7305	18.7633	1.38189e-19
ENSG00000185008	ROBO2	down	-1.27078	601	554	741	627	595	319	259	264	166	193	1.20597	1.13189	1.43419	1.25775	1.13585	0.496038	0.53811	0.426363	0.270134	0.383835	2.00273e-14
ENSG00000197608	ZNF841	down	-1.27038	630	590	762	467	392	277	214	320	119	154	2.80359	3.01223	2.95475	1.71913	1.34082	1.34507	0.735813	1.27229	0.415872	0.585353	3.57299e-06
ENSG00000153130	SCOC	down	-1.27033	4170	3882	5029	4102	2568	1863	2087	1826	797	1009	35.4487	32.3705	33.8321	27.6947	17.2917	13.082	14.2726	13.3283	5.00085	6.84739	5.04783e-07
ENSG00000092969	TGFB2	down	-1.27002	2882	2669	3825	3287	2587	1421	1487	1329	699	936	7.6949	6.98853	8.30988	7.2017	5.60035	3.23122	3.24622	3.09897	1.50487	2.07258	7.62654e-12
ENSG00000147862	NFIB	down	-1.27001	1903	1722	2361	1616	1392	663	926	926	447	495	3.72499	3.39439	3.73246	2.61817	2.22684	1.34061	1.53913	1.70446	0.833864	0.839107	1.44183e-08
ENSG00000187325	TAF9B	down	-1.2698	3586	3356	4509	3805	2630	1560	1876	1644	701	1100	20.9854	19.4037	21.1637	18.2959	12.4247	7.83593	9.01939	8.42484	3.33015	5.36905	1.96375e-08
ENSG00000139354	GAS2L3	down	-1.26939	4747	4824	5957	4305	3636	1675	2517	2290	995	1579	14.4848	19.7998	19.3011	14.9561	10.1405	4.60452	9.1653	8.70636	3.47257	5.35813	1.13218e-08
Homo_sapiens_newGene_1733	Homo_sapiens_newGene_1733	down	-1.26925	4763	4432	6218	4546	3217	1729	2301	2080	1304	1514	7.91611	7.32232	8.32765	6.21585	4.3407	4.10579	3.14759	2.96426	2.0711	2.14405	4.87387e-11
ENSG00000172123	SLFN12	down	-1.26837	2399	2156	3295	2331	1795	1185	1067	1030	585	743	16.0595	14.1818	17.3083	12.9202	9.55185	6.77025	5.88053	6.09024	3.16059	4.02869	2.52765e-10
ENSG00000112293	GPLD1	down	-1.26782	156	145	169	164	159	67	63	54	37	82	0.418101	0.384275	0.363817	0.360717	0.34323	0.152688	0.137321	0.125667	0.079203	0.181656	3.31958e-09
ENSG00000118200	CAMSAP2	down	-1.26755	7514	6459	9158	6305	4252	2298	3889	3212	1393	2144	17.3406	15.1598	17.1954	11.5345	7.9089	4.85496	7.59587	6.45945	2.48164	3.98711	7.35264e-07
ENSG00000205726	ITSN1	down	-1.26735	2720	2640	3454	2803	2330	869	1379	1352	832	943	9.07999	8.33109	8.76736	7.0632	6.10006	2.44407	3.54108	3.56856	2.52656	2.53915	3.63635e-13
ENSG00000159086	PAXBP1	down	-1.26701	3013	2413	3490	2019	1440	1019	1253	1111	587	795	12.7651	9.92631	11.6182	6.86385	4.96212	3.77281	4.23292	4.06316	2.13856	2.74388	6.6764e-07
ENSG00000177888	ZBTB41	down	-1.26604	1540	1280	1926	787	416	289	785	572	121	312	2.844	2.29588	2.83906	1.16898	0.607417	0.448521	1.1672	0.913608	0.177747	0.469681	0.00982075
ENSG00000188611	ASAH2	down	-1.26537	191	208	271	171	82	85	55	114	41	48	0.542596	0.444008	0.625394	0.303185	0.279138	0.160922	0.270409	0.21475	0.077742	0.088405	0.000275589
ENSG00000006715	VPS41	down	-1.26493	6156	6090	7872	7509	5918	3336	3012	3001	1608	2025	16.6791	16.5322	17.0109	17.3342	13.2514	8.38768	6.57334	7.51655	3.50386	4.65184	4.80757e-13
ENSG00000102781	KATNAL1	down	-1.26491	3093	3022	4272	3145	2269	1228	1547	1481	763	1081	6.5591	6.4725	7.23233	5.58446	3.95424	2.44658	2.82129	2.76349	1.3588	2.00083	2.58209e-10
ENSG00000107679	PLEKHA1	down	-1.26484	2118	2001	2579	1886	1390	965	945	839	430	687	5.449	5.44665	7.18367	4.70053	3.03168	2.53147	2.25517	2.44979	0.803763	1.76561	9.53819e-09
ENSG00000198363	ASPH	down	-1.26427	11772	10985	15101	12904	9533	5331	6242	5565	2760	3415	47.6622	43.1456	47.7468	41.9504	30.4392	18.9825	20.6458	20.2211	9.21563	11.6814	5.17728e-10
ENSG00000115825	PRKD3	down	-1.26314	4912	4195	6110	5038	3347	2215	2368	2081	870	1574	12.7524	10.8148	12.6302	10.586	6.9438	4.89835	5.18442	4.75025	1.8422	3.46314	5.75289e-08
ENSG00000111700	SLCO1B3	down	-1.26266	288	189	357	318	139	130	93	153	32	70	1.76767	1.14014	1.65847	1.58572	0.57643	0.574546	0.392475	0.690154	0.133404	0.297909	0.000342085
ENSG00000198730	CTR9	down	-1.26131	4635	4257	5688	4627	3404	1970	2416	2129	871	1371	16.9674	15.2946	16.5591	13.653	9.957	6.16031	7.15548	6.69647	2.53974	4.10893	4.6013e-08
ENSG00000169519	METTL15	down	-1.26086	1363	1219	1712	1371	865	620	678	599	228	390	5.3804	4.73876	5.25751	4.36024	2.83813	2.19184	2.39492	2.01333	0.681423	1.27913	1.11084e-06
ENSG00000112319	EYA4	down	-1.26066	6520	5717	7803	6156	4608	2523	2899	2769	1614	2184	30.2791	26.3804	29.1353	24.2044	17.695	9.90461	11.833	11.8731	6.42489	9.10677	1.06414e-12
ENSG00000014824	SLC30A9	down	-1.25968	6331	6318	8478	7025	5029	3238	3382	3175	1159	1855	16.734	15.7741	17.7933	15.469	10.7563	7.3086	7.31776	7.43726	2.59545	4.18053	3.04019e-07
Homo_sapiens_newGene_3452	Homo_sapiens_newGene_3452	down	-1.25912	1343	933	1477	708	634	456	506	379	242	385	2.50751	1.75162	2.72132	1.11667	0.991828	1.09787	0.843374	0.951578	0.41441	0.882982	2.7402e-06
ENSG00000144320	LNPK	down	-1.25893	3586	3530	4551	3359	2364	1494	1943	1590	686	1030	7.4528	7.13852	10.146	5.73655	4.40386	3.12391	3.40132	2.88955	1.19263	1.77062	3.03939e-07
ENSG00000163312	HELQ	down	-1.25884	923	803	1111	788	586	430	459	379	146	208	4.15552	3.49804	3.98487	2.93431	2.10411	1.66068	1.66499	1.48942	0.523127	0.801658	7.33966e-06
ENSG00000257093	DENND11	down	-1.2588	5666	5207	7297	6594	5032	2632	2550	2600	1623	2184	12.0561	10.945	12.4542	11.5275	8.64339	4.8043	4.45606	4.8451	2.80674	3.87803	8.15195e-20
ENSG00000205133	TRIQK	down	-1.25783	1195	1092	1493	1142	731	550	615	554	178	273	5.5008	5.23683	5.84345	4.73012	2.96846	2.19615	2.45771	2.45101	0.705599	1.21855	1.73113e-05
ENSG00000108510	MED13	down	-1.25754	10499	9420	13632	9949	6468	3951	5120	4762	2091	3432	15.6324	13.8599	16.2566	12.1764	7.76747	5.07039	6.28836	6.23345	2.53301	4.26818	5.98415e-08
ENSG00000128609	NDUFA5	down	-1.25747	4755	4697	6207	4348	3097	1772	2877	2206	903	1161	32.9146	34.2483	36.4706	19.7832	14.0179	7.09167	17.4578	13.5732	3.787	3.26676	3.55964e-06
ENSG00000111530	CAND1	down	-1.25704	12837	12874	16862	15039	10777	7557	6432	6125	2446	3911	18.5334	18.5496	19.4909	17.9181	12.5788	9.489	7.64921	7.49696	3.01487	4.64785	1.37567e-07
ENSG00000116750	UCHL5	down	-1.25691	4569	3999	5765	3763	2981	1489	2381	2079	964	1253	24.7403	19.9565	21.3088	16.334	12.2051	8.66284	11.5901	9.66121	5.07349	7.3306	1.69467e-07
ENSG00000165650	PDZD8	down	-1.25681	8693	7562	11178	8135	5791	3350	4227	3951	1837	2689	13.9778	12.013	14.4137	10.7481	7.51746	4.62237	5.58331	5.56255	2.40066	3.6076	9.53819e-09
ENSG00000088538	DOCK3	down	-1.25583	1412	1052	1565	1111	1116	556	478	429	418	550	2.421	1.78073	2.15125	1.56532	1.54485	0.817698	0.672057	0.642855	0.581917	0.786686	1.33717e-14
ENSG00000070950	RAD18	down	-1.25552	4404	4089	5562	3585	2753	1614	2200	1873	985	1266	12.5158	11.0388	12.2933	7.96853	6.09526	3.97149	4.9434	4.66619	2.20416	2.87753	4.34807e-08
ENSG00000270629	NBPF14	down	-1.25395	2060	1392	2396	1824	1401	719	999	617	663	505	3.75559	3.75938	4.24252	3.82094	3.59911	1.5762	4.16465	1.24905	1.69993	0.898014	1.26061e-09
ENSG00000110330	BIRC2	down	-1.25228	4423	4136	5840	4212	2637	2011	2353	1944	804	1119	18.5221	17.1107	19.505	14.6083	8.89974	7.46517	8.2228	7.20453	2.73635	4.01764	2.74009e-06
ENSG00000218336	TENM3	down	-1.25199	16057	14963	19706	19529	17134	7887	7514	7291	5124	6395	23.9238	21.9793	23.152	23.9092	19.9411	10.3795	9.12332	9.45104	6.34631	8.24301	2.09626e-35
ENSG00000198105	ZNF248	down	-1.25154	967	686	1154	859	569	450	448	321	217	200	3.83294	2.37263	3.40428	2.42944	1.68844	1.3677	1.67838	1.12867	0.94471	0.684808	1.03338e-06
ENSG00000069275	NUCKS1	down	-1.25144	34702	36190	45040	40347	29836	15639	18522	17333	8670	12673	84.3384	86.8999	87.7841	80.5732	58.5453	32.6172	36.9805	36.8934	17.1256	25.7048	5.46338e-12
ENSG00000134909	ARHGAP32	down	-1.25143	2979	2649	3805	3359	2849	1384	1350	1347	715	1308	5.08635	5.31082	6.02259	5.72259	4.7687	2.80317	2.6739	2.94087	1.66175	2.58952	8.5626e-15
ENSG00000215114	UBXN2B	down	-1.2507	3862	3770	4987	4526	3319	2119	1920	1701	874	1381	12.4152	12.423	12.9592	11.9148	8.84733	6.16589	5.19525	4.87421	2.37987	3.78158	1.9712e-10
ENSG00000107779	BMPR1A	down	-1.25048	5000	5300	6793	6227	4829	2760	2738	2698	1167	1605	13.884	14.3006	15.2773	14.0354	10.1765	6.8511	6.33343	6.59558	2.98246	3.56749	2.66289e-09
ENSG00000185305	ARL15	down	-1.25014	1182	1281	1553	1390	1181	709	607	554	309	397	5.52585	5.92806	5.82251	5.3436	4.45592	2.84145	2.32773	2.26462	1.16888	1.54476	5.32465e-11
ENSG00000128849	CGNL1	down	-1.2493	4658	4468	6080	5661	5614	2329	2345	2136	1553	2007	10.0258	9.50186	10.496	10.0125	9.75798	4.30219	4.14601	4.02705	2.71635	3.60482	2.25011e-39
ENSG00000175548	ALG10B	down	-1.24925	970	1026	1431	696	599	260	509	490	200	358	1.57057	1.61163	1.837	0.885987	0.778424	0.344852	0.646098	0.673502	0.270139	0.461056	1.36912e-05
ENSG00000117569	PTBP2	down	-1.24868	1377	1171	1557	1446	943	768	504	551	293	416	8.37896	4.90858	5.9344	5.75694	3.27995	3.32869	1.89327	2.00784	1.67491	2.47253	2.80332e-08
ENSG00000213639	PPP1CB	down	-1.24804	39557	39247	50660	46043	34810	23859	20486	19799	6815	10700	129.923	125.462	130.576	122.019	91.264	66.2228	55.1591	57.4224	17.9907	29.0495	1.58256e-06
ENSG00000121690	DEPDC7	down	-1.2477	369	206	441	351	295	186	196	104	60	89	3.28568	1.81339	3.15904	2.56975	2.12406	1.42583	1.432	0.81342	0.434154	0.648838	2.25295e-05
ENSG00000005436	GCFC2	down	-1.24756	1575	1471	2009	1457	1011	599	830	704	366	438	7.4651	8.06456	7.10839	6.32402	4.42122	3.82281	3.92418	4.15491	2.14913	2.2231	7.17458e-08
ENSG00000102580	DNAJC3	down	-1.24726	3753	3670	4729	4013	2644	1445	2013	1823	789	1283	10.4394	10.0853	10.5501	9.1717	5.93754	3.4493	4.59957	4.44167	1.78363	2.97888	2.21402e-08
ENSG00000077147	TM9SF3	down	-1.24694	23843	22324	29961	24998	18709	11414	12185	10965	5294	7122	60.7993	56.2446	61.2572	52.3886	38.51	25.0981	25.595	24.5077	11.0052	15.1828	1.74372e-09
ENSG00000164144	ARFIP1	down	-1.24689	2093	2035	2766	2354	1941	1035	1128	1040	509	668	10.2632	11.6457	12.7478	10.3306	8.98601	4.80488	5.03329	4.52105	1.92138	3.07008	1.18336e-10
ENSG00000143952	VPS54	down	-1.2458	2294	2121	3002	2548	1571	1211	984	1138	447	709	7.70096	7.06701	8.15641	7.03804	4.2428	3.47393	2.68229	3.39717	1.25498	1.95677	2.38041e-07
ENSG00000178904	DPY19L3	down	-1.24575	3916	3675	4750	3878	3170	1765	1991	1601	887	1392	10.3667	9.63415	10.1215	8.47325	6.78245	4.07829	4.36757	3.73062	2.00922	3.14819	2.14792e-11
ENSG00000149177	PTPRJ	down	-1.24493	6863	6956	9215	8580	7765	3631	3288	3348	2323	2880	13.6396	14.6991	16.0175	14.8336	12.5074	7.17496	6.60463	7.46102	5.10174	5.99908	2.43143e-33
ENSG00000127980	PEX1	down	-1.2446	1368	1337	1834	1447	1054	672	707	624	306	449	4.92333	4.72588	5.24192	4.24337	3.05966	2.06517	2.06553	1.94272	0.891658	1.34969	5.39321e-09
ENSG00000152455	SUV39H2	down	-1.24444	2094	2308	2724	2248	1807	1219	993	1054	397	716	11.0466	11.9846	11.4793	9.49075	7.58877	5.76848	4.51817	5.49402	1.7318	3.34743	1.53338e-07
ENSG00000094916	CBX5	down	-1.24433	18386	17695	22399	22306	17424	8844	8794	8753	5115	7167	24.8911	23.7075	24.4209	24.8868	19.3422	10.2734	9.82098	10.4003	5.71655	8.06514	4.07486e-19
ENSG00000139921	TMX1	down	-1.24367	10299	11205	13488	12428	8858	5454	6025	5357	2249	2947	39.9253	42.8755	44.3711	39.4758	27.6606	18.0816	19.1292	18.1372	7.28818	9.50273	1.00439e-07
ENSG00000008086	CDKL5	down	-1.24351	512	646	877	622	476	259	285	313	94	259	0.559333	0.680807	0.761208	0.544995	0.45471	0.237811	0.260179	0.288883	0.088809	0.228364	2.76769e-06
ENSG00000138190	EXOC6	down	-1.2431	2681	2563	3450	2779	1887	1009	1481	1328	554	855	11.7236	11.0845	12.1153	9.9923	6.70911	3.80732	5.31096	5.09699	1.97282	3.1241	1.00567e-07
ENSG00000038210	PI4K2B	down	-1.24306	3243	2980	4197	3256	2387	1447	1736	1473	663	978	14.1596	12.8902	14.6593	11.7081	8.33628	5.44535	6.19812	5.64573	2.32903	3.61241	3.75626e-08
ENSG00000117620	SLC35A3	down	-1.2426	1574	1589	2437	1274	725	530	831	793	359	412	4.07956	3.44258	4.65608	3.71907	1.2231	1.94101	1.61584	2.16957	0.884563	0.926229	3.26195e-05
ENSG00000144306	SCRN3	down	-1.24183	929	909	1200	985	605	388	506	383	251	286	6.42662	5.58615	7.58551	4.81775	3.33474	2.38718	3.36237	2.3003	1.31369	2.04464	8.21829e-09
ENSG00000127947	PTPN12	down	-1.24164	11677	11507	15626	11980	8854	5256	5861	5862	2613	3844	54.5671	52.7276	58.3007	45.7335	33.2584	21.1133	22.2245	23.7507	9.81625	14.8584	3.76144e-09
ENSG00000115137	DNAJC27	down	-1.24156	347	328	567	447	214	150	167	179	114	121	1.22879	1.24731	1.79915	1.30352	0.562411	0.476157	0.498047	0.59167	0.360059	0.394752	3.01812e-07
Homo_sapiens_newGene_3468	Homo_sapiens_newGene_3468	down	-1.24133	3433	3098	4074	3306	2734	1519	1523	1459	944	1134	11.2443	9.86965	10.2021	8.07437	6.82812	4.96465	4.29514	4.19868	2.98361	2.96023	1.57312e-15
ENSG00000164323	CFAP97	down	-1.24114	5611	5105	6882	5009	3232	1702	3090	2563	1242	1506	18.5864	16.6237	18.2785	13.763	8.68673	4.98492	8.45089	7.59323	3.51075	4.61173	9.68389e-07
ENSG00000152558	TMEM123	down	-1.24081	11574	10477	14982	10670	7230	4039	6527	5616	2307	2960	54.4645	48.7459	56.593	41.3178	27.4674	16.3084	25.2542	23.1453	8.82031	11.6417	1.81213e-06
ENSG00000186300	ZNF555	down	-1.2408	395	352	431	474	279	197	183	158	106	112	0.800365	0.975822	0.764767	0.711488	0.509168	0.500518	0.284222	0.343918	0.278062	0.229427	5.31722e-09
ENSG00000114520	SNX4	down	-1.23994	2695	2495	3661	2709	1926	1213	1310	1407	527	818	16.6797	15.26	18.2462	13.8073	9.65778	6.53427	6.76173	7.64172	2.64977	4.22434	2.23255e-07
Homo_sapiens_newGene_1529	Homo_sapiens_newGene_1529	down	-1.23948	285	180	318	126	118	75	67	99	59	92	1.81219	1.01578	1.45288	0.555813	0.589054	0.330652	0.30147	0.455463	0.248936	0.620466	0.000120674
ENSG00000151276	MAGI1	down	-1.23938	3051	2566	3603	3252	2932	1303	1476	1251	913	1143	7.78167	6.54221	7.59107	7.19605	6.52387	3.06303	3.11565	2.98305	1.99084	2.56393	6.07012e-26
ENSG00000134444	RELCH	down	-1.23879	2227	2080	2704	2415	1696	951	1012	1115	589	717	4.41379	4.04014	4.06454	3.60871	2.47871	1.47883	1.51667	1.78658	1.03218	1.079	9.29444e-12
ENSG00000182628	SKA2	down	-1.2386	8981	9464	11447	10041	8619	4749	4964	4584	2167	2690	64.7982	62.7029	64.7485	57.992	51.4369	28.5022	30.5481	26.7833	13.0705	15.9682	1.31399e-09
ENSG00000085760	MTIF2	down	-1.23829	3319	3523	4571	3343	2211	1458	1662	1721	708	1115	22.1987	22.7057	24.0555	17.9491	11.6027	8.16138	8.99948	9.71162	3.89227	5.99171	1.61399e-07
ENSG00000136231	IGF2BP3	down	-1.23823	3064	2840	3648	3162	2339	1387	1569	1494	549	923	11.1995	10.2413	10.6508	9.45584	6.88038	4.33701	4.72843	4.80624	1.6332	2.84579	1.61399e-07
ENSG00000170681	CAVIN4	down	-1.23823	185	166	177	174	109	64	87	84	45	35	0.928212	0.820159	0.711516	0.717209	0.441229	0.272731	0.356879	0.36547	0.180771	0.146586	1.43218e-05
ENSG00000171448	ZBTB26	down	-1.2375	705	597	761	609	392	277	305	320	150	149	2.55363	2.0576	2.15045	1.75262	1.10221	0.842246	0.921692	0.979482	0.423333	0.432546	1.96679e-06
ENSG00000119927	GPAM	down	-1.23739	2740	2781	3698	3064	2492	1540	1269	1342	638	1035	6.71302	6.70975	7.24768	6.14796	4.91385	3.22573	2.54242	2.86793	1.26505	2.10982	1.7537e-10
ENSG00000089335	ZNF302	down	-1.23682	1043	840	1270	820	492	357	521	458	153	246	5.9797	4.73566	5.75368	3.78655	2.24616	1.71171	2.37851	2.2486	0.721533	1.25141	5.10363e-05
ENSG00000144331	ZNF385B	down	-1.23668	102	88	118	154	98	59	50	43	32	32	0.477092	0.495276	0.547674	0.767226	0.3687	0.292823	0.19796	0.174194	0.117624	0.120661	4.04606e-07
ENSG00000213066	CEP43	down	-1.23579	2759	2545	3359	2971	2205	1251	1187	1379	673	979	11.4452	8.03244	9.44683	9.27652	6.44057	4.97731	4.5705	5.26006	2.73203	2.52083	6.13839e-12
ENSG00000113595	TRIM23	down	-1.23525	1998	1794	2816	1716	886	641	1101	971	276	564	8.48892	7.21128	9.44368	5.83068	3.11234	2.22856	3.88097	3.53207	0.999409	2.02087	0.000140762
ENSG00000186026	ZNF284	down	-1.23505	201	145	279	181	117	71	66	97	51	70	0.719433	0.511406	0.801016	0.531166	0.338201	0.217605	0.194115	0.302152	0.145773	0.207683	3.58269e-06
ENSG00000214265	AC124312.1	down	-1.23504	253	173	288	202	110	84	125	59	46	82	2.96299	1.99592	2.70377	1.94096	1.04515	0.836974	1.19767	0.602131	0.433332	0.801832	6.46472e-05
ENSG00000142856	ITGB3BP	down	-1.23495	1286	1387	1782	1476	1331	843	775	575	284	375	19.8742	21.0734	22.0358	18.7841	16.2404	10.3663	9.59962	7.44757	3.39169	4.32887	3.48806e-07
ENSG00000143924	EML4	down	-1.23494	5269	4999	6607	5330	4313	2630	2573	2249	1271	1792	14.8858	14.1341	14.8585	12.2799	9.76383	6.33125	5.92565	5.52329	2.89636	4.19291	1.6489e-11
ENSG00000139910	NOVA1	down	-1.23429	99	115	155	150	97	45	70	39	34	50	0.311097	0.28019	0.274797	0.388988	0.316784	0.126656	0.171998	0.139338	0.060951	0.156785	5.08707e-07
ENSG00000285437	POLR2J3	down	-1.23414	319	364	431	312	200	188	96	108	121	118	1.64498	2.0268	1.91881	1.58285	0.975055	1.13246	0.602145	0.65009	0.947314	1.10154	1.76281e-06
ENSG00000049246	PER3	down	-1.23377	2993	2711	3625	3253	2630	1380	1376	1305	925	1049	7.64037	6.76943	7.57682	6.80538	5.62585	3.06338	2.88517	2.90416	1.92368	2.34553	1.92174e-21
ENSG00000036257	CUL3	down	-1.23348	7528	7443	9417	8657	6573	3206	4013	3887	1985	2601	17.5705	18.0963	17.7397	16.7731	13.8475	6.56266	8.02376	7.94495	3.87553	5.04929	2.62633e-12
Homo_sapiens_newGene_1908	Homo_sapiens_newGene_1908	down	-1.23275	1053	1012	1347	682	594	419	416	397	236	381	2.21753	1.84995	2.27203	1.54754	1.33407	0.851952	1.081	1.04848	0.502034	0.613177	6.00192e-07
ENSG00000011454	RABGAP1	down	-1.23188	3337	3382	4368	4090	3257	1706	1635	1706	853	1403	10.4299	10.4821	10.9364	10.5091	8.25337	4.61804	4.19246	4.80543	2.19707	3.68943	8.31088e-14
ENSG00000106392	C1GALT1	down	-1.23148	3708	3506	4655	3304	2444	1518	1901	1817	643	1072	9.2581	8.66485	9.31384	6.78584	4.9577	3.31656	3.94285	3.99798	1.35816	2.28669	1.56512e-06
ENSG00000122870	BICC1	down	-1.23091	1732	1723	2044	1884	1386	918	840	823	341	553	4.69385	4.62917	4.4581	4.20143	3.04021	2.14433	1.87672	1.96667	0.757033	1.25834	4.5171e-08
ENSG00000275740	AC091959.3	down	-1.22999	213	154	258	148	106	38	88	71	58	82	0.996019	0.712498	0.968824	0.567464	0.39994	0.149562	0.337451	0.291098	0.218868	0.317633	5.81153e-05
ENSG00000102241	HTATSF1	down	-1.22855	9006	9308	12737	10841	8159	3736	5251	5170	2493	3133	48.0522	51.6691	59.392	47.9985	35.4657	16.9322	25.0231	26.1535	11.1754	14.5264	2.50335e-10
ENSG00000081803	CADPS2	down	-1.22813	1585	1575	1991	2206	1730	922	803	958	376	520	5.3135	5.34005	5.20288	5.86752	4.62314	2.70281	1.79739	2.24094	0.961888	1.3072	1.05935e-08
ENSG00000162607	USP1	down	-1.2279	14356	13256	17484	12288	8382	5271	8141	6197	2828	3591	62.1624	56.6043	60.6159	43.6264	29.345	19.5636	28.8807	23.4692	9.91909	13.0249	2.5573e-06
ENSG00000236287	ZBED5	down	-1.2277	2105	1999	2752	1861	1392	803	1011	995	494	706	13.15	12.0425	14.0499	9.21214	6.7453	4.22117	5.25687	5.29246	2.40437	3.63503	1.54098e-08
ENSG00000214194	SMIM30	down	-1.22764	2502	2537	3149	2523	1737	1179	1349	1266	527	600	39.0144	39.044	39.2573	32.1551	21.6942	15.7368	17.232	17.2462	6.7688	7.7952	1.45757e-06
ENSG00000126773	PCNX4	down	-1.22702	6192	5948	7903	5770	4391	2783	2951	3082	1273	1905	6.99448	7.1696	7.46195	5.26697	4.42032	3.50454	3.71339	3.40207	1.43751	2.15284	6.16522e-08
ENSG00000114978	MOB1A	down	-1.22695	12744	12388	16413	13267	10016	5698	6419	6459	3013	4190	40.4809	38.8764	41.8091	34.6269	25.6876	15.5323	16.7511	17.9683	7.77781	11.1074	6.69e-10
ENSG00000108395	TRIM37	down	-1.22683	6206	5891	7547	6912	5273	3232	2857	2976	1483	2125	22.7363	21.2349	22.4254	20.3717	15.7235	9.93444	8.45639	9.92325	4.55947	6.46686	2.76435e-11
Homo_sapiens_newGene_2058	Homo_sapiens_newGene_2058	down	-1.22679	200	211	279	218	204	84	48	97	86	114	0.656714	0.702474	0.702417	0.582866	0.525727	0.21375	0.120119	0.264006	0.2307	0.352928	3.49988e-07
ENSG00000197863	ZNF790	down	-1.22627	163	181	232	193	99	59	118	71	26	61	0.832214	0.913646	1.0145	0.909442	0.420328	0.257941	0.49577	0.398162	0.105027	0.30853	0.000221048
ENSG00000112339	HBS1L	down	-1.22562	8819	8887	11044	9561	7594	4648	4605	4387	1807	2815	22.7352	35.3268	24.1809	21.8324	14.1848	13.224	9.09542	11.2828	3.3548	6.4786	2.31631e-08
ENSG00000152942	RAD17	down	-1.22534	3565	3027	4357	3548	2327	1653	1589	1569	682	1183	18.8974	15.6769	18.3785	15.329	9.65497	7.47329	6.661	7.0672	2.919	5.30282	5.61149e-08
ENSG00000058729	RIOK2	down	-1.22516	3206	3094	4180	3347	2136	1570	1763	1459	626	903	13.0188	12.9241	13.7964	11.5015	7.34816	5.84895	6.10822	5.39165	2.10844	3.09984	9.812e-07
ENSG00000165169	DYNLT3	down	-1.22488	2306	2243	3390	1946	1107	761	1418	1014	443	665	16.7923	16.2603	19.9086	11.641	6.5895	5.00365	8.84093	6.89361	2.86942	4.57431	4.43759e-05
ENSG00000196549	MME	down	-1.22464	426	351	521	388	229	166	268	148	59	106	1.17917	0.969588	1.16509	0.869768	0.512356	0.408181	0.601924	0.349174	0.132643	0.237663	0.000141791
ENSG00000149948	HMGA2	down	-1.2241	2872	2453	3332	2272	2129	1058	1326	1206	751	878	10.7698	9.14966	9.89351	7.37731	7.1333	4.33821	5.13927	5.10183	3.04984	3.75197	2.56735e-11
ENSG00000113638	TTC33	down	-1.2237	1380	1565	1856	1514	824	639	798	666	320	404	3.9432	4.57731	4.30887	3.68248	2.05498	1.72656	1.94191	1.69148	0.838731	0.963277	1.96908e-06
ENSG00000198346	ZNF813	down	-1.22243	360	356	431	344	198	97	218	150	68	130	0.909187	0.88686	0.909459	0.714058	0.403891	0.223508	0.451231	0.329897	0.138972	0.272718	3.3617e-05
ENSG00000111300	NAA25	down	-1.22209	5803	5432	7238	6118	3980	2900	2605	2726	1322	1831	16.0066	14.8334	16.2926	13.7768	8.95089	6.89771	5.91021	6.49165	2.97628	4.36525	8.07087e-09
ENSG00000165494	PCF11	down	-1.22169	3123	2585	3866	2160	1688	859	1713	1460	579	669	7.31284	6.30272	7.23046	4.32479	3.23307	1.59697	3.45563	2.85324	1.0321	1.27954	4.09655e-05
ENSG00000198130	HIBCH	down	-1.22166	946	1005	1282	1254	896	573	551	474	185	348	6.25275	6.45353	6.77797	6.6742	4.67787	3.17275	2.88477	2.63222	0.950678	1.89443	3.15506e-07
ENSG00000078403	MLLT10	down	-1.22165	2733	2764	3177	2778	2471	1359	1320	1134	703	1078	9.81324	10.1901	9.73635	8.95236	8.37426	5.33968	5.26299	4.79482	2.57	4.22359	1.85731e-14
Homo_sapiens_newGene_2567	Homo_sapiens_newGene_2567	down	-1.22099	651	358	721	402	340	187	262	213	152	159	1.3538	0.723892	1.18396	0.68147	0.567108	0.330546	0.437041	0.393373	0.238984	0.268953	1.88992e-06
ENSG00000275052	PPP4R3B	down	-1.22096	8532	7998	11139	7569	5076	3036	4612	3934	1886	2556	25.2965	25.9639	28.6377	19.648	13.0785	7.36622	12.0213	11.2049	4.32902	6.65972	4.65812e-07
ENSG00000150760	DOCK1	down	-1.22091	5640	5563	6857	6537	5740	2779	2750	2729	1729	2174	12.8709	12.528	12.5211	12.2455	10.5729	5.43597	5.14938	5.45008	3.20098	4.13778	1.26503e-23
ENSG00000173852	DPY19L1	down	-1.2208	9676	10047	12956	11565	8390	4900	4871	5140	2463	3633	30.1823	30.8608	32.3213	29.5761	21.0408	13.0645	12.5009	13.9724	6.2262	9.42144	3.32489e-11
ENSG00000157625	TAB3	down	-1.21904	2299	2090	2737	2155	1522	1070	1062	1075	455	651	6.85663	5.81504	6.38802	5.2841	3.76916	2.81279	2.44819	2.85862	1.07509	1.45685	2.029e-07
ENSG00000155329	ZCCHC10	down	-1.21745	1726	1706	1981	1723	1370	842	826	857	397	489	13.6024	13.8032	13.2992	11.6596	8.81728	5.64208	5.29837	5.87258	3.04778	3.23473	9.85736e-09
ENSG00000105866	SP4	down	-1.21726	1422	1545	1891	1524	1037	640	862	723	315	417	3.74561	4.00826	3.92217	3.32666	2.15961	1.46799	1.922	1.70359	0.654865	0.899465	7.05665e-07
ENSG00000227345	PARG	down	-1.2172	4086	3595	5230	4340	2997	1951	1932	1713	1037	1469	16.9205	13.8525	16.2143	13.9238	9.36109	6.70094	6.66414	6.64957	3.46391	5.47489	1.87758e-11
ENSG00000144369	FAM171B	down	-1.21708	912	989	1340	907	503	311	532	521	175	289	2.48206	2.64914	2.9139	2.03072	1.10199	0.722857	1.19331	1.23833	0.385468	0.658634	4.14153e-05
ENSG00000198538	ZNF28	down	-1.2167	624	526	760	518	287	228	345	264	94	136	2.68773	1.80714	2.36324	1.34812	0.836078	0.760496	1.03097	0.815744	0.466417	0.36031	0.000145863
ENSG00000122958	VPS26A	down	-1.21634	7002	7030	8654	7494	5342	3556	3819	3434	1493	1903	31.6359	28.3333	27.3541	25.131	19.8241	11.3502	11.6849	11.3427	4.55542	6.63516	2.1585e-07
ENSG00000153944	MSI2	down	-1.21489	9752	9625	12468	10157	8049	4096	5085	4580	2791	3575	29.4014	28.4868	31.6229	25.2702	20.5535	12.294	13.9115	13.1108	7.76595	10.3934	5.28286e-14
ENSG00000105750	ZNF85	down	-1.2147	181	120	236	98	107	65	63	89	25	45	1.39526	0.896895	1.56417	0.690524	0.836687	0.527257	0.499951	0.67199	0.439839	0.346741	0.000392251
ENSG00000126785	RHOJ	down	-1.21405	3028	2765	4046	3382	2984	1522	1387	1286	1094	1205	13.6764	12.4699	14.7866	12.6772	11.0693	6.08421	5.13762	5.24341	4.04299	4.54242	2.31132e-29
ENSG00000146006	LRRTM2	down	-1.21351	237	167	224	145	140	89	99	92	24	56	0.605708	0.421284	0.460204	0.314787	0.288435	0.195536	0.206905	0.205219	0.049581	0.119025	0.000233441
ENSG00000115365	LANCL1	down	-1.21341	4417	4450	5418	4991	3862	2516	2122	2130	1002	1526	15.1687	14.8784	14.8621	13.9765	10.5236	7.29199	5.92145	6.43367	2.71882	4.36815	1.6037e-09
ENSG00000105997	HOXA3	down	-1.21286	129	85	110	119	108	54	63	31	21	48	0.721497	0.734143	0.604671	0.825222	0.699917	0.261963	0.233688	0.122809	0.075581	0.459021	2.33799e-05
ENSG00000164329	TENT2	down	-1.21278	3279	2909	4146	3077	2182	1624	1645	1318	661	1002	14.87	13.3055	14.9895	11.6034	8.14453	6.4689	6.27453	5.36863	2.44042	3.85511	1.70464e-07
ENSG00000056097	ZFR	down	-1.21277	18683	17728	23971	20071	15365	9112	9737	9196	3983	6426	61.8039	57.7921	63.5163	54.4671	41.0057	25.8894	26.4014	26.5834	10.7053	17.7437	5.0144e-09
ENSG00000107560	RAB11FIP2	down	-1.21241	2933	2238	3467	2194	1426	837	1468	1273	479	812	7.22314	5.42389	6.85985	4.41748	2.81476	1.76563	2.97234	2.75313	0.952704	1.659	1.97824e-05
ENSG00000164754	RAD21	down	-1.21133	19568	20613	25377	22848	18253	10444	11293	9948	4638	6572	85.09	88.1629	88.4365	81.0774	63.4888	38.9318	40.0964	37.721	16.217	23.6076	2.11125e-09
ENSG00000132640	BTBD3	down	-1.21112	8037	7876	9774	9482	7832	3954	3779	3942	2433	3237	26.1451	26.2066	26.5934	25.2826	21.1211	11.5541	10.2098	11.2585	6.46124	8.73564	3.50712e-22
ENSG00000198894	CIPC	down	-1.21094	1407	1409	1958	1903	1387	758	722	778	445	524	5.08362	5.04992	5.86617	5.67026	4.19737	2.42167	2.13093	2.5109	1.29952	1.57704	4.46578e-14
ENSG00000187123	LYPD6	down	-1.21077	1313	1094	1581	1512	1350	741	618	606	353	428	5.17532	4.23069	4.93994	4.83464	4.23468	2.4689	1.98645	2.05544	1.11087	1.39611	2.69725e-12
ENSG00000137804	NUSAP1	down	-1.21058	19736	19297	25454	20496	17619	11997	11350	3624	5389	8323	117.455	134.751	120.047	118.051	100.067	72.6544	65.0493	23.2111	30.3013	48.8588	4.02022e-06
ENSG00000138814	PPP3CA	down	-1.21015	2123	2025	2604	2264	1991	937	1118	1054	592	738	7.62376	7.47952	7.63801	6.43022	6.35743	3.22458	3.58915	3.69349	1.73593	2.5187	2.8467e-14
ENSG00000139163	ETNK1	down	-1.21009	4635	3833	5540	3360	2387	1558	2184	1982	864	1325	10.6132	9.03532	10.1651	6.614	4.71804	3.87209	4.23955	4.68738	1.89981	3.42166	3.1267e-06
ENSG00000157426	AASDH	down	-1.20968	1122	1179	1391	1147	767	553	552	571	213	360	5.41363	5.33587	5.22008	4.25976	2.85284	2.27213	2.10293	2.30117	0.766974	1.45345	1.15971e-06
ENSG00000171843	MLLT3	down	-1.20948	1010	840	1447	991	751	378	549	555	214	304	2.54716	1.99821	2.71998	1.92084	1.40282	0.811863	1.28035	1.14304	0.402399	0.588854	1.16029e-06
ENSG00000185621	LMLN	down	-1.2085	1713	1366	1850	1475	964	592	823	737	384	424	4.05557	3.23516	3.50576	2.91917	1.84578	1.24648	1.6837	1.59041	0.740114	0.908419	3.39252e-07
ENSG00000138018	SELENOI	down	-1.20772	8770	9271	11598	9793	6855	4570	4500	4675	1872	3001	16.7949	17.6124	17.8243	15.4412	10.6301	7.51	7.12499	7.89001	2.92651	4.82164	6.8168e-08
ENSG00000085449	WDFY1	down	-1.20767	3548	3517	4578	4015	2736	1748	1765	1819	873	1201	12.0331	11.7712	12.4612	11.1659	7.48355	5.06855	4.93093	5.38952	2.41325	3.40112	1.37447e-09
ENSG00000196678	ERI2	down	-1.20754	1725	1719	2301	1592	1120	879	970	772	270	488	8.26228	8.08412	8.80409	6.2949	4.56876	3.66209	4.04632	3.47416	1.15833	2.27191	2.09343e-05
Homo_sapiens_newGene_7964	Homo_sapiens_newGene_7964	down	-1.20713	204	119	140	139	128	53	48	39	82	62	1.78897	0.950823	0.928837	0.908334	0.831185	0.384868	0.332228	0.32258	0.574945	0.417134	3.89839e-05
ENSG00000064393	HIPK2	down	-1.20683	22084	22403	29237	27353	24148	10175	11322	11649	7714	9659	22.8293	22.9238	24.2504	23.1673	20.1935	9.12434	9.69631	10.8417	6.9135	8.73714	5.98163e-32
ENSG00000163032	VSNL1	down	-1.20675	1058	953	1283	1232	1009	723	489	421	263	322	7.23762	6.28057	7.10403	7.18873	5.5594	4.46802	2.86721	2.47893	1.59031	1.86247	4.187e-08
ENSG00000164164	OTUD4	down	-1.20671	6598	6136	8327	6476	4508	2507	3254	3332	1609	2201	13.6281	12.4555	13.5914	10.9712	7.42632	4.53808	5.52113	5.97209	2.77605	3.80369	5.68611e-09
ENSG00000170921	TANC2	down	-1.20667	4666	4612	5857	5785	4771	2294	2092	2324	1648	2009	7.45417	8.12332	7.79578	7.52233	6.24145	3.49072	2.80149	3.53601	2.14305	2.9308	4.87411e-34
ENSG00000114166	KAT2B	down	-1.20535	5764	5967	7692	6485	4732	2981	2932	3139	1421	1876	20.3251	20.79	21.7522	18.7901	13.4735	9.02093	8.49253	9.69489	4.07005	5.51882	5.09171e-09
ENSG00000115540	MOB4	down	-1.20513	4305	4462	5441	4415	3163	1895	2242	2294	963	1399	22.8544	19.9051	19.1897	17.8705	11.3464	9.46608	8.22807	9.45425	3.42227	5.37075	5.29169e-08
Homo_sapiens_newGene_8544	Homo_sapiens_newGene_8544	down	-1.20513	136	144	246	123	104	42	85	74	60	29	1.54686	1.7078	1.89144	1.29265	1.10521	0.39187	0.836534	0.734338	0.492821	0.307067	0.000202555
ENSG00000171943	SRGAP2C	down	-1.2041	8666	7504	11253	7791	5877	3055	4322	3961	2346	2873	19.5274	16.9264	20.5277	14.6782	11.1896	6.0464	8.05979	8.26543	4.40419	5.54968	1.14112e-09
ENSG00000095951	HIVEP1	down	-1.20396	1682	1323	2092	1580	1234	675	859	735	421	497	3.05667	2.42507	3.08121	2.51729	2.12752	1.34063	1.40655	1.22924	0.827524	0.761187	1.64769e-09
ENSG00000196159	FAT4	down	-1.20394	1241	1148	1579	1315	898	575	647	552	274	445	1.12464	1.02766	1.1482	0.979208	0.657318	0.447206	0.481503	0.437989	0.201901	0.336594	1.20297e-08
ENSG00000151131	C12orf45	down	-1.2038	1023	1026	1172	1053	821	423	504	412	360	366	0.814363	0.745991	0.687537	0.678384	0.438147	0.400617	0.455885	0.256445	0.217481	0.304475	2.47053e-16
ENSG00000005801	ZNF195	down	-1.20307	1367	1079	1646	981	677	561	638	457	305	351	10.374	7.97651	9.00099	5.7522	3.84325	3.87786	4.169	2.71153	1.72187	1.95367	2.72733e-06
ENSG00000138180	CEP55	down	-1.20282	12229	11614	16088	11897	8202	5164	6903	5874	2724	3531	71.6139	67.1833	75.5012	57.202	38.7512	25.9622	33.2146	30.1059	12.9572	17.2466	3.03749e-07
ENSG00000100592	DAAM1	down	-1.20273	963	780	982	744	548	308	431	416	212	257	2.56317	2.04195	2.07776	1.61958	1.17081	0.698026	0.932757	0.965198	0.464749	0.56944	3.16435e-07
ENSG00000053900	ANAPC4	down	-1.20272	1668	1427	2009	1783	1322	990	760	732	267	544	10.2165	8.61233	9.87705	8.8682	6.49207	5.37593	3.79287	4.0376	1.29004	2.99031	2.40063e-06
ENSG00000115750	TAF1B	down	-1.20258	1723	1579	1991	1734	1252	832	739	843	425	511	12.5032	11.3537	11.367	10.547	7.36346	5.31174	4.27965	5.22746	2.60762	3.20228	2.35917e-09
ENSG00000118873	RAB3GAP2	down	-1.2022	3200	3091	4439	3014	2057	1520	1651	1582	602	994	6.8682	6.54481	7.65142	5.33537	3.55914	2.79425	2.90645	2.96831	1.06725	1.77769	2.56491e-06
ENSG00000180336	MEIOC	down	-1.20191	165	123	175	120	106	40	69	80	29	55	0.634251	0.462976	0.535518	0.372271	0.34307	0.13533	0.252836	0.313592	0.125286	0.219353	4.58153e-05
ENSG00000162378	ZYG11B	down	-1.20175	3547	3185	4391	3585	2903	1555	1615	1748	922	1296	6.79136	6.02334	6.72825	5.62567	4.48353	2.54741	2.54321	2.92325	1.43172	2.06495	7.87219e-13
ENSG00000235109	ZSCAN31	down	-1.2012	1704	1575	2148	1862	1470	852	767	783	551	594	14.282	12.8947	15.1392	11.4581	8.6834	5.39195	3.93901	5.39134	3.49469	3.73842	5.32638e-17
ENSG00000171262	FAM98B	down	-1.20098	5593	5555	7104	5797	4613	2727	2839	2853	1332	1872	19.8659	19.4647	20.2096	16.8918	13.2145	8.2991	8.27095	8.8607	3.84414	5.55889	1.11237e-09
ENSG00000046653	GPM6B	down	-1.20093	6156	5672	7598	6162	5140	3058	3188	2934	1328	1944	26.9277	24.5268	26.7131	22.327	18.5255	11.3765	12.4445	11.9631	5.27304	7.2455	7.96061e-09
ENSG00000166128	RAB8B	down	-1.20083	3235	3446	4411	3371	2260	1755	1715	1701	613	944	11.297	11.538	11.7568	9.80469	6.28104	5.02661	4.64875	4.85028	1.89483	2.61741	4.47482e-06
ENSG00000138758	SEPTIN11	down	-1.20068	17648	16626	21804	19852	14685	9162	8792	8696	4091	5971	51.5599	48.6983	51.8499	47.8074	34.7669	23.1926	21.2376	22.515	9.99713	14.732	8.12121e-10
ENSG00000115524	SF3B1	down	-1.19963	23041	22527	28850	25650	18944	13352	11086	11318	5027	7396	51.5563	51.5597	53.682	48.168	33.5209	27.1839	21.4298	22.6331	9.81721	13.1204	3.05874e-08
ENSG00000206560	ANKRD28	down	-1.19899	7174	6874	9254	6881	5141	3018	3676	3648	1671	2300	17.4346	16.9316	18.7517	13.8315	10.454	6.58273	7.42758	8.04613	3.34852	5.30229	2.0742e-08
ENSG00000141367	CLTC	down	-1.19866	80350	80582	104176	95734	75922	46742	42004	41015	18674	28537	149	147.604	155.257	146.272	114.028	74.3179	63.9279	66.5612	28.0845	45.0023	1.83145e-09
ENSG00000255152	MSH5-SAPCD1	down	-1.19778	410	204	678	222	131	61	144	68	90	242	1.65007	0.842422	2.16132	0.819187	0.426346	0.386044	0.550052	0.407006	0.315487	0.889014	0.00506726
ENSG00000196233	LCOR	down	-1.19743	7501	6982	9423	6805	4986	2712	4112	3657	1791	2186	9.14196	8.37351	9.25828	6.45789	4.68265	2.8968	4.36178	4.10032	1.74484	2.16459	1.48713e-07
ENSG00000136111	TBC1D4	down	-1.19593	2331	2216	3057	2795	2293	1328	1075	1319	607	806	5.79129	5.42702	6.07254	5.6679	4.57324	2.8298	2.16044	2.85185	1.21919	1.64492	2.80617e-10
ENSG00000212907	MT-ND4L	down	-1.19577	40113	43636	49535	49919	43709	17186	18585	15571	19384	20771	2100.49	2257.51	2080.1	2147.82	1847.94	772.275	799.5	714.073	824.931	907.72	1.08536e-22
ENSG00000180257	ZNF816	down	-1.19563	358	414	503	402	254	232	144	177	74	148	2.61499	2.75311	2.65168	2.09892	1.50396	1.24356	0.712042	1.00763	0.451889	0.936521	7.65076e-06
ENSG00000024048	UBR2	down	-1.19554	3973	3501	4944	4351	2860	1778	1974	1892	1023	1300	7.86276	6.84564	7.84663	7.07458	4.57003	3.0188	3.20856	3.27831	1.64274	2.14593	3.75453e-10
ENSG00000131725	WDR44	down	-1.19499	3815	3601	4693	4015	3136	1908	1915	1802	873	1348	15.4281	13.553	14.295	12.5611	9.64089	6.19381	5.98447	5.96401	2.69057	4.32549	6.06654e-10
ENSG00000036549	ZZZ3	down	-1.19475	6543	6251	8630	6543	4007	3167	3670	2976	1265	1850	17.6535	16.3606	18.7079	14.4565	9.15655	7.77461	8.9005	7.2329	3.31369	4.30033	3.91699e-06
ENSG00000152061	RABGAP1L	down	-1.19469	531	487	693	478	394	287	274	225	109	149	2.17647	2.00492	2.15747	1.6983	1.44386	1.10902	0.948319	0.871944	0.358546	0.566	1.83921e-06
ENSG00000119912	IDE	down	-1.19427	6609	6068	8294	6630	4702	3200	3227	3170	1393	2140	17.713	16.0526	17.8085	14.6193	10.1711	7.35571	7.09355	7.39734	3.00465	4.72863	4.77521e-08
ENSG00000029153	ARNTL2	down	-1.19388	3866	3765	4792	4100	3017	1780	2009	1947	880	1343	11.2906	9.36767	9.61832	8.48762	6.44254	4.31627	4.66015	4.64783	1.82041	2.83354	4.03923e-09
ENSG00000126860	EVI2A	down	-1.19383	228	248	280	218	158	75	142	115	61	62	1.41265	1.6736	1.55562	1.05084	0.833838	0.385989	0.670127	0.607619	0.388457	0.346739	1.26207e-05
ENSG00000035499	DEPDC1B	down	-1.19367	4114	4571	5513	5050	4376	2722	2110	2276	917	1557	25.7182	28.2294	28.0534	25.9152	22.0544	14.9453	11.2301	12.4328	4.76254	8.10125	4.22828e-08
ENSG00000123124	WWP1	down	-1.19324	1131	1104	1450	991	703	459	583	552	263	325	4.6646	3.74855	4.18936	2.86096	1.90896	1.3656	1.54963	1.60059	0.921261	0.889653	8.25257e-07
ENSG00000108506	INTS2	down	-1.19247	1785	1506	2207	1639	1175	782	891	763	361	582	4.96955	4.13906	5.25666	3.89102	2.80467	1.9947	2.08938	1.96548	0.853632	1.21155	1.29734e-07
ENSG00000173064	HECTD4	down	-1.19151	5747	5108	6905	6486	5703	2564	2539	2470	2203	2428	5.85771	5.09019	5.74588	5.41875	4.73088	2.27923	2.13755	2.26508	1.9064	2.02574	3.23393e-51
ENSG00000164022	AIMP1	down	-1.19128	4261	3964	5499	4173	3080	2462	2144	1847	909	1160	20.5077	19.0388	21.479	16.644	12.3204	11.6445	9.48404	9.42194	3.88184	5.24269	7.59922e-07
Homo_sapiens_newGene_6397	Homo_sapiens_newGene_6397	down	-1.19072	1381	1090	1685	839	619	527	522	535	300	387	3.27926	2.26768	2.88624	1.40547	1.21186	1.41246	1.39493	1.74314	1.25019	0.933272	8.35158e-06
ENSG00000203727	SAMD5	down	-1.18987	400	501	575	418	322	153	245	253	135	106	0.982137	1.21458	1.15799	0.843282	0.685033	0.3214	0.494654	0.543928	0.268742	0.215661	4.77968e-06
ENSG00000107949	BCCIP	down	-1.18955	7465	7185	10481	8302	6312	3848	4324	3780	1821	2391	66.1737	64.7695	76.7022	62.7176	46.4116	29.2079	32.2543	29.5237	12.6318	18.6688	1.63707e-08
ENSG00000196646	ZNF136	down	-1.18946	317	218	351	348	180	108	149	157	59	93	1.4621	0.956064	1.24594	1.27959	0.653744	0.399915	0.523712	0.591417	0.403108	0.379804	1.51553e-05
ENSG00000162980	ARL5A	down	-1.18929	4758	4870	6341	4257	3222	1877	2919	2355	1022	1362	15.3374	15.4232	16.1814	11.3165	8.66861	5.5305	7.83575	7.16925	2.90628	3.79366	2.97229e-06
ENSG00000139173	TMEM117	down	-1.18912	674	659	839	685	630	381	384	230	199	229	3.84864	3.66266	3.78971	3.1695	2.87957	1.85772	1.76593	1.18466	0.90597	1.0672	8.85232e-10
ENSG00000198301	SDAD1	down	-1.18911	8219	7828	10520	8670	6726	4078	4308	3746	2277	2762	44.4127	39.9925	43.3193	36.6142	28.0016	18.2237	18.311	16.966	9.53421	12.0612	8.63599e-12
ENSG00000152223	EPG5	down	-1.18805	1092	1058	1375	1352	1088	618	500	515	303	498	1.39367	1.28848	1.37914	1.39637	1.09076	0.679979	0.727429	0.784689	0.331398	0.569502	3.19184e-14
ENSG00000185480	PARPBP	down	-1.18793	2842	2860	3479	2720	1962	1257	1499	1388	657	872	15.9384	16.2252	16.403	12.7865	9.14399	6.29686	7.19183	6.75625	3.19202	4.2004	8.58416e-08
ENSG00000164292	RHOBTB3	down	-1.18763	18972	18047	23624	18731	14277	8547	9405	8815	4742	6892	58.9081	54.6722	58.4985	47.444	35.5083	23.272	24.5323	24.0257	13.0707	18.3482	9.31842e-11
ENSG00000132436	FIGNL1	down	-1.18678	3375	3255	4339	3156	2086	1590	1705	1562	701	1059	14.8234	14.2636	15.4408	11.3261	7.42056	6.12321	6.13141	6.04367	2.67667	3.96122	7.27924e-07
ENSG00000180881	CAPS2	down	-1.18673	157	122	201	105	65	45	78	65	34	35	0.68425	0.564419	0.735946	0.367519	0.240314	0.154031	0.258632	0.229105	0.118589	0.116687	0.000519952
ENSG00000065413	ANKRD44	down	-1.18671	866	823	1078	827	752	381	464	436	209	288	2.11593	1.91666	2.04919	1.68308	1.51033	0.866466	0.933849	0.904801	0.449692	0.689534	2.80878e-09
ENSG00000147231	RADX	down	-1.18647	1300	1277	1527	1298	941	566	680	660	272	417	5.48043	5.36396	5.01247	4.516	3.13037	2.0115	2.28494	2.41716	0.890783	1.4477	1.77692e-07
ENSG00000111247	RAD51AP1	down	-1.18641	2314	2247	2926	2183	1483	1064	1155	1052	526	766	17.1031	16.9645	17.562	13.6057	9.33726	6.9606	7.28675	6.76249	3.29642	4.69746	9.31299e-08
ENSG00000206199	ANKUB1	down	-1.18539	405	482	517	515	442	292	210	199	118	144	2.88149	3.39554	2.94343	3.00757	2.52774	1.79692	1.23013	1.22718	0.670504	0.848725	1.64046e-08
ENSG00000083857	FAT1	down	-1.18473	26943	25453	34026	33321	29584	14883	12670	12927	8895	11802	31.0135	29.0855	32.0384	31.5922	27.5703	14.7348	11.9343	13.4757	8.53602	11.4763	7.76095e-27
ENSG00000138646	HERC5	down	-1.18449	1409	1196	1745	1660	1274	734	717	678	277	561	6.24086	5.2317	6.19743	6.03949	4.55391	2.78946	2.6084	2.62897	0.994063	2.07159	2.58287e-08
ENSG00000107201	DDX58	down	-1.18417	477	331	495	393	331	269	184	123	60	181	1.61154	1.09602	1.33238	1.08583	0.896877	0.799912	0.507737	0.360485	0.163069	0.505274	8.02182e-05
ENSG00000064989	CALCRL	down	-1.18411	3943	3648	5105	3063	1949	1609	2012	1963	605	980	10.341	9.68015	10.9186	6.91297	4.13392	4.14382	4.38617	4.60706	1.28797	2.2253	9.80641e-05
ENSG00000244754	N4BP2L2	down	-1.18381	2051	1722	2511	1537	1059	809	920	951	346	588	6.87024	4.61537	6.35235	6.52263	2.68184	2.56718	2.11619	4.67288	0.879909	1.53926	1.48183e-05
ENSG00000143324	XPR1	down	-1.1838	3644	3545	4669	4216	3566	2082	1822	1995	864	1270	6.6797	6.55266	6.86276	6.55269	5.85008	3.27419	2.74378	3.45971	1.28712	1.94239	2.37515e-09
ENSG00000077254	USP33	down	-1.18379	5430	5742	7128	5553	4081	2547	2814	2729	1331	2048	19.6683	21.6224	21.1717	16.6178	11.8958	8.13896	8.33142	9.10512	3.85732	6.46009	3.89632e-09
ENSG00000051382	PIK3CB	down	-1.1835	3256	3015	4084	3634	3037	1713	1630	1433	917	1302	8.387	7.80849	8.51902	7.67954	7.11962	4.07721	3.50321	3.21975	1.95268	2.96252	1.00656e-15
ENSG00000144218	AFF3	down	-1.183	588	557	771	665	553	303	280	244	227	227	1.00583	0.923782	1.17041	1.03932	0.947664	0.433273	0.608229	0.344624	0.340937	0.423922	3.53036e-19
ENSG00000128791	TWSG1	down	-1.18257	7206	6934	9569	6608	4284	2797	3780	3675	1674	2200	30.076	28.5851	32.0306	22.6944	14.4585	10.0931	13.0365	13.6511	5.73937	7.6911	9.21e-07
ENSG00000198825	INPP5F	down	-1.18226	4471	4493	5627	5004	4021	2432	2169	2141	1198	1778	14.3603	13.9559	14.5282	12.9462	10.2229	6.62215	5.75263	5.93727	3.12845	4.76135	7.0903e-13
ENSG00000181619	GPR135	down	-1.18223	597	289	534	294	276	137	172	191	147	156	2.46912	1.32905	1.60197	1.17505	0.821513	0.599227	0.540412	0.870207	0.440781	0.463516	1.32351e-05
ENSG00000112874	NUDT12	down	-1.1822	1060	1101	1394	843	560	462	586	445	196	333	4.78656	4.9233	5.1011	3.14562	2.06841	1.84474	2.14461	1.75214	0.724191	1.29913	2.81272e-05
ENSG00000175745	NR2F1	down	-1.1821	5257	5003	6909	6802	6428	2369	2641	2640	2307	2445	21.2708	20.0001	22.4196	22.6164	21.0011	8.22705	8.78014	9.35362	7.58507	8.25769	2.58288e-55
ENSG00000140836	ZFHX3	down	-1.18201	2245	2212	3058	2376	1911	795	1234	1173	781	837	2.23834	2.19172	2.44662	1.90864	1.51476	0.630606	1.03677	0.939415	0.647418	0.634779	7.8724e-12
ENSG00000143815	LBR	down	-1.18196	9898	9873	12194	11017	8564	5021	5385	5053	2219	3505	41.6666	41.0037	40.9863	37.9608	29.0527	18.0177	18.6365	18.557	7.54654	12.2689	5.02029e-09
ENSG00000185352	HS6ST3	down	-1.18133	2008	2021	2521	1868	1274	976	932	961	410	697	4.03577	4.38698	4.44456	3.06999	2.23817	1.83319	1.68138	1.84856	0.727992	1.27328	5.98073e-07
ENSG00000164118	CEP44	down	-1.1811	1167	953	1407	882	541	414	562	514	167	351	5.665	4.59442	5.38581	3.75023	2.93828	3.66838	3.59601	2.2472	1.38185	2.57424	7.67367e-05
ENSG00000110172	CHORDC1	down	-1.18094	4618	4122	5808	3894	2459	1690	2583	2149	769	1322	28.6286	23.3212	26.7023	16.8195	12.4446	8.5258	11.312	10.042	3.61275	5.95231	2.72763e-05
ENSG00000164961	WASHC5	down	-1.18081	3906	3581	4735	4466	3458	2327	1823	1849	983	1285	14.7038	13.2926	14.278	13.8019	10.5565	7.51552	5.62624	6.11338	3.00146	4.02944	8.33052e-10
ENSG00000213341	CHUK	down	-1.18033	5744	5347	7047	6221	4478	3262	2836	2727	1202	1801	24.8142	22.8196	24.4134	22.0817	15.618	12.0898	10.0642	10.317	4.21901	6.49144	1.36597e-07
ENSG00000215301	DDX3X	down	-1.18022	35606	35265	45349	42331	33814	23130	17749	18027	7812	12064	123.903	118.897	124.19	120.168	96.0133	67.6852	50.0577	54.3955	22.2339	34.4285	7.41052e-08
ENSG00000008869	HEATR5B	down	-1.17949	3230	3059	4008	3417	2873	1882	1385	1633	698	1210	7.25928	6.79868	7.25842	6.29749	5.23764	3.61952	2.55066	3.23442	1.27034	2.26277	1.35615e-08
ENSG00000112531	QKI	down	-1.17899	28134	30285	38607	31482	22990	12427	16364	15503	7671	10297	57.4418	65.5766	64.4137	55.1143	38.9196	23.1366	28.9879	30.1269	14.7847	20.0051	1.89966e-09
ENSG00000198039	ZNF273	down	-1.1774	281	229	369	211	134	104	152	129	48	58	1.23537	1.07267	1.26887	0.805633	0.447189	0.41023	0.552524	0.651222	0.170445	0.204061	0.000410876
ENSG00000248383	PCDHAC1	down	-1.17678	182	103	194	106	115	44	67	76	48	46	0.521913	0.387764	0.461555	0.329362	0.351867	0.142509	0.207774	0.225575	0.148276	0.145303	3.68756e-05
Homo_sapiens_newGene_494	Homo_sapiens_newGene_494	down	-1.17606	522	336	754	264	213	114	275	215	98	125	2.24683	1.63337	2.76176	0.953995	0.740262	0.469334	1.06081	0.801399	0.427766	0.554751	0.000955851
ENSG00000177463	NR2C2	down	-1.1758	8535	7397	10286	8526	6908	4109	3728	3776	2487	3113	19.8295	16.6817	18.5687	16.0268	12.9955	9.16728	7.27683	8.8287	5.63784	6.82749	1.22351e-15
ENSG00000184005	ST6GALNAC3	down	-1.17424	225	231	358	264	229	151	140	129	37	69	0.510308	0.518135	0.653149	0.492089	0.419096	0.313058	0.261552	0.256708	0.072217	0.129457	0.000106145
ENSG00000197415	VEPH1	down	-1.17368	90	160	151	125	101	73	76	41	39	22	0.600651	1.01327	0.741862	1.09841	0.513891	0.494435	0.428133	0.130994	0.283368	0.194104	0.000330954
ENSG00000111880	RNGTT	down	-1.17365	4583	4801	6185	5510	4270	2341	2710	2606	1100	1685	14.8734	15.43	16.2077	14.7172	11.2485	6.57281	7.19384	7.38743	2.91121	4.57939	9.82465e-09
ENSG00000152380	FAM151B	down	-1.17329	89	85	90	92	84	44	59	39	12	23	1.15415	1.09685	0.868584	0.918996	0.822149	0.483517	0.899175	0.448598	0.173646	0.262807	0.000453826
ENSG00000198252	STYX	down	-1.17322	1491	1269	1830	1253	1023	609	780	638	309	497	4.76875	4.00803	4.69008	3.2913	2.63866	1.67019	2.0463	1.78616	0.801788	1.32623	1.82591e-07
ENSG00000126870	WDR60	down	-1.17307	1219	1092	1521	1198	877	453	664	531	324	464	5.00234	4.42812	5.04725	4.06087	2.90311	1.59391	2.25409	1.90638	1.07808	1.59722	1.3801e-09
ENSG00000167637	ZNF283	down	-1.17293	449	494	674	500	293	238	299	216	104	124	1.71657	1.82211	2.06109	1.73401	0.938584	0.83964	0.85065	0.821076	0.230966	0.403846	3.24962e-05
ENSG00000183814	LIN9	down	-1.17177	1612	1383	2173	1406	881	534	728	862	371	549	7.68822	6.68884	8.38116	5.74969	3.5096	2.40588	2.79925	3.68782	1.40277	2.27157	3.39178e-06
ENSG00000136536	MARCHF7	down	-1.17139	5968	5124	7226	5483	3969	2916	3164	2784	1046	1514	18.3036	15.0609	17.4594	13.6402	10.0919	7.96682	7.87612	7.70199	2.78732	4.01035	7.97621e-06
ENSG00000205339	IPO7	down	-1.17104	40764	40908	53664	42118	31115	19488	23022	20892	8807	13985	103.37	102.283	108.94	87.6958	63.7753	42.4132	47.943	46.3263	18.0963	29.5458	1.41277e-07
ENSG00000172292	CERS6	down	-1.17103	4331	4452	5699	4829	3144	1899	2454	2304	1053	1559	9.89601	10.0506	10.4422	9.06616	5.79939	3.72009	4.60282	4.60819	1.95216	2.97194	4.90013e-08
ENSG00000169330	MINAR1	down	-1.17071	1026	867	1242	1026	864	493	447	488	266	384	2.34415	1.95736	2.35383	1.95485	1.58223	0.981419	0.853623	0.998778	0.485958	0.741621	4.4117e-12
ENSG00000091137	SLC26A4	down	-1.17061	111	109	152	130	68	50	43	75	23	37	0.363875	0.35227	0.398153	0.348106	0.388636	0.138901	0.114705	0.294143	0.060713	0.100945	0.000225853
ENSG00000151612	ZNF827	down	-1.17037	3152	2852	3748	3584	2814	1437	1473	1383	919	1478	8.05588	6.5849	7.59179	6.77042	5.53395	2.93898	2.80347	2.63033	1.53574	2.79804	4.41092e-18
ENSG00000177189	RPS6KA3	down	-1.16992	5717	5657	7406	5678	4279	2915	2832	2868	1384	1904	11.77	11.5716	11.9025	9.91926	7.19052	6.01098	4.82663	5.77934	2.2289	3.2894	1.54098e-08
ENSG00000091140	DLD	down	-1.16987	12592	11998	16259	14086	10942	8226	6347	5982	2546	4037	60.8395	54.5264	62.5668	54.9706	40.3636	32.3004	24.4592	24.455	9.90368	15.3912	7.55368e-07
ENSG00000253352	TUG1	down	-1.16965	9187	7865	11118	8386	5233	3675	4267	4051	2101	3186	19.1293	16.1787	18.5646	14.3471	8.79597	6.56634	7.29922	7.38615	3.55398	5.53645	7.36686e-08
ENSG00000083123	BCKDHB	down	-1.16963	1288	1199	1713	1629	1233	700	664	633	401	518	5.65027	5.52738	6.19193	6.22832	5.0173	3.12802	2.51538	2.663	2.05235	2.29454	2.02219e-15
ENSG00000117859	OSBPL9	down	-1.1695	6545	6096	7769	6943	5792	3754	2973	2978	1678	2377	31.2746	29.4151	29.8975	30.815	24.1844	16.1111	11.7078	14.4096	6.73832	10.2771	2.66048e-11
ENSG00000088035	ALG6	down	-1.16948	812	1024	1236	1087	848	632	455	454	262	251	5.37984	4.73729	4.64389	4.18398	3.21333	2.7101	1.74612	1.86651	0.994183	0.987562	4.03867e-07
ENSG00000142611	PRDM16	down	-1.16925	576	509	670	636	683	250	271	278	283	174	1.12291	0.934555	1.46991	0.998563	1.04483	0.451678	0.487138	0.559181	0.515656	0.56027	3.77759e-13
ENSG00000151725	CENPU	down	-1.1691	2747	2800	3680	2806	2266	1259	1604	1405	707	948	18.9975	18.4884	19.3453	15.36	12.4528	7.23144	8.68152	8.41171	4.07081	5.35583	6.37846e-09
ENSG00000197279	ZNF165	down	-1.16843	160	123	261	126	117	85	57	79	34	61	0.98454	0.75031	1.29157	0.636303	0.580036	0.450504	0.288331	0.423531	0.170475	0.311916	7.1707e-05
ENSG00000157107	FCHO2	down	-1.16798	1087	848	1346	751	593	264	554	558	266	238	3.43529	2.64625	3.40942	1.94849	1.5119	0.715392	1.43769	1.54331	0.682482	0.626784	7.01171e-05
ENSG00000211455	STK38L	down	-1.1679	2678	2266	3162	2663	1644	1288	1221	1244	543	834	9.10358	7.23445	8.22516	7.50727	4.29931	3.65307	3.27648	3.49285	1.47976	2.30517	5.01547e-07
ENSG00000078304	PPP2R5C	down	-1.1679	6713	6508	8268	7316	5953	3730	3204	3495	1571	2418	32.6444	29.6564	31.7407	29.2632	23.6156	16.8056	13.3915	14.9607	7.1808	10.194	2.0701e-09
ENSG00000114904	NEK4	down	-1.16785	3078	3394	3934	3554	2560	1551	1572	1712	898	1126	8.38851	9.02111	9.96699	7.94016	7.61596	3.93856	3.46606	4.08938	1.95719	2.52006	1.01739e-10
ENSG00000101966	XIAP	down	-1.16765	6164	6318	8235	6301	4274	2380	3621	3170	1689	2080	11.2904	11.4415	12.0567	9.48157	6.42191	3.78495	5.45158	5.0744	2.52434	3.37423	6.36405e-08
ENSG00000114450	GNB4	down	-1.16629	8777	9195	11378	9420	5860	3694	5185	4629	1842	3112	22.088	22.7756	22.9503	19.4707	12.1052	8.18876	10.6952	10.3719	3.77548	6.63024	1.41371e-06
ENSG00000023445	BIRC3	down	-1.16618	248	261	363	147	84	58	156	123	35	64	0.560742	0.607167	0.657452	0.271348	0.152475	0.111656	0.288351	0.242938	0.063864	0.120456	0.00446352
Homo_sapiens_newGene_7798	Homo_sapiens_newGene_7798	down	-1.16618	383	328	415	400	305	143	201	119	163	126	1.16555	1.14656	1.07593	1.16353	0.687032	0.409421	0.643749	0.375757	0.486664	0.363992	1.26131e-09
ENSG00000188342	GTF2F2	down	-1.16611	4974	5435	7234	5524	4901	2896	2941	2723	1370	1701	34.7146	37.4804	40.4908	31.6792	27.62	17.3421	16.8646	16.6405	7.76916	9.90835	4.40974e-09
ENSG00000159593	NAE1	down	-1.16569	6420	6469	8287	7057	5386	3708	3261	3205	1599	2191	57.0115	55.2295	58.7407	49.8172	38.1637	27.9735	22.429	24.1136	11.1505	15.6419	5.4198e-09
ENSG00000133704	IPO8	down	-1.16517	4871	4716	6346	5781	4521	2574	2547	2485	1330	1963	15.4784	14.7944	16.1871	15.1792	11.7031	6.8294	6.42919	7.01241	3.39259	5.50561	9.72353e-13
ENSG00000110429	FBXO3	down	-1.16493	2716	2812	3581	3435	2644	1820	1464	1383	666	953	11.6867	12.4481	9.38188	12.1395	8.3538	7.46061	4.70614	4.50161	2.54825	3.71034	3.91736e-08
ENSG00000138071	ACTR2	down	-1.16458	30811	31164	40461	33650	25320	14606	17172	17234	7671	10319	130.709	130.198	137.433	117.154	86.6239	53.4183	59.9902	64.3078	26.5385	36.7133	1.45339e-08
ENSG00000164330	EBF1	down	-1.16455	648	655	730	729	570	250	345	361	213	213	1.86743	1.87416	1.69837	1.73643	1.3262	0.629818	0.815175	0.910563	0.499281	0.510293	1.19436e-10
ENSG00000121274	TENT4B	down	-1.16435	5761	5062	6902	5408	3627	2002	3061	2942	1267	1809	10.6972	9.2778	10.2565	8.24516	5.44715	3.16853	4.64606	4.77107	1.90167	2.80306	6.67998e-07
ENSG00000151116	UEVLD	down	-1.16419	1605	1405	1911	1377	854	586	690	888	312	471	6.54306	5.67977	6.05108	4.45097	2.9246	2.42715	2.33055	3.00768	1.11883	1.56818	1.21654e-05
ENSG00000119787	ATL2	down	-1.16412	5532	5568	6965	5950	5079	3128	2960	2761	1370	1897	25.9709	24.6101	25.8281	22.53	18.8253	11.6853	11.6821	10.7862	5.16008	8.19695	1.78611e-09
ENSG00000275835	TUBGCP5	down	-1.16363	3698	3576	4819	4213	3533	2156	1816	1797	917	1559	15.5543	15.066	16.4567	14.6196	12.1145	7.7917	6.37476	6.71385	3.15562	5.4702	8.80067e-11
ENSG00000157827	FMNL2	down	-1.16327	4136	4179	5470	4655	3853	2081	2082	2138	1307	1679	11.432	11.42	12.1256	10.5695	8.60013	4.93052	4.72347	5.17185	2.94668	3.87084	8.11632e-17
ENSG00000163281	GNPDA2	down	-1.16293	1748	1464	2061	1468	1183	829	846	839	259	503	8.35633	7.11704	7.65828	5.77321	4.96553	3.96686	3.50353	3.95128	1.15362	2.19405	1.81136e-05
ENSG00000153827	TRIP12	down	-1.16286	18961	18721	24094	21996	18246	10235	9924	9860	5168	7327	39.3609	39.7072	41.361	39.0087	32.5889	19.7226	16.5699	18.6451	8.6983	12.017	1.19902e-12
ENSG00000106799	TGFBR1	down	-1.1625	3369	3103	4146	3708	2816	1674	1966	1800	605	1047	8.56334	7.71639	8.12395	7.58017	5.76503	3.49305	3.97523	3.99555	1.1884	2.16264	2.69458e-06
ENSG00000197937	ZNF347	down	-1.16226	922	771	1074	863	459	364	464	413	169	278	2.04845	1.62497	2.00593	1.62177	0.851039	0.695478	0.906036	0.872665	0.295809	0.512744	1.51806e-05
ENSG00000131171	SH3BGRL	down	-1.16211	2409	2352	3226	2596	2244	1232	1367	1234	716	787	21.2379	20.481	22.8067	18.799	15.9706	9.32007	9.89685	9.52747	5.12867	5.78819	5.45079e-11
ENSG00000130935	NOL11	down	-1.16179	7427	7338	9572	9149	7260	5242	3850	3561	1709	2518	41.1524	40.141	43.667	41.422	32.3397	25.1216	17.7699	17.4373	7.65292	11.6222	2.01579e-07
ENSG00000067533	RRP15	down	-1.16167	2190	1980	2895	1999	1741	991	1157	1032	577	741	4.38573	3.91703	4.64827	3.28918	2.8147	1.70175	1.90307	1.80937	0.939098	1.23708	1.22729e-09
ENSG00000137821	LRRC49	down	-1.16101	606	440	815	627	391	343	334	241	96	161	1.64777	1.37907	1.8834	1.71259	0.926856	1.05271	0.75098	0.562188	0.233255	0.480239	9.0294e-05
ENSG00000156469	MTERF3	down	-1.16065	1144	1028	1388	1190	999	713	600	496	244	333	12.5527	11.1274	12.0851	10.5321	8.74911	6.85045	5.41268	4.79542	2.16379	2.97707	7.67236e-07
ENSG00000184307	ZDHHC23	down	-1.16055	720	725	903	809	677	423	318	308	242	306	2.57168	2.50141	2.62697	2.39283	1.89986	1.41163	0.987655	1.06354	0.814871	0.869545	4.05292e-15
ENSG00000197978	GOLGA6L9	down	-1.16033	390	291	325	268	121	89	142	115	95	131	3.54201	2.60868	2.36673	1.99644	0.883401	0.691546	1.06066	0.909704	0.700959	0.988738	0.000139486
ENSG00000150347	ARID5B	down	-1.16001	8164	7129	9437	8253	6547	3710	3799	3681	2372	2980	17.9151	15.4917	17.0506	14.7767	11.8116	7.289	6.86675	7.37562	4.32779	5.75751	1.30782e-15
Homo_sapiens_newGene_8567	Homo_sapiens_newGene_8567	down	-1.15984	952	686	877	694	456	351	268	360	201	343	3.06748	3.15094	2.60376	2.47423	1.68826	1.67001	1.56899	1.92918	0.498507	1.81541	1.44888e-06
ENSG00000168283	BMI1	down	-1.15957	9548	9035	11682	9944	7147	4805	5390	4589	2128	2830	42.859	40.364	42.013	36.9044	25.9354	18.5339	19.9659	18.0811	7.84703	10.5723	2.25261e-07
Homo_sapiens_newGene_8100	Homo_sapiens_newGene_8100	down	-1.15937	3492	2479	3445	2234	1654	1005	1353	1268	887	1030	4.82193	3.5845	4.18215	3.23477	2.76121	5.21079	3.60422	4.08246	3.14765	3.66545	4.05583e-07
ENSG00000136636	KCTD3	down	-1.15916	4332	4130	5686	4726	3740	2301	2293	2319	1036	1467	16.8928	15.9087	17.7726	15.1199	11.6925	7.66402	7.33735	7.90858	3.25773	4.74984	1.17969e-08
ENSG00000197302	ZNF720	down	-1.15861	338	335	418	225	120	144	158	145	72	67	1.40964	1.236	1.24281	0.765896	0.455975	0.849554	0.498959	1.03645	0.537324	0.56762	0.00074019
ENSG00000086200	IPO11	down	-1.15817	5475	5378	7120	6295	4899	3231	2767	2917	1421	1818	19.5587	19.0402	20.6315	18.5151	14.1922	10.0294	8.24819	9.18769	4.17988	5.41943	4.28011e-09
ENSG00000139154	AEBP2	down	-1.1581	2953	2632	3587	3009	2275	1388	1545	1508	711	876	8.63125	7.59068	8.38026	7.18051	5.18713	3.55451	4.04843	3.90716	1.90815	2.20959	2.94241e-08
ENSG00000213064	SFT2D2	down	-1.15801	5409	5954	7468	7114	5767	2975	3201	2946	1584	2529	7.65464	8.33065	8.43654	8.333	6.5933	3.596	3.79257	3.66899	1.89626	3.06831	2.02936e-13
ENSG00000186020	ZNF529	down	-1.15799	557	511	788	576	482	281	314	282	169	161	2.13021	1.6146	2.36188	1.54898	1.4237	0.818674	0.801237	0.840573	0.407815	0.561414	2.52695e-08
ENSG00000127955	GNAI1	down	-1.15781	3699	3398	4566	4055	3130	2108	1818	1916	830	1179	7.5549	5.45444	6.12508	5.22943	5.4546	2.93617	2.54824	2.74946	1.15411	1.63371	6.50233e-08
ENSG00000185046	ANKS1B	down	-1.15757	392	363	496	433	394	165	270	143	85	196	2.57608	1.80061	1.87358	1.66168	1.64752	1.02154	1.03321	0.651552	0.318832	0.854386	9.84511e-07
ENSG00000117500	TMED5	down	-1.15748	8819	8390	11377	7392	5660	3446	4972	4312	1871	2750	27.0359	24.1655	27.8755	17.3448	13.8165	9.44266	11.9807	11.7061	4.70981	7.19538	2.2064e-06
ENSG00000170802	FOXN2	down	-1.15728	1899	1460	2124	1325	853	651	904	839	256	517	5.68999	4.40011	5.02996	3.25691	2.05355	1.71562	2.29117	2.22904	0.667647	1.37484	0.000142564
ENSG00000124279	FASTKD3	down	-1.15687	1705	1520	1950	1854	1450	990	793	787	411	562	11.2465	10.0458	10.4206	10.1379	7.82558	5.61497	4.22926	4.53695	2.16331	3.13722	4.14374e-09
ENSG00000105851	PIK3CG	down	-1.15665	243	198	272	279	181	108	130	126	51	69	0.832394	0.580183	0.622127	0.662886	0.386524	0.203664	0.379798	0.242038	0.089828	0.125747	4.99932e-06
ENSG00000100154	TTC28	down	-1.15632	3067	2864	3761	3431	3382	1357	1530	1508	1199	1303	4.13928	3.856	4.1143	3.74884	3.66749	1.54531	1.68715	1.78938	1.36952	1.4401	3.77291e-46
ENSG00000284431	AL022238.3	down	-1.1557	731	271	903	459	973	300	353	194	250	238	2.48885	0.910685	2.46727	1.28489	2.67496	0.877429	0.986186	0.577586	0.689862	0.676959	6.64048e-05
ENSG00000168944	CEP120	down	-1.15543	3193	2973	4239	2764	1597	1167	1746	1557	672	979	9.94884	9.13312	10.5918	7.05162	4.01348	3.11271	4.50438	4.2334	1.71767	2.52046	1.82987e-05
ENSG00000196227	FAM217B	down	-1.15521	1231	1377	1650	1204	877	476	717	670	344	438	3.78541	4.20044	4.04979	3.02721	2.17385	1.26807	1.80145	1.79708	0.85558	1.1233	2.41854e-07
ENSG00000274349	ZNF658	down	-1.15484	137	130	182	130	89	68	85	66	14	37	0.558718	0.559013	0.618541	0.500794	0.323677	0.215818	0.395432	0.226011	0.042183	0.113297	0.00152041
ENSG00000132466	ANKRD17	down	-1.15464	24936	23180	31882	27323	21955	11452	13307	12314	7665	9432	36.3929	33.4284	37.3108	32.7698	25.8977	14.36	16.0242	19.696	9.09684	11.5222	2.77205e-15
ENSG00000151239	TWF1	down	-1.15425	13459	12827	17908	12863	7803	5874	8037	6737	2282	3976	71.1347	65.3675	75.2312	55.062	32.2081	24.9436	34.2611	30.8468	8.92263	17.4634	3.8935e-05
ENSG00000107105	ELAVL2	down	-1.15401	296	274	375	205	145	170	135	128	56	35	1.16492	1.09063	1.17224	0.664139	0.46952	0.626351	0.430702	0.439705	0.174878	0.113515	0.00199173
ENSG00000047365	ARAP2	down	-1.15393	519	396	647	444	207	213	245	201	99	153	1.07697	0.808344	1.09375	0.788718	0.34464	0.377965	0.414949	0.362837	0.166109	0.262811	8.6489e-05
ENSG00000106086	PLEKHA8	down	-1.15359	2410	2474	3036	2542	1908	1286	1275	1113	579	940	5.58875	5.89449	5.98383	4.7486	3.88552	2.81666	2.54894	2.61334	1.67511	1.84544	5.78279e-09
ENSG00000113790	EHHADH	down	-1.1535	423	370	483	428	287	152	212	191	131	144	1.72756	1.53548	1.58366	1.43651	0.967028	0.528289	0.731102	0.683782	0.437597	0.489679	4.35208e-09
ENSG00000167524	RSKR	down	-1.15283	425	263	411	263	287	113	141	100	201	113	2.4451	1.59271	1.70227	1.21419	1.33148	0.546335	0.615701	0.668298	1.09261	0.631313	2.10386e-05
ENSG00000153214	TMEM87B	down	-1.15277	1738	1782	2287	1938	1385	892	1058	914	406	544	5.26851	5.34066	5.61225	4.81985	3.36588	2.31559	2.65841	2.40837	0.992505	1.36965	4.91258e-07
ENSG00000054282	SDCCAG8	down	-1.15206	697	538	729	549	539	302	322	320	166	168	4.38261	3.30093	3.64526	2.80717	2.69162	1.66556	1.65595	1.80734	0.842922	0.857403	2.08219e-07
ENSG00000145743	FBXL17	down	-1.15203	2683	2796	3539	3153	2464	1305	1677	1423	695	1034	8.02985	8.27466	8.5127	7.76068	5.97091	3.35631	4.1285	3.74825	1.68857	2.58293	2.14488e-09
ENSG00000093000	NUP50	down	-1.15174	8696	8354	10588	8794	6650	4121	4518	4246	2281	2955	27.431	26.4966	27.2475	22.9262	17.6112	11.9133	12.0737	12.1084	6.16899	7.99832	6.39462e-10
ENSG00000132842	AP3B1	down	-1.15171	7905	8080	10495	8857	7239	4354	4142	4173	2042	3158	30.8777	31.2046	32.9	28.4559	22.8555	14.6315	13.3126	14.2938	6.487	10.2975	1.81333e-10
ENSG00000138496	PARP9	down	-1.15047	1001	1005	1254	1213	1162	526	534	565	322	417	3.7892	3.70873	3.52857	3.6004	3.64032	1.72263	1.67864	1.96223	0.955625	1.48984	1.31409e-17
ENSG00000111790	FGFR1OP2	down	-1.15024	1738	1670	2340	1467	1220	770	1003	799	415	547	10.0612	9.72914	10.9326	7.31006	6.63948	4.61588	4.98323	4.37482	2.46897	3.28234	6.73098e-07
ENSG00000113300	CNOT6	down	-1.14992	7255	7462	9262	8888	6468	3973	3785	3788	2099	2891	18.3703	18.6139	18.7134	18.4309	13.2465	8.60833	7.86352	8.32922	4.33004	6.12674	2.30163e-12
ENSG00000163166	IWS1	down	-1.1483	5827	4988	6962	6194	5069	2767	2926	2852	1629	2049	30.9427	26.1243	29.6996	27.0822	21.7508	12.9407	12.7795	13.1936	7.06691	9.0564	3.30383e-13
ENSG00000186522	SEPTIN10	down	-1.14826	2737	2686	3486	2873	1882	1191	1531	1427	691	893	16.5399	16.316	18.6556	15.0806	9.11126	6.36817	8.10886	8.33982	3.58226	4.52636	1.307e-07
ENSG00000169679	BUB1	down	-1.1476	10028	9726	12474	11148	9435	5746	5111	4938	2757	3708	41.721	40.0318	41.4172	37.9961	32.0311	20.4474	17.3817	17.9712	9.39862	12.8243	7.37165e-12
ENSG00000021826	CPS1	down	-1.14712	925	986	1263	1217	1113	552	524	474	320	442	2.55217	2.65676	2.92348	2.73489	2.72026	1.28727	1.20548	1.12765	0.698289	1.10491	4.78281e-20
ENSG00000109572	CLCN3	down	-1.14702	9420	9324	11812	10127	7700	5151	4931	5028	2225	3018	26.6594	25.8729	26.4297	22.4331	16.7458	11.4757	10.6383	11.4598	4.45003	7.3484	6.44955e-08
ENSG00000155111	CDK19	down	-1.14698	2839	2789	3513	3113	2365	1330	1494	1509	714	1111	7.02553	6.705	7.00798	6.26066	4.66872	2.78399	3.04405	3.25645	1.41244	2.25163	5.61017e-10
ENSG00000106004	HOXA5	down	-1.14673	313	332	352	321	275	137	120	161	145	101	2.90761	3.0541	2.62211	2.45029	2.06171	1.09211	0.914363	1.30626	1.09228	0.783248	1.47451e-09
Homo_sapiens_newGene_8448	Homo_sapiens_newGene_8448	down	-1.14669	113	110	130	110	97	54	37	60	47	33	0.530442	0.507837	0.487624	0.424242	0.364097	0.214034	0.141291	0.4539	0.178775	0.125752	2.46461e-06
ENSG00000049618	ARID1B	down	-1.14641	8060	7123	9878	9319	8236	3720	4172	3743	2947	3357	15.0316	13.5827	15.6403	14.3458	11.8663	5.94692	6.39686	6.77463	4.22733	4.76572	2.48761e-36
ENSG00000086300	SNX10	down	-1.14568	1426	1231	1818	950	681	463	798	649	250	380	8.52082	7.31553	8.6051	4.77396	3.232	2.45236	3.8746	3.37156	1.23045	1.93769	0.00016579
ENSG00000102271	KLHL4	down	-1.14558	406	322	494	302	199	174	182	157	67	137	1.25053	0.886645	1.15247	0.685606	0.466572	0.413881	0.402738	0.392126	0.150126	0.30823	6.71474e-05
ENSG00000111961	SASH1	down	-1.14522	2654	2591	3399	2886	2586	1166	1419	1341	855	1174	5.87164	5.63834	5.83373	5.13972	4.46899	2.10717	2.53067	2.46543	1.46044	2.15862	1.03826e-18
ENSG00000105849	TWISTNB	down	-1.14459	4964	4586	6026	4703	2745	2034	2609	2460	1000	1565	19.8301	18.0988	19.3028	15.4369	8.85196	6.97034	8.56086	8.60519	3.24368	5.21759	5.37474e-06
ENSG00000237765	FAM200B	down	-1.14419	1504	1294	1646	1104	949	520	720	675	351	479	7.04181	7.00098	6.67981	5.24831	4.72879	3.27404	3.18711	3.78053	1.98339	2.20216	2.40239e-07
ENSG00000115271	GCA	down	-1.14375	635	647	784	697	509	447	307	294	136	186	2.82077	2.86669	3.00142	2.57315	1.7608	1.98577	1.23409	1.19088	0.474833	0.687192	9.99874e-06
Homo_sapiens_newGene_3050	Homo_sapiens_newGene_3050	down	-1.14353	1466	939	1471	1093	733	460	621	482	358	476	3.75351	1.50005	3.14778	2.64289	0.956296	0.923056	0.824108	1.09908	0.609625	0.834227	2.59884e-07
ENSG00000126010	GRPR	down	-1.14291	163	165	222	154	108	81	76	78	58	44	1.04655	1.04383	1.14061	0.811253	0.560939	0.446497	0.396992	0.439025	0.300247	0.233677	7.2256e-06
ENSG00000185947	ZNF267	down	-1.14197	1034	666	1222	338	364	190	531	360	197	199	5.06941	3.22591	4.72476	1.6425	1.58699	0.813523	2.10533	1.61169	0.78057	0.824477	0.0024425
Homo_sapiens_newGene_3228	Homo_sapiens_newGene_3228	down	-1.14196	1838	1662	2096	1922	1428	721	832	927	620	676	4.19576	3.8247	5.40767	3.51561	3.7839	2.51309	2.57515	2.05703	1.03917	2.40697	3.57191e-14
ENSG00000120696	KBTBD7	down	-1.14193	496	531	586	608	379	196	272	216	148	261	1.62802	1.72093	1.54098	1.63858	1.00389	0.551916	0.732201	0.618704	0.393056	0.71381	7.33227e-09
ENSG00000104427	ZC2HC1A	down	-1.14181	651	521	873	456	250	169	444	300	93	111	3.22252	2.56054	3.58933	1.8345	1.08127	0.703362	1.71065	1.29244	0.352032	0.431852	0.00312238
ENSG00000181004	BBS12	down	-1.14181	234	236	314	304	301	146	133	158	58	83	1.06693	1.11814	1.20682	1.14665	1.16366	0.577577	0.504763	0.636784	0.218642	0.332661	1.24283e-06
ENSG00000175216	CKAP5	down	-1.14161	34806	34876	45373	41991	35866	20586	18508	17857	10361	14243	75.8033	74.8579	79.9815	75.5285	62.8106	38.5379	33.2014	33.9913	18.42	25.8721	4.94077e-14
ENSG00000133789	SWAP70	down	-1.14157	5112	5226	7127	5962	4499	2510	3000	2785	1375	2106	16.3369	16.5247	18.4245	15.6777	11.5649	6.91822	7.94293	7.84028	3.57881	5.65134	6.85803e-10
ENSG00000107854	TNKS2	down	-1.14139	9700	9502	12370	10520	7806	5170	5338	5056	2192	3310	24.1669	23.3893	24.715	21.5365	15.7022	11.0525	10.9258	11.0311	4.43819	6.88263	1.01993e-07
ENSG00000124831	LRRFIP1	down	-1.14108	9337	8795	12260	7995	6220	3531	5242	4906	2292	2809	36.2155	33.6031	38.1301	25.8633	20.0521	12.0522	16.2755	17.3663	7.06904	9.10142	1.21121e-06
ENSG00000088205	DDX18	down	-1.14103	9800	9469	12717	10028	7693	5073	5341	5025	2260	3297	40.6071	38.783	42.2623	34.1602	25.7364	18.062	18.1803	18.235	7.60995	11.4012	8.49943e-08
ENSG00000074657	ZNF532	down	-1.14092	5139	4393	6549	5625	4837	2764	2377	2448	1679	1933	14.6845	12.8278	16.0979	14.7892	10.7224	6.84022	5.44134	6.0346	3.76108	4.38665	2.16217e-17
ENSG00000163755	HPS3	down	-1.14076	2490	2131	2955	2709	2170	1359	1136	1183	657	929	8.5069	7.20646	8.23923	7.62936	6.01952	4.02173	3.17884	3.54274	1.83216	2.79043	1.39366e-11
ENSG00000241058	NSUN6	down	-1.13996	486	410	637	397	380	252	174	246	149	146	3.6185	3.10939	3.79284	2.33672	2.20145	1.61413	1.05381	1.60463	1.02025	1.01054	1.7138e-07
ENSG00000146587	RBAK	down	-1.13995	2672	2072	3385	1421	971	645	1343	1062	521	793	6.28307	4.83829	6.39338	2.74571	1.84316	1.30235	2.59369	2.18575	0.995525	1.55594	0.000379474
ENSG00000124207	CSE1L	down	-1.13976	19662	19771	26378	23546	16649	13520	10210	10106	4032	6663	86.1564	85.5866	92.7266	84.7745	58.9072	50.8344	36.7458	38.7862	14.3523	24.3608	2.96116e-06
ENSG00000128513	POT1	down	-1.13932	2442	2150	2843	2530	1580	1533	1207	1023	365	712	11.5111	9.59704	12.0099	9.72372	6.09211	5.94822	4.61208	4.53944	1.56042	3.06979	6.52583e-05
Homo_sapiens_newGene_4292	Homo_sapiens_newGene_4292	down	-1.13853	367	200	334	153	138	92	147	138	38	77	1.97355	1.02054	1.39546	0.607867	0.949371	0.387614	0.63942	0.594755	0.298947	0.378701	0.00198599
ENSG00000115145	STAM2	down	-1.13846	1919	1768	2566	1856	1190	844	1038	1039	388	596	5.45397	4.9645	5.84707	4.33352	2.73036	2.0575	2.42193	2.58501	0.895923	1.41226	8.9553e-06
ENSG00000165671	NSD1	down	-1.13842	10281	9854	13129	12214	10102	5634	5081	5015	3569	4248	13.499	12.6655	13.3412	13.2015	10.6929	6.51069	5.74654	5.79256	3.76596	4.54371	9.08808e-23
ENSG00000174442	ZWILCH	down	-1.13762	11579	11612	15731	12373	9030	6869	6373	5792	2573	3876	52.082	51.464	56.7711	45.0961	33.1425	26.3217	24.0314	22.724	9.37499	14.4409	6.76823e-07
ENSG00000141424	SLC39A6	down	-1.1369	5380	5043	6562	6081	4438	2783	3183	2738	1152	1779	24.0473	22.1658	23.8028	22.1744	16.1227	10.7146	11.4947	10.6256	4.22036	6.64703	3.1286e-07
Homo_sapiens_newGene_8458	Homo_sapiens_newGene_8458	down	-1.13675	345	203	406	316	234	99	117	144	149	109	2.6539	1.51445	2.50101	1.98787	1.42591	0.635711	0.71701	0.980737	0.907678	0.677839	1.43239e-06
ENSG00000105926	MPP6	down	-1.13671	3058	2986	3761	3254	2515	1409	1765	1602	784	1048	6.92999	7.51245	10.2906	7.68956	4.83325	2.79759	6.69371	3.64707	2.12497	6.69873	7.12403e-09
ENSG00000152894	PTPRK	down	-1.13633	7352	7039	9327	8408	6928	3960	3960	3561	2300	2807	20.3018	19.8192	20.0243	20.1211	16.267	10.081	9.92452	8.77547	5.82206	6.69494	2.44782e-15
ENSG00000165417	GTF2A1	down	-1.1363	5513	5302	7299	5123	3367	2237	3092	2834	1243	1827	13.6331	13.0241	14.5343	10.5165	6.75018	4.83247	6.34346	6.15596	2.56151	3.84059	2.58687e-06
ENSG00000087301	TXNDC16	down	-1.13626	1023	807	1263	954	639	462	493	483	219	318	3.48795	2.76234	3.45496	2.72523	1.75807	1.35268	1.38213	1.4407	0.60739	0.903834	1.17424e-06
ENSG00000091157	WDR7	down	-1.13603	1078	1168	1270	1321	1308	543	582	575	399	511	2.16819	2.31747	1.96812	2.14555	1.89975	0.969522	0.948023	0.977584	0.697444	0.935982	9.21099e-29
ENSG00000075420	FNDC3B	down	-1.13595	7523	7101	9235	7990	6181	3532	4088	3786	2025	2732	15.1334	14.0952	14.7841	13.2908	9.98982	6.3936	7.07307	6.902	3.40306	4.94536	1.06811e-10
ENSG00000174130	TLR6	down	-1.13573	644	591	890	596	432	269	323	325	131	277	1.95424	1.63704	2.12643	1.41853	0.983365	0.666803	0.909581	0.847246	0.320251	0.69003	3.27392e-06
ENSG00000133026	MYH10	down	-1.13553	9517	8612	12069	11018	9528	5075	4645	4910	3123	3764	19.6879	17.6141	20.073	18.8251	15.9008	8.94332	7.87982	8.87534	5.22813	6.54189	2.60298e-19
ENSG00000097046	CDC7	down	-1.13524	2390	1982	3012	2243	1529	1230	1227	1058	452	742	11.4564	9.41931	11.6753	8.82834	5.92492	5.02653	4.79939	4.47222	1.7224	2.90286	4.68319e-06
ENSG00000107669	ATE1	down	-1.13519	2882	2905	3744	2995	2086	1256	1666	1541	765	963	9.2149	9.59944	9.58177	8.02322	5.35358	3.6226	4.47189	4.54303	2.02357	2.58226	9.08105e-08
ENSG00000163697	APBB2	down	-1.13489	6961	6584	8802	7664	6505	3434	3555	3496	2164	2880	14.709	13.0691	15.1406	15.5673	11.5273	6.07666	6.80735	6.44789	3.97935	5.29984	1.28283e-17
ENSG00000170396	ZNF804A	down	-1.13483	186	120	218	90	80	68	93	63	36	23	0.638212	0.404409	0.600203	0.252342	0.221326	0.199296	0.259786	0.187904	0.098598	0.063786	0.00295988
ENSG00000023608	SNAPC1	down	-1.13466	3768	3526	5089	3473	2136	1424	2257	1963	761	1161	22.5951	20.8934	24.4751	17.1153	10.3397	7.32483	11.1197	10.3089	3.70736	5.80703	2.69482e-05
ENSG00000123983	ACSL3	down	-1.13422	8020	7287	9844	7889	5986	3969	4199	3802	1926	2700	23.4834	25.4933	23.6273	20.5322	16.0919	11.7642	10.8048	9.85557	4.70671	7.09484	1.53193e-08
ENSG00000234444	ZNF736	down	-1.13352	1253	1133	1560	1162	837	546	581	615	279	499	2.17438	1.94133	2.17614	1.65589	1.17241	0.822288	1.38442	1.00666	0.39323	0.73253	1.56333e-07
ENSG00000146281	PM20D2	down	-1.1335	6613	6585	8681	6428	5541	2928	3591	3620	1897	2354	21.8673	21.5114	23.0195	17.4644	14.7921	8.30874	9.75369	10.4833	5.09631	6.49451	6.53395e-10
ENSG00000136861	CDK5RAP2	down	-1.13194	4263	4258	5397	5157	4262	1822	2177	2285	1625	1999	10.8181	10.6987	11.0474	10.7644	8.76779	3.95834	4.54062	5.07835	3.46468	4.27393	3.49034e-25
ENSG00000153140	CETN3	down	-1.1319	1064	1002	1298	1036	853	562	635	509	232	290	7.31797	7.01286	9.48056	6.04312	4.65005	3.25208	3.69757	3.07471	1.36657	1.79783	3.02891e-06
ENSG00000155966	AFF2	down	-1.13177	1943	1735	2515	2106	2036	984	1081	819	711	796	2.5177	2.5755	2.71083	2.3137	2.26252	1.84809	1.88481	1.22554	0.812123	1.41032	3.04282e-22
ENSG00000164414	SLC35A1	down	-1.13151	868	756	1088	895	725	570	368	413	191	288	7.27787	6.26849	7.31974	6.16912	4.90445	4.09827	2.55998	3.03035	1.29473	2.01006	1.18835e-06
ENSG00000112893	MAN2A1	down	-1.13122	5154	4428	6677	5335	3598	2446	2776	2671	1066	1702	17.1745	14.5755	17.8419	14.6075	9.6795	6.99325	7.59879	7.79378	2.88451	4.73227	1.15011e-06
ENSG00000206527	HACD2	down	-1.13109	14000	14326	18025	15946	11858	7871	7736	7431	3336	5186	53.6978	54.1297	55.5898	50.2325	36.6145	25.7026	24.1861	24.812	10.4698	16.5507	3.21305e-08
ENSG00000196376	SLC35F1	down	-1.1308	1683	1536	2128	1791	1566	913	753	919	509	604	5.12968	4.63137	5.20008	4.48247	3.8517	2.39159	1.93905	2.45487	1.30203	1.53967	5.57681e-12
ENSG00000138376	BARD1	down	-1.13071	2055	1842	2269	1885	1365	928	1032	947	383	724	6.11571	5.48575	5.21559	4.77403	3.62776	2.73305	2.46205	2.35252	1.31919	2.00429	1.1823e-06
ENSG00000121005	CRISPLD1	down	-1.13031	537	507	662	607	413	260	300	254	116	226	1.94326	1.81167	1.91871	1.80299	1.20533	0.805883	0.88982	0.804791	0.339249	0.680358	2.58596e-07
ENSG00000151470	C4orf33	down	-1.13024	606	526	722	451	358	284	283	248	112	203	1.83099	1.89294	1.88868	1.07404	0.744693	0.679127	0.894557	0.634362	0.240129	0.518215	1.29053e-05
ENSG00000100354	TNRC6B	down	-1.12989	3791	3399	4664	4135	2915	1677	1830	1803	1173	1567	3.60435	3.15031	3.43091	3.11748	2.71388	1.42784	1.43664	1.56709	1.17197	2.26598	5.77514e-14
ENSG00000012174	MBTPS2	down	-1.1296	2192	2293	2997	2439	1762	1057	1418	1148	560	783	7.66277	7.91964	8.40208	7.0078	4.97134	3.17122	4.0719	3.51393	1.5888	2.28174	1.63274e-07
ENSG00000135341	MAP3K7	down	-1.12936	5321	4658	6605	4870	3566	2736	2758	2363	1088	1704	17.1521	14.9013	17.0337	12.8597	9.23282	7.54663	7.26098	6.62625	2.85311	4.56836	1.22006e-06
ENSG00000138594	TMOD3	down	-1.12931	12426	12581	16144	12840	8975	5033	7557	7005	3169	3984	23.7775	23.6964	24.7117	20.0276	13.869	8.36225	11.9328	11.7007	4.90817	6.33365	6.56191e-07
ENSG00000206579	XKR4	down	-1.12926	208	177	295	220	118	65	99	129	82	41	0.159412	0.133961	0.18165	0.138777	0.073165	0.042415	0.06226	0.086573	0.051023	0.025954	0.000332855
ENSG00000166704	ZNF606	down	-1.12918	205	113	203	144	70	57	92	48	63	42	1.47753	0.683656	1.02751	0.66649	0.447336	0.232112	0.544923	0.340209	0.477973	0.289003	0.000746148
ENSG00000174482	LINGO2	down	-1.12862	386	350	545	411	439	144	187	188	186	189	1.97165	1.76593	2.22984	1.72258	1.80707	0.628352	0.783028	0.83687	0.769907	0.802251	4.17743e-13
ENSG00000115368	WDR75	down	-1.1285	4063	4220	5351	4507	3266	2351	2066	2080	1130	1504	19.1621	22.4852	23.3975	17.7045	12.6704	11.8033	7.41668	10.6082	5.35699	7.31745	2.73588e-09
ENSG00000120526	NUDCD1	down	-1.12827	3409	3350	4610	3814	2820	2188	1845	1752	648	1192	14.2795	14.592	15.4558	12.7252	9.18892	7.695	6.12034	6.34611	2.143	4.03218	5.69096e-06
ENSG00000111911	HINT3	down	-1.12798	2383	2570	3172	2700	2053	1222	1443	1292	657	881	11.1451	11.872	11.8953	10.3732	7.75122	4.90134	5.54375	5.29147	2.49746	3.43577	6.03813e-09
ENSG00000115183	TANC1	down	-1.12771	6403	6203	8074	7167	6404	3410	3473	3256	1888	2618	13.2749	12.7057	13.4232	12.2098	10.7191	6.06712	5.91412	5.91112	3.18067	4.52928	8.51881e-15
ENSG00000093144	ECHDC1	down	-1.12715	6869	6911	8681	6954	5538	3588	4079	3542	1549	2161	54.4824	52.8747	55.8739	46.3522	37.7803	25.5503	27.2609	24.0296	11.0845	13.9514	5.95052e-07
ENSG00000162929	KIAA1841	down	-1.1268	937	811	1262	912	651	396	444	430	290	381	3.18281	2.72608	3.45214	2.54492	2.06164	1.15298	1.24903	1.2842	0.985117	1.12491	7.23219e-10
ENSG00000141429	GALNT1	down	-1.12628	2583	2758	3482	3158	1943	1564	1540	1410	579	816	10.5924	11.0684	11.3077	10.5572	6.56736	5.48998	5.17202	5.11766	1.91486	2.75043	5.34772e-06
ENSG00000110852	CLEC2B	down	-1.12618	1513	1485	1817	1517	1179	748	882	802	348	423	14.0274	13.5525	13.687	11.5122	8.76223	6.00784	6.75176	6.46124	2.81449	3.27354	1.62977e-06
ENSG00000177485	ZBTB33	down	-1.12567	4816	4417	6354	4294	2439	1952	2796	2507	845	1325	14.3585	13.0223	15.1956	10.5172	5.86969	4.98855	6.84042	6.53561	2.04558	3.28985	0.000122422
ENSG00000107897	ACBD5	down	-1.12541	3059	3100	3975	3402	2411	1549	1680	1576	829	1184	12.4082	12.5978	13.1312	11.4595	7.99379	5.35408	5.57959	5.73948	2.76129	4.04973	1.78815e-09
ENSG00000053254	FOXN3	down	-1.12541	8402	8812	11209	10326	8749	4480	4734	4608	2924	3567	18.7143	19.5611	20.2208	19.7938	15.6758	9.02172	9.14287	9.72233	5.51502	6.93881	3.61423e-19
ENSG00000120662	MTRF1	down	-1.12491	503	458	622	438	352	298	188	159	128	233	4.43972	4.59237	4.84642	3.49736	2.54153	2.64875	1.3925	1.22598	0.920913	1.5999	2.15258e-06
ENSG00000164294	GPX8	down	-1.12487	4986	5521	7193	6287	4909	3362	2812	2869	1361	1901	21.3077	23.5267	25.0118	22.0482	16.6839	12.9104	10.0999	10.9185	5.20453	6.90138	3.027e-08
ENSG00000137177	KIF13A	down	-1.12429	8637	8993	11196	10783	8930	4905	4561	4912	2692	3695	22.0161	23.2975	23.5771	22.5401	19.2116	11.9021	11.634	12.2578	6.40168	8.30757	1.63338e-14
Homo_sapiens_newGene_5885	Homo_sapiens_newGene_5885	down	-1.12428	944	662	768	837	559	373	333	330	327	243	7.09359	4.63202	6.62291	4.90071	4.81653	3.29662	2.43813	3.53207	3.64849	2.32346	1.69493e-08
ENSG00000115364	MRPL19	down	-1.12418	7736	7886	10117	8807	6876	3994	4550	4512	2063	2568	22.1595	17.8076	17.6214	15.8655	12.8461	7.72899	8.1011	9.13618	3.63563	4.51886	2.72753e-08
Homo_sapiens_newGene_2765	Homo_sapiens_newGene_2765	down	-1.12412	2099	2547	2707	2550	2266	1130	1223	1246	809	805	12.4676	13.6257	12.4275	10.8476	10.6729	5.96278	5.45084	6.7008	4.26076	4.10302	1.89462e-14
ENSG00000144895	EIF2A	down	-1.12401	5341	5571	7019	5469	4165	2863	3034	2756	1305	1841	24.9257	23.8033	29.2112	20.1207	15.1286	10.721	11.3867	13.5386	4.93327	6.99849	1.50518e-07
ENSG00000256525	POLG2	down	-1.12322	924	852	1063	951	702	517	433	342	285	347	6.4767	6.77188	6.65543	6.12651	4.70852	4.30747	2.92824	2.80374	2.00016	2.63758	1.90222e-10
ENSG00000116918	TSNAX	down	-1.12217	2812	2593	3272	2739	1895	1379	1405	1390	716	814	16.5989	15.1232	15.4895	13.337	9.03137	7.01896	6.8336	7.22068	3.50976	4.00717	1.68134e-07
ENSG00000087470	DNM1L	down	-1.12216	5908	5384	7633	5997	4578	3208	2900	2907	1445	2166	24.5158	19.9981	25.0995	21.2407	16.4318	11.2398	9.93058	10.1531	4.29909	6.94741	1.32586e-08
ENSG00000083093	PALB2	down	-1.12189	1266	1349	1716	1503	945	623	700	624	404	547	5.24443	5.59348	5.47378	5.03531	3.01477	2.18798	2.27709	2.29179	1.3627	1.80433	4.0437e-10
ENSG00000242265	PEG10	down	-1.12154	46395	45432	59672	52395	44153	21659	27111	24936	14142	18545	122.417	119.478	132.203	115.315	96.5611	51.1091	60.1385	58.0797	27.8307	38.757	2.71321e-13
ENSG00000164663	USP49	down	-1.12076	1027	958	1351	1105	779	504	457	496	335	438	2.7663	1.98683	2.82223	2.34382	1.5049	1.19321	0.790483	0.939811	0.47896	0.764902	6.84185e-12
ENSG00000172845	SP3	down	-1.12066	8886	8302	11442	8824	5973	3801	5175	4841	1919	2800	23.5513	22.6453	28.618	22.4663	14.5064	10.4409	11.4998	14.6466	4.7608	5.46685	3.54246e-06
ENSG00000198948	MFAP3L	down	-1.12022	3485	3147	4799	3696	2514	1878	2050	1733	737	1116	10.3792	9.06416	11.2648	9.70345	6.51933	5.04358	5.37686	4.70272	2.52952	2.95176	3.72286e-06
ENSG00000067066	SP100	down	-1.1201	1311	1360	1749	1344	1155	621	795	712	357	482	5.64789	8.03814	7.41233	6.49703	5.74841	3.79679	2.7063	4.46959	2.0623	2.89652	1.25732e-08
ENSG00000149516	MS4A3	down	-1.1174	469	566	596	623	411	333	228	284	122	170	4.64903	5.62699	4.83119	5.14116	3.23641	2.80389	1.7935	2.42559	1.01391	1.50815	3.52303e-06
ENSG00000134697	GNL2	down	-1.1174	7211	6508	9058	7396	5433	3484	3900	3732	1727	2444	47.8402	42.6073	48.3343	40.4134	29.1005	19.8871	21.3299	21.8045	9.35842	13.5409	6.12011e-08
ENSG00000184898	RBM43	down	-1.11651	186	238	195	160	120	109	80	85	41	70	0.781237	0.874224	0.611527	0.489104	0.470791	0.397489	0.25963	0.27467	0.156454	0.244899	9.78775e-05
ENSG00000164944	VIRMA	down	-1.11642	6365	6074	8058	6797	5321	3331	3492	3324	1451	2426	15.5401	14.5864	15.7061	13.5209	10.4574	6.97615	7.05461	7.32932	2.89196	4.95435	4.18662e-08
ENSG00000187676	B3GLCT	down	-1.1159	2177	2205	2910	2604	2212	1320	1243	1019	656	971	8.03142	8.03707	8.6085	7.89174	6.58697	4.1776	3.76691	3.29191	1.96604	2.98739	1.11405e-12
ENSG00000138036	DYNC2LI1	down	-1.11542	307	336	341	338	183	193	144	116	82	109	3.55735	3.71542	3.11613	3.24686	1.69708	1.8747	1.25697	1.15088	0.798753	0.981922	1.3477e-05
ENSG00000040199	PHLPP2	down	-1.11534	3976	3561	5057	4140	3394	2026	1868	1948	1141	1681	8.7013	7.63924	8.93771	7.00785	6.33156	3.70629	3.64915	3.73806	2.01501	3.25985	5.24336e-13
ENSG00000170166	HOXD4	down	-1.11384	376	270	392	228	291	146	136	138	86	161	5.13953	3.64328	4.29518	2.56231	3.20682	1.71082	1.52076	1.64724	0.951697	1.8395	9.25036e-07
ENSG00000123496	IL13RA2	down	-1.11329	4727	4540	6079	5388	4446	3302	2430	2305	1187	1590	54.7789	51.9995	55.5589	51.3219	41.6474	32.6452	23.1408	22.843	11.1712	15.3839	2.03133e-07
ENSG00000119684	MLH3	down	-1.11264	239	199	290	225	152	120	74	100	61	114	0.502469	0.389564	0.537267	0.43647	0.248392	0.334173	0.185774	0.173106	0.15572	0.216867	6.43083e-06
ENSG00000198838	RYR3	down	-1.11245	563	439	685	413	360	209	261	205	155	225	0.714799	0.590989	0.629018	0.485475	0.295837	0.179249	0.22253	0.178707	0.124352	0.187553	1.97515e-07
ENSG00000186272	ZNF17	down	-1.11235	531	449	640	505	467	327	248	249	150	136	3.24233	2.63106	3.1894	2.46665	2.22139	1.67618	1.16433	1.24395	0.693903	0.67589	7.05103e-07
ENSG00000147133	TAF1	down	-1.11233	3322	2819	4015	3667	2708	1714	1370	1597	1004	1428	7.01846	5.93053	6.81723	6.3085	4.55509	3.17763	2.43202	3.00787	1.71027	2.56671	2.89779e-13
ENSG00000145860	RNF145	down	-1.11229	13361	15017	17839	18214	16315	8715	7555	7418	4921	6199	57.4845	63.8271	61.5762	64.3966	56.6984	32.2385	26.7218	27.9989	17.2495	22.2785	7.33147e-19
ENSG00000198898	CAPZA2	down	-1.11176	11163	12138	14457	12818	10303	7083	6707	6445	2432	3513	38.7607	37.4807	39.2923	32.8069	28.3668	19.4938	16.967	19.2246	6.21674	10.4872	4.06875e-06
ENSG00000140006	WDR89	down	-1.11135	1182	1095	1406	1030	545	446	735	570	229	261	7.76266	7.17419	7.64829	5.5292	3.04118	2.59846	4.12914	3.43413	1.26663	1.45859	0.000345878
ENSG00000164209	SLC25A46	down	-1.1112	6896	6416	8846	5772	4321	3136	3820	3482	1424	2019	23.0418	21.1837	23.7161	15.6989	11.5928	8.88	10.4603	10.0583	3.87384	5.5858	1.12375e-05
ENSG00000165732	DDX21	down	-1.11111	42695	41670	54962	40800	30451	19095	23994	23246	10058	14440	141.762	136.853	146.582	111.639	81.6332	54.4579	65.4711	67.6701	27.2519	40.1601	5.67972e-07
ENSG00000177425	PAWR	down	-1.11099	8033	7860	10791	7328	5186	3263	4633	4313	1828	2821	14.7008	14.2937	15.8868	11.0854	7.70859	5.08324	6.70842	6.86187	2.85196	4.37768	3.56762e-06
ENSG00000131023	LATS1	down	-1.11084	4223	3736	5505	3890	2759	1583	2289	2233	1018	1519	9.03217	7.92412	9.47524	6.83444	4.74769	2.9907	4.07695	4.2369	1.93674	2.92195	7.85319e-07
ENSG00000135945	REV1	down	-1.1101	2007	1947	2593	1888	1676	1042	1066	916	565	790	6.92093	6.62858	7.30655	5.29287	4.6781	2.97677	3.01587	2.78705	1.51291	2.23992	2.2456e-10
ENSG00000009954	BAZ1B	down	-1.10999	25534	25766	34371	30720	23662	12068	14603	14203	8756	10809	68.8835	68.5905	74.2517	68.0036	51.6159	27.7783	32.1895	33.4364	18.7972	23.7929	5.40895e-15
ENSG00000111913	RIPOR2	down	-1.10998	4835	4874	6063	5883	5364	2553	2341	2298	2084	2379	19.7447	19.663	19.6022	18.9969	17.6135	10.4516	9.26816	10.1231	8.40184	9.65961	3.21796e-58
ENSG00000151247	EIF4E	down	-1.10983	5831	6027	7147	7038	5530	3926	3059	3146	1423	2066	11.8266	19.719	11.566	20.2822	8.31081	11.7226	9.45	10.5532	4.03403	4.60281	1.75357e-07
ENSG00000100722	ZC3H14	down	-1.10972	5168	4932	6718	5096	3877	2419	2996	2669	1309	1745	9.23753	9.75424	12.1175	8.8775	7.20121	6.97186	4.401	5.29906	1.72781	2.78995	1.16693e-07
ENSG00000168502	MTCL1	down	-1.10886	14186	12643	17043	16923	15206	6842	7343	6659	5934	6011	44.1731	39.0669	42.6045	42.7936	37.6675	17.9449	18.5193	17.8444	14.7115	15.1823	1.51357e-50
Homo_sapiens_newGene_1725	Homo_sapiens_newGene_1725	down	-1.10783	762	722	869	606	545	265	402	372	208	270	3.13312	2.99353	2.59894	1.93916	1.80235	0.892349	1.40782	1.28044	0.9604	0.865046	1.83299e-07
ENSG00000122335	SERAC1	down	-1.10773	2712	2688	3361	3180	2739	1758	1251	1561	617	1139	10.5331	10.1435	10.7071	11.0495	9.43641	6.42288	4.44311	5.54174	2.42881	4.1012	1.43802e-07
ENSG00000151623	NR3C2	down	-1.10768	253	250	349	263	258	105	128	159	64	131	0.697866	0.660877	0.746521	0.586019	0.67067	0.240781	0.275851	0.365616	0.135974	0.292515	4.09785e-07
ENSG00000149970	CNKSR2	down	-1.1076	1281	1199	1551	1108	937	448	750	625	346	458	3.82027	3.31284	3.50603	2.60235	2.20739	1.08493	1.74933	1.57399	0.837183	1.07112	1.98304e-07
ENSG00000114062	UBE3A	down	-1.10669	12839	12594	16284	12546	9501	5715	7343	6733	3335	4513	33.5804	28.9075	25.1996	23.4342	16.4895	12.9969	14.4123	13.4876	5.52646	9.43243	5.79834e-08
ENSG00000089775	ZBTB25	down	-1.1066	681	496	747	611	443	302	285	286	157	256	1.65814	0.977941	1.33642	1.03783	0.830037	0.862432	0.655471	1.25125	0.494215	0.756843	6.27577e-08
ENSG00000131375	CAPN7	down	-1.10643	5212	4879	6688	5565	3941	2830	2883	2717	1198	1730	19.8515	18.1589	20.1819	17.3803	12.2063	9.22108	9.11628	8.80846	3.67047	5.51941	5.43422e-07
Homo_sapiens_newGene_6040	Homo_sapiens_newGene_6040	down	-1.10635	1391	1446	1831	1625	1361	710	885	756	356	605	9.01641	9.26124	9.51592	8.65186	7.11971	3.94509	4.70931	4.28657	1.87062	3.27211	6.75771e-09
ENSG00000157657	ZNF618	down	-1.10595	2056	2010	2660	2501	2547	1080	993	1031	1002	961	3.68245	3.44335	3.79789	3.69865	3.85251	1.67111	1.55474	1.7794	1.38644	1.57384	5.7369e-43
ENSG00000138686	BBS7	down	-1.1058	1099	1094	1443	1085	718	471	682	464	277	456	5.2663	5.07257	5.54545	4.35766	2.74953	2.05309	2.74403	2.02519	1.16732	1.88016	1.08465e-06
ENSG00000091428	RAPGEF4	down	-1.10496	119	118	159	162	99	42	49	54	50	81	0.467311	0.472687	0.457579	0.511255	0.286694	0.128819	0.143828	0.169931	0.146177	0.241711	1.14679e-05
ENSG00000052795	FNIP2	down	-1.10451	1974	1873	2489	2165	1652	968	1076	953	614	797	4.48682	4.18361	4.51915	3.97901	3.05949	1.83754	1.96725	2.00495	1.2444	1.50132	6.03931e-13
ENSG00000166503	HDGFL3	down	-1.10418	9448	9826	13022	10069	7803	4627	5593	5511	2630	3367	13.8441	14.4365	14.6446	12.4935	10.2607	6.46997	7.31093	7.57476	3.41228	4.43121	4.31537e-08
ENSG00000178163	ZNF518B	down	-1.10384	2103	1871	2953	1863	1302	1053	1039	948	561	755	4.73102	4.19739	5.41591	3.46718	2.41364	2.03245	1.96373	1.9253	1.04025	1.42476	5.12445e-07
ENSG00000112276	BVES	down	-1.10373	12712	12876	17364	16527	14066	8135	6797	7210	3951	5728	35.8114	35.9751	39.1499	38.463	32.1806	19.6982	15.754	17.8398	9.06662	13.555	9.9985e-13
ENSG00000072415	MPP5	down	-1.10366	3166	3278	4088	3493	2309	1656	1759	1800	723	1134	9.45782	9.91106	10.1273	8.44641	5.57895	4.3154	4.38648	4.79908	1.69027	2.76062	1.32138e-06
Homo_sapiens_newGene_6956	Homo_sapiens_newGene_6956	down	-1.10326	259	89	107	67	80	35	50	75	28	64	0.515099	0.173494	0.170627	0.108213	0.127186	0.058641	0.080682	0.129664	0.044827	0.106189	0.00817614
ENSG00000180914	OXTR	down	-1.1028	201	180	286	127	76	42	110	93	76	37	0.71629	0.633373	0.815262	0.371616	0.232807	0.238196	0.324062	0.287245	0.218504	0.120614	0.00375305
ENSG00000166762	CATSPER2	down	-1.10255	244	137	227	147	207	74	51	74	111	91	3.53763	2.21292	3.00934	2.29303	3.14619	0.700668	0.774283	0.742108	1.60853	1.41017	0.000102463
ENSG00000204147	ASAH2B	down	-1.10195	1734	1632	2181	1434	1017	820	924	836	364	522	5.24537	5.01427	5.39855	3.76727	2.53182	2.15581	2.55789	2.31846	1.00547	1.40962	1.6232e-05
ENSG00000150764	DIXDC1	down	-1.1018	1015	894	1251	1240	1025	472	593	470	363	452	2.86827	2.43536	2.81114	2.82637	2.38419	1.12965	1.50399	1.17223	0.832848	1.2007	3.14942e-19
ENSG00000074527	NTN4	down	-1.1017	411	353	549	406	344	240	227	156	88	178	1.77193	1.49684	1.9221	1.42858	1.19039	0.879291	0.809114	0.586699	0.301402	0.636818	2.54808e-06
ENSG00000048740	CELF2	down	-1.10135	1461	1553	2036	1577	1364	701	924	762	425	660	5.35473	3.64418	3.48388	4.00213	4.6108	1.28138	1.60237	2.42551	1.02409	2.30009	6.66857e-10
ENSG00000152133	GPATCH11	down	-1.10062	3418	3094	4607	3174	2246	1504	1820	1746	879	1218	13.7709	12.3143	15.0112	10.5443	7.35351	5.25318	6.00678	6.17629	2.89462	4.123	3.21908e-07
ENSG00000164684	ZNF704	down	-1.10053	514	558	711	586	488	265	293	258	159	265	0.647247	0.695795	0.833923	0.713973	0.612499	0.245508	0.348737	0.480433	0.210727	0.328221	3.90578e-11
ENSG00000048392	RRM2B	down	-1.10013	3107	2891	3782	3062	1996	1519	1556	1632	625	1108	10.7096	9.71898	10.4696	8.57829	5.34024	4.61069	4.38907	5.00192	1.78311	3.16322	3.75613e-06
ENSG00000184838	PRR16	down	-1.09972	552	478	621	573	558	247	244	242	202	272	5.39092	4.45361	4.63444	4.66937	4.22414	1.96513	1.9381	1.95612	1.63985	2.16296	1.99088e-20
ENSG00000170946	DNAJC24	down	-1.09955	1670	1740	2124	1610	1213	684	930	954	500	564	9.89259	10.6608	10.2991	7.83253	5.86766	3.64367	4.71795	5.15449	2.32674	2.77885	1.60402e-07
ENSG00000135317	SNX14	down	-1.09945	4773	4525	5695	5082	4277	2794	2597	2425	1037	1751	24.1596	21.741	22.6023	20.5268	17.4763	11.6784	10.6949	10.6384	4.2697	7.08792	1.99396e-07
ENSG00000108061	SHOC2	down	-1.09893	4453	4210	5239	4162	2613	2050	2461	2237	934	1310	18.2783	16.706	17.1343	13.7118	8.44533	7.0456	8.10012	7.85272	3.03712	4.46745	1.193e-05
ENSG00000136731	UGGT1	down	-1.0987	11094	11375	14115	13895	11294	7162	5726	5820	3740	4447	16.6095	17.8318	17.0228	17.2269	13.7196	9.34575	7.09165	7.63261	4.53772	5.48627	1.94019e-13
ENSG00000129675	ARHGEF6	down	-1.09806	966	1055	1099	1283	1110	525	463	528	351	531	3.12597	3.36283	2.87412	3.43902	2.92143	1.4705	1.21327	1.50808	0.929938	1.44446	3.42447e-18
ENSG00000163818	LZTFL1	down	-1.09803	1381	1397	1852	1426	1063	582	843	763	386	519	5.40762	5.5637	5.88483	4.74852	3.50707	1.94782	2.73482	2.87825	1.3812	1.76934	1.24625e-07
ENSG00000198886	MT-ND4	down	-1.09785	223747	226290	274779	281465	262229	99876	110941	92875	113537	129095	2525.22	2523.28	2486.93	2610.17	2389.49	967.325	1028.63	917.992	1041.43	1215.99	2.041e-19
ENSG00000102893	PHKB	down	-1.09724	10822	10114	13480	12097	9144	6315	5397	5596	2734	4213	38.3169	33.4047	39.047	35.5534	24.4461	19.4735	14.5221	16.8073	7.58194	12.9214	6.32759e-09
ENSG00000156931	VPS8	down	-1.0972	5082	4534	6531	5383	4196	3084	2339	2580	1411	1772	16.3654	14.4959	17.1208	14.1719	10.7929	8.30857	6.21368	7.34376	3.66664	4.7149	8.32233e-09
ENSG00000118246	FASTKD2	down	-1.09663	3163	3121	3980	3649	2641	2156	1758	1448	706	1131	10.1268	8.06463	8.36776	7.90057	5.78114	4.75506	3.85996	3.88694	1.62421	2.36195	1.97639e-06
ENSG00000117174	ZNHIT6	down	-1.09638	2828	2728	3828	3007	2107	1418	1678	1501	708	1000	7.09005	6.75646	7.69538	6.19442	4.2632	3.05062	3.45458	3.29548	1.44186	2.09055	3.833e-07
ENSG00000109738	GLRB	down	-1.09585	1123	1412	1731	1545	1215	814	683	658	406	493	5.83546	7.2504	7.28364	6.5994	5.14715	3.59079	2.89588	3.02188	1.70512	2.1349	5.41852e-10
ENSG00000138035	PNPT1	down	-1.09539	6212	5466	7481	6128	5072	3476	2967	3094	1570	2156	21.2957	18.4742	20.5621	17.2497	14.0096	10.2564	8.36635	9.28062	4.39625	6.16679	9.44892e-09
ENSG00000183098	GPC6	down	-1.09529	5600	5629	7168	5936	4513	3184	3285	2821	1313	1995	12.2354	12.1716	12.5591	10.6516	7.97086	5.98733	5.9032	5.39993	2.3616	3.65005	3.80941e-07
ENSG00000082996	RNF13	down	-1.09519	1339	1346	1638	1450	1092	730	768	710	297	491	8.24462	8.2076	8.14909	7.36367	5.29287	5.16715	4.16829	4.47097	1.50236	2.51807	6.82033e-07
ENSG00000077458	FAM76B	down	-1.09429	1217	1142	1415	877	548	383	744	597	268	251	6.65392	5.75399	6.02847	3.37153	2.66737	1.9446	3.7016	2.8759	1.25707	1.26146	0.000549826
ENSG00000127328	RAB3IP	down	-1.09425	1611	1442	2049	1421	1228	699	903	876	374	525	2.91589	2.63573	3.07351	2.16448	2.25858	1.44972	1.46363	2.09934	0.732086	1.06456	1.18728e-06
ENSG00000156650	KAT6B	down	-1.0941	2737	2419	3362	2816	2102	1121	1309	1406	855	1169	5.41002	4.79371	5.40597	4.64055	3.43375	2.29966	2.17514	2.37363	1.39465	2.12701	5.6326e-12
ENSG00000155744	FAM126B	down	-1.09347	1424	1270	1871	1078	703	530	886	624	281	426	2.63952	2.38027	2.92912	1.75086	0.993035	1.12916	1.39779	1.07143	0.432683	0.697636	0.000168229
ENSG00000164168	TMEM184C	down	-1.09324	2698	2570	3469	2353	2083	1398	1254	1232	882	1000	10.2415	9.60736	10.3936	7.23377	6.42018	4.47787	3.94812	4.16475	2.67436	3.38093	1.22631e-10
ENSG00000170011	MYRIP	down	-1.09297	462	400	405	446	378	159	214	195	143	204	1.47373	1.21077	1.06238	1.49938	0.933762	0.51541	0.550699	0.523561	0.55104	0.521037	1.18036e-10
ENSG00000107938	EDRF1	down	-1.09269	3961	3087	4687	3759	2573	1621	2035	1906	943	1376	14.7836	11.3861	13.9311	11.3433	7.77124	5.40663	6.22257	6.4375	2.92707	4.42115	1.80938e-07
ENSG00000151332	MBIP	down	-1.09227	1548	1436	1925	1538	1333	879	752	855	359	553	15.4896	14.5186	15.4873	12.6144	10.7162	7.58038	6.24995	7.62423	2.90532	4.58237	2.10252e-07
ENSG00000125686	MED1	down	-1.09113	11479	11207	15039	13829	10660	6501	6248	5974	3699	4816	22.2658	21.3319	23.3663	22.163	16.5705	10.9792	9.93202	10.1725	5.90988	7.80272	6.02381e-14
ENSG00000120519	SLC10A7	down	-1.09107	413	358	564	447	287	231	230	205	84	145	1.90346	1.61877	2.29499	1.94287	1.13043	1.13332	0.955188	0.824871	0.33049	0.652336	2.16723e-05
ENSG00000138399	FASTKD1	down	-1.08977	1536	1462	1826	1603	1290	866	931	851	289	426	6.91941	6.86428	6.85312	5.66553	4.60497	3.36912	3.47718	3.55841	1.00655	1.66363	3.33445e-05
ENSG00000101751	POLI	down	-1.08973	432	352	558	306	184	181	188	186	86	150	1.75148	1.15727	1.97202	1.14624	0.450327	0.544518	0.743387	0.817825	0.205274	1.1067	0.000202666
Homo_sapiens_newGene_6251	Homo_sapiens_newGene_6251	down	-1.08911	210	171	348	230	142	89	115	117	73	76	2.03901	1.77414	2.71182	1.84083	1.13435	0.77165	0.999317	0.994551	0.592085	0.611537	1.54372e-05
ENSG00000196369	SRGAP2B	down	-1.08878	4583	4265	5843	4054	3108	1905	2401	2349	1286	1639	10.6668	9.91691	10.9681	7.80038	6.83664	4.24746	4.96788	4.89115	2.68123	3.34696	6.27576e-08
ENSG00000062650	WAPL	down	-1.08877	9562	9244	12353	10013	7249	4405	5425	5105	2470	3826	23.5655	22.5157	24.4592	20.3018	14.4617	9.31539	11.0031	11.0175	4.94679	7.86843	2.83346e-08
ENSG00000111845	PAK1IP1	down	-1.0881	4287	3991	5670	4564	3775	2487	2382	2252	1133	1510	43.7692	40.2567	46.4284	38.2912	31.1222	21.789	19.9805	20.1384	9.39542	12.8652	2.35363e-08
ENSG00000165630	PRPF18	down	-1.088	1158	1049	1413	1189	852	668	551	542	280	440	10.9854	9.86714	10.6809	9.2247	6.43291	5.46129	4.21463	4.41973	2.13365	3.41458	1.51105e-07
ENSG00000186088	GSAP	down	-1.08786	598	576	826	575	503	369	269	375	132	191	2.96389	2.80579	3.26439	2.29264	2.01821	1.65815	1.21378	1.67445	0.708138	0.768195	2.07554e-05
ENSG00000133703	KRAS	down	-1.08777	3768	3891	5575	3807	2598	1688	2354	2087	844	1586	11.1976	11.2626	13.1247	9.20666	6.14992	4.29932	5.69158	5.37631	2.01004	3.91056	7.92357e-06
Homo_sapiens_newGene_1584	Homo_sapiens_newGene_1584	down	-1.08769	832	764	1088	868	680	473	324	487	242	318	1.98874	1.50932	1.70354	1.42003	1.11391	0.80298	0.50789	0.871985	0.486334	0.506795	6.3882e-08
ENSG00000213160	KLHL23	down	-1.08762	1818	1688	2106	2007	1480	874	1017	897	522	692	6.94791	6.44103	6.60711	6.28339	4.55212	3.13706	3.32917	3.25708	1.91188	2.30875	1.18541e-10
ENSG00000176731	RBIS	down	-1.08677	475	712	549	567	767	420	386	262	120	145	10.6108	14.6014	9.48409	9.93111	12.4902	7.69333	6.35268	4.73467	1.94663	2.46977	0.000294349
Homo_sapiens_newGene_4967	Homo_sapiens_newGene_4967	down	-1.08618	721	672	904	818	706	395	353	316	266	345	2.3264	2.14295	2.34113	2.169	1.83983	1.0947	0.935056	0.893377	0.697138	0.928817	1.81422e-19
ENSG00000168214	RBPJ	down	-1.08617	6965	6702	8828	6993	4761	3802	3763	3492	1626	2357	18.8166	18.8452	20.1156	15.6948	11.4968	10.1679	9.54908	8.74834	3.78581	5.68771	1.31787e-06
ENSG00000137801	THBS1	down	-1.08575	68528	65640	84339	81967	78921	39869	37044	34622	24877	30444	137.793	130.631	136.092	135.521	128.17	68.8842	61.8294	61.2983	41.0923	51.4237	4.49866e-26
ENSG00000144036	EXOC6B	down	-1.08538	1580	1642	2094	1953	1863	1052	886	894	548	625	4.15871	4.26994	4.42173	4.22092	3.9919	2.37444	1.91478	2.06095	1.17212	1.37281	2.35486e-12
ENSG00000186448	ZNF197	down	-1.085	822	745	1042	658	492	330	399	401	239	277	1.90112	1.74389	1.92856	1.28015	0.984146	0.755784	0.770546	0.856267	0.465129	0.634428	1.1408e-06
ENSG00000144935	TRPC1	down	-1.08476	712	644	829	690	493	365	438	329	138	205	2.46102	2.24691	2.28375	1.9902	1.39261	1.10724	1.27786	0.996144	0.384667	0.600102	3.537e-05
ENSG00000059588	TARBP1	down	-1.0846	2011	1887	2438	2173	1874	1274	799	1087	568	826	6.00727	5.56835	5.83857	5.33372	4.51964	3.26591	1.95877	2.84337	1.37861	2.0578	4.6006e-09
ENSG00000165733	BMS1	down	-1.08419	8496	8051	11328	9350	7439	4311	4700	4619	2566	3443	17.0294	15.9427	18.2085	15.3984	12.0372	7.41473	7.73798	8.10697	4.17964	5.75875	2.31118e-11
ENSG00000198015	MRPL42	down	-1.08379	5313	5439	6608	5496	4377	3440	2869	2659	1259	1765	5.57251	5.55021	7.52072	6.77035	4.43585	3.66903	3.29184	2.71972	2.01333	1.60163	1.29191e-06
ENSG00000132952	USPL1	down	-1.08374	1490	1360	1617	1377	887	810	650	717	321	465	4.76071	4.29503	4.30882	3.60359	2.27771	2.20763	1.69511	1.99245	0.835185	1.23278	6.75217e-06
ENSG00000145439	CBR4	down	-1.08369	1255	1098	1534	1299	808	584	744	577	282	442	5.98577	5.19296	5.68837	4.91641	3.2084	2.63938	3.09129	2.50195	1.047	1.94747	2.93221e-06
ENSG00000021776	AQR	down	-1.08325	6089	5986	8571	6801	5663	3861	3457	3242	1562	2413	9.96892	9.64938	11.1751	9.10295	7.44438	5.82042	5.00413	4.61612	2.06658	3.26899	6.29345e-08
ENSG00000204611	ZNF616	down	-1.0832	468	463	603	504	362	255	249	271	119	157	1.89854	1.96176	1.86621	1.51124	1.2395	0.850192	0.898758	0.885736	0.34429	0.589414	1.76964e-06
ENSG00000180773	SLC36A4	down	-1.08306	3002	2732	4114	2841	2127	1371	1624	1642	761	1099	7.93592	7.29329	8.64523	6.08877	4.59844	3.25661	3.55334	3.82242	1.65219	2.66863	4.61914e-07
ENSG00000136560	TANK	down	-1.08304	1105	854	1337	917	613	361	635	570	255	279	9.85922	7.57431	8.78167	6.38083	4.18435	2.83611	4.82815	4.27878	1.87475	1.88702	7.38761e-05
ENSG00000152078	TLCD4	down	-1.083	1743	1639	2163	1344	1012	587	1003	966	357	543	4.14981	3.81455	4.0862	2.64422	2.01121	1.27833	2.07821	2.08523	0.995845	1.28919	8.53993e-05
ENSG00000107036	RIC1	down	-1.08296	2546	2358	3054	2732	2300	1545	1278	1220	684	1001	6.2053	5.92148	5.83957	5.38131	4.37905	3.13931	2.47892	2.65417	1.2956	2.08468	9.03538e-10
ENSG00000144278	GALNT13	down	-1.08239	906	982	1235	1010	793	476	577	534	204	371	2.64294	2.79666	2.76883	2.28718	1.90212	1.18268	1.32998	1.3038	0.453995	0.851236	2.32665e-06
ENSG00000214595	EML6	down	-1.08181	389	284	501	393	217	191	192	135	110	147	0.632644	0.438049	0.729658	0.555942	0.27871	0.255155	0.245875	0.198935	0.139271	0.191377	5.53164e-06
ENSG00000146918	NCAPG2	down	-1.08179	20936	21037	26548	24757	21287	12822	11525	11147	6389	8674	78.3302	73.6257	72.9721	71.8925	61.7258	38.3791	32.4092	33.3359	17.9431	25.2202	2.89074e-12
ENSG00000066468	FGFR2	down	-1.08174	874	820	1136	1169	1139	503	386	529	379	442	4.28298	3.84787	4.52175	5.04169	4.56283	2.26922	1.69402	2.55931	1.73403	1.81086	6.16212e-18
ENSG00000102024	PLS3	down	-1.08171	42855	44565	57448	51650	41068	30359	24701	24515	9758	14845	215.555	219.132	229.344	213.371	166.534	130.5	102.484	106.924	39.901	60.2936	3.81516e-06
ENSG00000125257	ABCC4	down	-1.0817	3596	3725	5001	4518	3422	2414	2120	2056	960	1341	10.7034	10.6816	11.112	10.241	7.85334	5.63877	5.07003	4.81499	2.27442	3.08326	1.97474e-07
ENSG00000129128	SPCS3	down	-1.07994	8456	8855	10710	9290	6715	4620	4821	4738	2015	3247	28.7828	29.7773	29.2345	25.9816	18.4544	13.495	13.4795	14.1231	5.57277	9.22396	3.83066e-07
ENSG00000097096	SYDE2	down	-1.07989	780	597	913	528	396	280	336	350	130	309	2.21839	1.67813	2.08111	1.23327	0.907563	0.683073	0.783089	0.870204	0.298953	0.731695	0.000108338
ENSG00000120539	MASTL	down	-1.07986	3182	3226	4600	3182	2543	1562	1793	1731	900	1382	13.0197	12.8155	14.9079	10.6122	8.15039	5.28243	6.06117	6.24726	2.85127	4.87598	1.95796e-08
ENSG00000145391	SETD7	down	-1.07944	8063	8368	10965	9971	7540	4506	4674	4616	2591	3421	17.3897	17.8473	18.9939	17.6031	13.203	8.40098	8.38742	8.78711	4.64148	6.29483	8.45964e-12
ENSG00000149313	AASDHPPT	down	-1.07944	4616	4647	6021	4865	3470	2345	2648	2570	1204	1654	26.2932	25.8558	27.3496	22.7323	15.8836	11.6003	12.2935	12.8783	5.53299	7.87114	2.34368e-07
Homo_sapiens_newGene_4798	Homo_sapiens_newGene_4798	down	-1.07906	1807	1494	2046	1537	1086	745	876	707	585	605	4.18691	3.66285	3.48389	2.80882	2.27644	1.58435	1.82859	1.54034	1.27018	1.65805	1.34268e-08
ENSG00000129083	COPB1	down	-1.07856	11007	10277	13506	12880	9683	7524	5675	5587	2547	3918	51.3352	47.3728	50.5777	49.194	36.5212	30.0546	21.7406	22.6625	9.65618	15.1698	9.43097e-07
ENSG00000174173	TRMT10C	down	-1.07855	1574	1542	2392	1809	1408	1223	911	765	319	588	13.4992	13.054	16.4498	12.744	9.757	8.99734	6.46196	5.74688	2.22047	4.2084	4.12485e-05
ENSG00000126858	RHOT1	down	-1.07813	3135	3104	4056	3744	2733	1819	1708	1841	767	1255	16.881	16.2483	17.7182	17.0576	12.0705	8.93328	7.75705	8.66652	3.0485	5.75914	1.36556e-07
ENSG00000146085	MMUT	down	-1.07784	5677	5061	6788	5915	4773	3438	2742	2873	1346	2066	23.1644	20.4045	22.2118	19.8313	15.7241	12.0376	9.18989	10.2661	4.46273	7.03422	1.00439e-07
ENSG00000123094	RASSF8	down	-1.07756	4798	4151	5883	2982	1818	1242	2769	2337	813	1380	13.9071	11.9264	13.7673	7.20965	4.40003	3.12123	6.55123	6.08596	1.96777	3.437	0.00116442
ENSG00000165209	STRBP	down	-1.07738	2522	2307	3326	2679	2137	1230	1470	1436	616	964	7.51739	6.67949	8.47603	6.19208	5.52617	3.46923	3.79529	3.96662	1.72725	2.49333	1.44212e-07
ENSG00000164338	UTP15	down	-1.07715	4045	4107	5294	4299	3144	2599	2101	1973	1007	1552	13.5947	13.6673	13.9393	11.4322	8.23208	7.0362	5.56259	5.49072	2.64751	4.46195	4.47854e-07
ENSG00000111581	NUP107	down	-1.07704	5689	5305	7401	6750	4766	3722	3008	2962	1371	2107	14.2733	13.5551	14.9157	13.9089	9.66979	8.05042	6.25279	6.55228	2.80929	4.41526	5.27869e-07
ENSG00000238083	LRRC37A2	down	-1.07668	421	471	563	507	297	209	203	214	192	171	1.18103	1.31706	1.28426	1.21295	0.663393	0.531181	0.456544	0.512919	0.426865	0.389339	2.29965e-08
ENSG00000135272	MDFIC	down	-1.07631	2619	2503	3221	2555	2080	1066	1533	1398	737	1012	9.66933	8.94272	9.43647	7.6095	6.01299	3.69243	4.98189	4.52885	2.46074	3.11254	1.34268e-08
ENSG00000116489	CAPZA1	down	-1.0763	15595	15966	20862	19269	14974	11863	8683	8849	3312	5327	102.856	104.038	110.338	104.423	79.7348	67.1445	47.045	51.1131	17.7526	29.3217	1.65353e-05
ENSG00000162819	BROX	down	-1.07614	3474	3175	4412	3252	2087	1537	1962	1713	910	1117	13.2032	12.0128	13.5247	10.1371	6.46129	5.01568	6.24746	5.75769	2.91829	3.59805	2.07173e-06
ENSG00000196455	PIK3R4	down	-1.0761	2233	2267	2612	2411	1930	1342	1093	1026	654	972	6.92079	6.94399	6.49266	6.14183	4.82985	3.56858	2.78347	2.78497	1.64664	2.5138	8.75381e-11
ENSG00000203867	RBM20	down	-1.07564	1594	1490	1797	1680	1541	807	688	688	660	740	3.39754	3.13814	3.07231	2.94316	2.65192	1.47657	1.20502	1.28393	1.14355	1.31619	1.35274e-25
ENSG00000213793	ZNF888	down	-1.07563	668	606	830	490	447	241	397	286	180	238	2.4732	2.21653	2.46653	1.49011	1.33633	0.765379	1.207	0.925693	0.539703	0.733845	4.60884e-06
ENSG00000151491	EPS8	down	-1.07471	7008	6244	8566	7695	5700	3503	3980	3799	1735	2564	28.3789	24.9568	26.0437	25.6175	18.6423	12.5755	12.7363	13.5602	5.77682	8.37505	5.25576e-08
ENSG00000163378	EOGT	down	-1.07451	1098	1210	1495	1122	857	504	721	664	275	388	4.23299	4.43872	4.63192	3.46093	2.93605	1.65598	2.42454	2.47929	0.839622	1.34234	6.73018e-06
ENSG00000198331	HYLS1	down	-1.07355	276	332	351	298	307	241	100	135	86	123	2.36983	2.82168	2.42275	2.38595	2.12558	1.77336	0.705818	1.00992	0.600329	0.880154	2.06323e-05
ENSG00000117650	NEK2	down	-1.07344	3171	3223	4172	3813	3076	2033	2090	1674	791	1129	23.3628	23.4915	24.7337	23.0398	18.3032	12.8373	12.6114	10.7543	4.73087	6.92701	7.4081e-07
ENSG00000108064	TFAM	down	-1.07331	8740	9181	11958	8771	6762	4692	5646	5003	1803	2915	29.0416	30.8895	32.2109	24.9503	18.2476	14.841	17.1183	14.4838	5.10325	8.28519	2.19289e-05
ENSG00000128881	TTBK2	down	-1.0733	2671	2670	3611	2928	1957	1257	1505	1456	815	1088	3.8556	3.78624	4.11964	3.51847	2.28768	1.58764	1.88069	1.86151	1.00657	1.35461	1.09672e-08
ENSG00000153814	JAZF1	down	-1.0732	916	950	1119	962	936	501	484	476	323	387	4.48982	4.6158	4.40241	3.87107	3.70771	2.10552	1.95249	2.08171	1.2913	1.59093	1.09952e-16
ENSG00000102753	KPNA3	down	-1.07248	6635	6718	8318	6702	4935	3371	3856	3313	1790	2489	24.4421	24.4538	24.5692	20.2827	14.6746	10.6555	11.6665	10.687	5.38567	7.6506	5.21345e-08
ENSG00000122042	UBL3	down	-1.07237	5732	5648	7051	5543	4257	2788	3409	3149	1337	1848	20.6497	20.1023	20.3693	16.4053	12.3809	8.61756	10.0891	9.93365	3.91352	5.55389	2.52063e-06
ENSG00000168078	PBK	down	-1.07203	8098	8085	10002	9837	8100	5802	4599	4554	1886	2646	68.9915	67.967	68.879	69.084	56.0696	42.8336	32.2068	33.9236	13.1078	18.8776	4.03577e-06
ENSG00000143195	ILDR2	down	-1.07151	3849	3962	5083	4498	4393	2303	2214	2079	1316	1767	4.69406	4.74858	5.05471	4.46952	4.61352	2.43987	2.57251	2.2089	1.36639	1.79591	4.6406e-17
ENSG00000133083	DCLK1	down	-1.07145	522	470	642	477	365	303	249	250	116	177	1.87007	1.8778	2.18285	1.67006	1.37931	0.799236	0.909895	0.862612	0.325845	0.577019	6.97216e-06
ENSG00000135164	DMTF1	down	-1.0713	3973	2870	4208	2661	1773	1570	1580	1701	793	1219	18.0242	13.2902	14.4154	9.91828	6.22937	5.85563	5.98376	6.65926	2.77312	4.48909	2.80662e-05
ENSG00000060237	WNK1	down	-1.07109	15897	15299	20795	19393	17347	8473	9056	8742	5792	7303	25.1293	23.0748	26.6377	25.6394	23.4739	13.239	11.8416	13.6754	7.5607	9.9916	1.96654e-23
ENSG00000078747	ITCH	down	-1.07097	7247	6989	8685	8238	6278	4342	3724	3788	1905	2888	22.0467	17.5984	18.0299	16.7616	12.6802	10.3891	8.60148	8.43573	3.94933	6.56528	5.74616e-09
Homo_sapiens_newGene_2726	Homo_sapiens_newGene_2726	down	-1.07084	189	126	311	275	87	62	142	93	54	65	1.93614	1.7056	2.78051	2.77955	0.705466	0.482055	1.20023	0.80577	0.491133	0.594358	0.00200989
ENSG00000152457	DCLRE1C	down	-1.07067	1247	1199	1619	1037	720	540	613	604	390	430	3.77773	3.59532	3.91419	2.8014	2.0638	1.54456	1.75553	1.76741	1.01017	1.18806	1.18404e-06
ENSG00000180263	FGD6	down	-1.07064	412	351	558	321	237	157	209	157	120	182	0.790015	0.585136	0.812546	0.511994	0.32726	0.225316	0.3871	0.237978	0.161993	0.257519	8.9553e-06
ENSG00000197498	RPF2	down	-1.07007	6944	6665	8849	7167	5983	3731	4077	3775	1866	2383	30.0418	28.0044	30.1933	25.1339	20.4946	13.6325	14.2662	14.3302	6.42224	8.53731	4.78278e-08
Homo_sapiens_newGene_1239	Homo_sapiens_newGene_1239	down	-1.0696	114	89	154	114	78	40	62	53	43	40	1.23711	0.853867	1.14265	0.875348	0.596202	0.305931	0.475352	0.428017	0.310411	0.322969	2.83483e-05
ENSG00000185630	PBX1	down	-1.06916	4924	5224	5985	5542	5037	2561	2448	2701	1893	2304	11.8241	12.1464	10.9947	12.1231	9.46944	5.17718	4.98215	5.62979	3.72379	4.50788	2.88721e-25
ENSG00000151292	CSNK1G3	down	-1.06881	4468	3968	5880	4036	2676	1943	2625	2342	924	1464	16.6033	14.6097	18.0482	13.0275	8.28405	6.14563	8.2315	7.72413	2.89633	4.64057	2.93599e-05
ENSG00000118454	ANKRD13C	down	-1.06858	3518	3276	4541	3846	2595	1707	2095	1856	926	1308	9.8366	9.06138	10.0786	8.82182	5.9009	4.06957	4.87949	4.5846	2.22138	3.00053	1.57966e-07
ENSG00000058091	CDK14	down	-1.06827	4415	4298	5586	5055	4392	2099	2700	2448	1422	1901	13.3943	12.7682	13.5383	12.5153	10.6986	5.4237	6.67589	6.60632	3.60939	4.87339	3.13418e-13
ENSG00000008294	SPAG9	down	-1.06815	13933	12682	17763	14144	9637	6466	7787	7113	3776	5165	37.3708	32.7314	34.1969	31.3173	18.838	12.152	16.6551	16.6462	8.11224	9.81853	6.84005e-08
ENSG00000101166	PRELID3B	down	-1.06807	2703	2808	3782	3396	2702	1972	1570	1525	751	995	17.5528	17.6697	19.3039	17.9904	14.0978	11.1481	8.45302	8.74565	4.06427	5.5451	3.79757e-07
ENSG00000115896	PLCL1	down	-1.06777	69	89	80	109	84	36	30	73	21	24	0.159052	0.212364	0.147517	0.20788	0.155734	0.069801	0.056734	0.147487	0.038924	0.046226	0.00155547
ENSG00000150667	FSIP1	down	-1.06721	231	221	308	223	140	126	159	108	52	44	1.51815	1.37602	1.56911	1.14212	0.784498	0.633592	0.801078	0.559759	0.284479	0.198324	0.00117345
ENSG00000224531	SMIM13	down	-1.06573	9320	9954	12667	10658	8521	5348	5622	5304	2924	3601	29.6577	31.2958	32.3244	27.8678	21.8917	14.6046	14.6982	14.7823	7.56241	9.56356	1.21831e-09
ENSG00000100580	TMED8	down	-1.06538	1361	1402	1706	1551	1332	727	812	744	436	565	2.72637	2.77414	2.74101	2.55233	2.1539	1.24929	1.33532	1.30565	0.709716	0.944331	2.87576e-12
ENSG00000218739	CEBPZOS	down	-1.06509	2742	2742	3544	2800	2023	1338	1404	1391	874	1174	14.2925	14.2811	15.0112	12.8823	9.18925	6.53448	6.37127	6.58233	4.0361	5.42472	3.9144e-10
ENSG00000003436	TFPI	down	-1.06466	1470	1230	1741	1331	1014	807	662	638	364	556	7.13876	5.94019	7.29258	5.35092	4.63596	3.65488	2.61274	2.50949	1.41376	2.14844	1.59461e-07
ENSG00000152193	OBI1	down	-1.06427	1997	2008	2686	1863	1109	854	1157	1176	380	706	8.85213	8.79513	9.55049	6.78845	3.97032	3.24769	4.21465	4.56718	1.36769	2.61226	0.000148027
ENSG00000139083	ETV6	down	-1.06404	1595	1466	1923	1962	1788	958	823	768	635	704	4.20014	3.68484	3.95241	4.20761	3.65403	2.07992	1.7494	1.70193	1.3062	1.48539	6.60117e-25
ENSG00000140299	BNIP2	down	-1.0636	8205	7799	10772	8580	5827	4172	5256	4520	1746	2602	25.859	25.0169	27.4312	22.9423	15.9015	12.0434	13.6348	13.4519	4.76875	6.75345	2.02288e-05
ENSG00000112297	CRYBG1	down	-1.06342	7490	6940	9076	8257	6487	4075	3884	3901	2311	2935	11.6027	10.6212	11.2746	10.5101	8.1128	5.42855	4.94265	5.30336	2.90909	3.79402	3.75388e-12
ENSG00000117335	CD46	down	-1.06317	7524	7078	9260	7902	6411	4431	4209	4053	1709	2638	35.9516	33.3618	35.3299	31.3988	24.7008	18.976	16.5615	17.0051	6.73836	10.5155	8.7914e-07
ENSG00000204172	AGAP9	down	-1.06313	509	447	584	343	258	156	218	236	164	173	3.31189	2.87171	3.04859	1.83359	1.3529	0.867404	1.16229	1.34316	0.864826	0.938573	2.50745e-05
ENSG00000092201	SUPT16H	down	-1.06288	19548	19069	24509	22300	17645	11076	11049	10731	5946	7281	69.3812	66.7568	70.0945	65.3685	50.9535	34.1919	32.8588	34.1231	18.219	22.3191	2.73334e-10
ENSG00000248905	FMN1	down	-1.06271	330	331	442	357	248	165	203	183	73	133	0.418437	0.598652	0.449217	0.372119	0.265242	0.24675	0.319035	0.249228	0.11307	0.16626	1.50253e-05
ENSG00000005020	SKAP2	down	-1.06268	2829	3037	3759	3236	2335	1378	1780	1618	836	1175	11.4576	12.1551	12.2105	10.7697	7.6357	4.78913	5.92181	5.73762	2.7502	3.9722	2.07905e-08
ENSG00000062194	GPBP1	down	-1.06238	7201	6521	9206	6577	4549	3554	4140	3620	1620	2247	27.602	24.5497	27.0046	22.1355	13.5377	12.3299	12.7852	11.6187	4.76162	7.15496	1.04483e-05
ENSG00000100883	SRP54	down	-1.06199	4582	4172	5341	4597	3686	2699	2349	2326	1100	1541	35.7001	31.0816	30.4331	26.8368	21.1401	18.1905	13.7098	15.4148	6.3366	9.3747	3.26964e-07
ENSG00000196591	HDAC2	down	-1.06185	20829	20683	27286	23657	20367	12327	12734	11971	5561	7795	41.6827	48.7812	47.2191	44.7921	37.3367	23.959	24.5051	22.6777	9.33293	13.3189	4.20975e-08
ENSG00000116830	TTF2	down	-1.06183	11370	10340	14005	13177	11788	6632	5712	5506	4058	5208	18.7916	16.8922	18.5341	17.8759	15.6918	9.41037	7.74372	7.94865	5.44674	7.17277	2.73843e-22
ENSG00000134987	WDR36	down	-1.06163	7131	6866	9163	6921	4549	3284	4134	3969	1593	2458	21.6179	16.1992	17.4698	13.3899	8.98508	9.01633	12.77	9.52232	3.06768	4.73493	1.06278e-05
ENSG00000158411	MITD1	down	-1.06095	633	550	857	646	504	375	365	233	214	230	10.2563	9.27887	11.5356	8.60082	6.91373	5.54722	5.21213	3.4003	3.01102	3.16026	1.079e-07
ENSG00000169083	AR	down	-1.05975	3386	3357	4392	4069	3467	1689	1843	1960	1231	1624	5.07526	5.02997	5.29438	4.90795	4.28527	2.22864	2.34511	2.6102	1.49606	2.00161	1.39478e-19
ENSG00000170606	HSPA4	down	-1.05967	25906	25668	33022	29871	24453	14523	15924	14258	7824	9712	84.3905	82.62	86.2665	79.9563	64.3154	40.6007	42.6163	40.6784	20.714	26.4116	7.58875e-10
ENSG00000163527	STT3B	down	-1.05958	24418	25566	31690	29111	23286	14860	15280	14219	6183	9439	92.462	95.6488	96.2324	90.5776	71.1925	48.2898	47.5324	47.154	19.0269	29.8283	2.30381e-07
ENSG00000138759	FRAS1	down	-1.05951	1394	1311	1961	1817	1720	689	696	790	656	797	1.39445	1.34575	1.55329	1.5107	1.46699	0.578632	0.578298	0.768497	0.720129	0.725345	2.23698e-23
ENSG00000166783	MARF1	down	-1.05947	3199	3092	4117	3964	3168	1757	1600	1633	1224	1621	6.55442	6.27123	7.27121	6.66755	5.25764	3.20286	2.72867	3.25696	2.18736	2.8598	7.68193e-24
ENSG00000111145	ELK3	down	-1.05923	6446	5957	8230	6382	5297	2863	3668	3611	1922	2399	24.2163	22.0388	24.932	19.853	16.1456	9.21842	11.4113	12.0641	6.06316	7.54138	3.83896e-09
ENSG00000102699	PARP4	down	-1.05906	10897	11436	14413	12709	11246	6711	5925	6011	3504	5066	31.1688	32.3186	33.0595	29.8699	25.9724	16.4725	13.923	15.0559	8.14564	12.0933	3.45246e-13
ENSG00000158352	SHROOM4	down	-1.05906	358	289	422	408	310	147	199	156	110	182	0.591044	0.46429	0.596698	0.564419	0.415195	0.204766	0.265107	0.22219	0.144555	0.246621	2.00872e-09
ENSG00000205403	CFI	down	-1.05898	445	373	488	371	407	274	182	239	101	132	3.55818	2.73785	2.88064	2.42346	2.39266	1.89289	1.19002	1.51456	0.587679	0.786409	1.25882e-05
ENSG00000015171	ZMYND11	down	-1.05886	6559	6129	7882	6516	5056	2984	3805	3490	1611	2530	26.1472	24.9882	24.7439	22.1737	15.8249	9.77777	11.9664	11.6818	5.31756	8.03596	1.39979e-07
ENSG00000100916	BRMS1L	down	-1.0588	708	885	1046	963	551	426	376	479	217	347	4.17023	5.25994	4.94526	4.68221	2.62013	2.15149	1.82114	2.47076	1.03923	1.70732	1.63305e-06
ENSG00000136982	DSCC1	down	-1.05864	1793	1859	2403	2075	1926	1134	1068	1098	481	713	12.6824	12.9892	13.6319	12.0631	10.9987	6.88346	6.2077	6.79878	2.76495	4.2072	7.20571e-08
ENSG00000175471	MCTP1	down	-1.05859	1366	1386	2068	1223	950	749	889	725	226	508	5.30952	5.12656	6.20872	4.19519	3.06677	2.82194	2.9571	2.85545	0.652818	1.80097	0.000267544
ENSG00000155085	AK9	down	-1.05817	247	258	423	259	292	182	133	189	82	58	1.50291	1.57585	1.97186	1.32025	1.41477	1.03165	0.674275	1.30855	0.402547	0.116629	0.000277826
ENSG00000167562	ZNF701	down	-1.05805	536	587	624	530	436	341	242	285	153	196	1.77109	2.15289	1.67342	1.36095	1.08853	0.93247	0.588072	0.796501	0.384482	0.457147	6.25949e-07
ENSG00000075568	TMEM131	down	-1.05773	4045	4034	5157	4664	4085	2131	2370	2068	1404	1899	9.38863	9.25041	9.5972	8.89265	7.65372	4.24192	4.51823	4.20144	2.64716	3.67986	1.58779e-18
ENSG00000135679	MDM2	down	-1.05734	5884	5623	7404	5606	3953	2485	3578	3104	1397	2191	7.50068	7.11013	7.64608	5.89622	4.03283	3.04531	4.06345	3.8536	1.52676	2.56154	3.17567e-06
ENSG00000131263	RLIM	down	-1.05702	12682	12028	16236	11857	8253	5529	7648	7041	2806	4285	19.7918	18.4279	20.5061	15.2109	10.7722	7.76863	9.93837	9.76825	3.67644	5.81878	1.43039e-05
ENSG00000136152	COG3	down	-1.05695	1742	1638	2184	1808	1272	994	898	852	442	690	6.10378	5.72916	6.1036	5.16727	3.5281	2.96922	2.69954	2.68724	1.28899	2.26627	1.94128e-07
ENSG00000125944	HNRNPR	down	-1.05692	24855	25395	32611	28513	25079	15270	15054	14255	7349	9278	107.282	137.381	116.461	122.973	95.2553	71.4067	62.4606	49.2511	25.0791	33.9813	4.9988e-09
ENSG00000138756	BMP2K	down	-1.0568	3465	3246	3374	2920	2011	1235	1635	1541	969	1393	10.8409	10.232	10.9689	8.35107	7.15504	4.79991	4.67681	4.83854	2.87279	4.13449	1.67288e-07
ENSG00000149346	SLX4IP	down	-1.05662	260	223	298	225	229	143	139	92	84	94	0.66542	0.5642	0.61298	0.473667	0.473641	0.314352	0.291709	0.206781	0.174083	0.227862	9.59259e-08
ENSG00000104442	ARMC1	down	-1.05602	5455	5497	6540	5153	3833	2608	3145	2908	1339	1919	28.3481	28.6069	27.2753	22.089	16.1122	11.6526	13.5781	13.2359	5.80324	8.33535	1.27878e-06
ENSG00000197321	SVIL	down	-1.05551	7246	6287	8676	8174	7542	3913	3676	3810	2417	3206	15.2898	13.8922	14.9911	14.725	14.6652	7.74894	7.10663	7.68584	4.77329	6.2844	2.6517e-19
ENSG00000047621	C12orf4	down	-1.05511	2787	2590	3219	2864	1758	1562	1383	1465	548	965	11.4752	10.5215	10.5917	9.671	5.86682	5.46822	4.68828	5.39061	1.84307	3.28911	2.10035e-05
ENSG00000153317	ASAP1	down	-1.05454	8613	8329	10822	8921	7903	4485	4825	4347	2822	3616	21.5333	20.725	21.7284	18.4189	15.9835	9.66778	10.022	9.5018	5.7324	7.56544	3.49494e-14
ENSG00000138050	THUMPD2	down	-1.05385	1475	1182	1744	1532	863	691	787	693	331	538	13.0381	9.36466	10.5407	10.7446	5.59054	4.66631	4.80003	5.06147	2.03486	3.40791	5.0806e-06
ENSG00000156687	UNC5D	down	-1.05356	1178	1214	1502	1184	934	652	693	586	347	430	2.12223	2.1534	2.15346	1.73578	1.37095	1.00508	1.06814	0.879477	0.490552	0.609974	6.22855e-08
ENSG00000132122	SPATA6	down	-1.05349	552	560	709	561	410	237	334	309	190	179	1.79606	1.81255	1.86626	1.56338	1.06295	0.732266	0.904638	0.976604	0.895927	0.661131	6.67787e-07
ENSG00000180008	SOCS4	down	-1.05309	4472	4213	5519	3193	1870	1626	2723	2044	918	1297	10.1079	9.53463	10.0167	5.93745	3.41774	3.15814	5.06456	4.05574	1.68307	2.45793	0.000438139
ENSG00000119661	DNAL1	down	-1.05274	1405	1570	1718	1414	1230	759	731	769	492	563	2.84729	3.78664	2.98786	4.96457	2.08633	2.19013	1.40017	2.57646	0.846957	1.12524	4.53579e-11
ENSG00000134874	DZIP1	down	-1.05262	1551	1265	2012	1520	1126	634	740	806	512	649	3.29391	2.63429	3.38184	2.65988	1.89876	1.17113	1.28595	1.49211	0.863142	1.13245	1.21e-09
ENSG00000116001	TIA1	down	-1.05239	4969	5027	6439	4886	3602	3059	2535	2583	1253	1786	22.0827	21.7014	22.4403	16.4945	12.5008	10.9969	8.64014	9.29648	3.80604	6.09081	1.66677e-06
ENSG00000165476	REEP3	down	-1.05192	4202	4208	5753	4578	3195	2196	2714	2378	1016	1536	12.6327	12.5199	13.9051	11.3482	7.76234	5.66616	6.73182	6.2615	2.48126	3.85527	3.9725e-06
ENSG00000162694	EXTL2	down	-1.05171	2258	2053	2684	2167	1575	1202	1171	1176	519	767	11.9693	11.2073	11.3469	9.15618	6.98536	5.43662	5.09898	5.63689	2.29807	3.44571	2.11341e-06
ENSG00000170312	CDK1	down	-1.0512	10081	10231	13804	11905	9838	7278	6258	5596	2466	3429	83.2838	83.6704	90.3049	80.6953	64.9859	51.6189	42.2086	40.6047	16.4047	23.7383	5.33486e-06
Homo_sapiens_newGene_5232	Homo_sapiens_newGene_5232	down	-1.05089	408	417	512	294	202	142	268	173	102	133	4.71484	4.76489	4.75194	2.78945	1.88179	1.40135	2.54836	1.74554	0.954153	1.28168	0.000408857
ENSG00000166532	RIMKLB	down	-1.05057	827	704	1118	767	691	413	430	421	286	291	3.14384	2.58381	3.48466	2.41658	1.93939	1.34444	1.30191	1.30644	0.91813	0.836494	1.68841e-09
ENSG00000101132	PFDN4	down	-1.05033	1250	1587	1725	1407	1464	679	942	845	447	427	15.8003	19.8224	17.4872	14.6105	14.9377	7.36366	9.77515	9.34621	4.58583	4.49699	5.90672e-07
Homo_sapiens_newGene_4502	Homo_sapiens_newGene_4502	down	-1.05022	664	406	529	426	396	256	293	147	221	167	2.84115	1.86592	1.81569	1.76936	1.49172	1.59427	1.83498	1.16679	1.30727	1.33287	1.98927e-05
ENSG00000163811	WDR43	down	-1.04974	9863	10233	12951	10775	8098	5336	6083	5799	2696	3484	44.2015	45.098	46.3516	39.7726	29.4157	20.6292	22.3543	22.6457	9.84869	13.3808	4.18148e-07
ENSG00000104231	ZFAND1	down	-1.04959	1700	1683	2260	1948	1613	1129	1155	880	422	544	16.4653	16.5684	16.4655	14.0358	11.9477	9.21425	9.60367	7.25078	3.02905	4.77941	7.36494e-06
ENSG00000138780	GSTCD	down	-1.04922	2086	2167	2795	2546	2014	1372	1191	1169	575	919	7.59356	7.83914	8.15697	7.69684	6.00811	4.32206	3.68984	3.74424	1.7007	2.83401	2.39227e-08
ENSG00000096746	HNRNPH3	down	-1.04901	11189	10854	14268	12595	10184	6427	6058	5997	3718	4479	78.427	76.8692	80.0144	73.1119	58.4182	39.1337	35.8783	37.8805	21.9173	27.1336	1.36922e-12
Homo_sapiens_newGene_6542	Homo_sapiens_newGene_6542	down	-1.04866	5980	5187	6996	4660	3165	2500	2859	2869	1389	2110	10.4421	9.28158	9.91869	6.99985	4.65857	3.90239	4.33617	4.63852	2.14737	3.26099	8.01681e-06
ENSG00000126016	AMOT	down	-1.04848	13384	12758	16851	16786	14878	7888	7409	7253	4858	6246	32.7844	28.0868	30.4913	31.2789	27.4897	15.1707	14.574	14.537	9.04454	12.4383	1.42305e-21
ENSG00000165416	SUGT1	down	-1.04825	3738	3484	4578	4061	3211	2227	2227	1996	914	1234	14.1285	13.0354	15.1439	15.9011	11.9277	9.6526	8.30067	8.79582	4.88578	4.79481	1.14031e-06
ENSG00000113460	BRIX1	down	-1.04813	6644	6543	8765	7275	5944	4636	3455	3520	1724	2505	64.9367	63.1895	68.7041	58.4268	46.9049	38.8841	27.7386	30.1327	13.6916	20.4321	5.33863e-07
ENSG00000105793	GTPBP10	down	-1.048	2435	2485	3250	2165	1427	1266	1271	1417	519	810	5.18723	5.24758	5.53256	3.76112	2.42666	2.35036	2.18308	2.6909	1.03372	1.41561	7.50372e-05
ENSG00000260007	AC107871.1	down	-1.04796	211	115	193	127	148	49	91	68	71	72	1.08393	0.559628	0.788632	0.511646	0.582282	0.199438	0.362819	0.2752	0.270221	0.284066	6.70244e-05
ENSG00000174469	CNTNAP2	down	-1.0479	987	997	1208	1135	979	497	621	531	320	429	2.52436	2.51964	2.47879	2.37695	2.01733	1.09113	1.29788	1.18922	0.664479	0.914871	4.57083e-12
ENSG00000121864	ZNF639	down	-1.04789	3755	3761	4848	4152	3615	2355	2278	2056	1037	1361	32.4147	30.6943	29.7354	28.5392	22.8845	14.9765	15.7278	12.7263	4.41374	8.52173	7.98195e-08
ENSG00000181449	SOX2	down	-1.04787	18742	16080	22404	21097	18453	10851	9997	8866	6659	7298	116.03	98.3572	111.23	107.321	92.2398	57.6495	50.8454	48.0703	33.5061	37.7094	1.72588e-16
ENSG00000122966	CIT	down	-1.04771	4083	3922	4962	4858	4432	2034	2278	2159	1744	1822	7.39008	6.94918	7.17124	7.22827	6.43497	3.15175	3.37486	3.41796	2.57587	2.72809	4.74705e-39
[truncated: 1,420 more rows]
