# Supplementary material for: Identification of Methylstat as a Potential Therapeutic Agent for Human Glioma Cells by Targeting Cell Cycle Arrest
Source: Pharmaceuticals (Basel). 2025 Sep 8;18(9):1344. doi: 10.3390/ph18091344 (PMC12472336; doi:10.3390/ph18091344)
Supplement: Supplementary file 1 [file pharmaceuticals-18-01344-s001.zip › Table S2. Differentially expressed genes identified in HOG cells treated with TB by RNA-seq.xls]

## Sheet: RNA-seq
#ID	Symbol	regulated	log2FC	CON6_Count	CON2_Count	CON3_Count	CON4_Count	CON5_Count	TB2_Count	TB3_Count	TB4_Count	TB5_Count	TB1_Count	CON6_FPKM	CON2_FPKM	CON3_FPKM	CON4_FPKM	CON5_FPKM	TB2_FPKM	TB3_FPKM	TB4_FPKM	TB5_FPKM	TB1_FPKM	FDR
ENSG00000183054	RGPD6	down	4.62121	849	824	1217	460	943	397	258	474	326	47	1.79053	1.70176	2.59507	1.1023	2.23668	1.03352	0.544804	1.35283	0.901939	0.21361	0.00700578
ENSG00000170100	ZNF778	down	3.72096	850	924	1014	616	783	115	267	248	238	123	1.33738	1.47207	1.47406	1.03314	1.39992	0.484897	0.468046	0.477035	0.445227	0.571733	3.85151e-13
ENSG00000092148	HECTD1	down	3.65939	14253	13781	18347	8967	14069	6826	4139	8251	4878	1339	21.7469	20.1031	26.9187	14.9215	24.5242	11.3689	6.55145	15.477	9.27594	2.60636	0.00178081
ENSG00000153207	AHCTF1	down	3.62502	8800	8648	11417	5872	8549	3849	2020	5276	2029	476	13.6859	12.9707	17.1711	9.97485	15.2324	6.60334	3.17859	10.1362	3.87921	0.848425	0.00256517
ENSG00000180667	YOD1	down	3.40838	673	649	992	404	609	342	143	399	193	60	1.48073	1.38053	2.11338	0.972854	1.5351	0.831195	0.315351	1.0855	0.521241	0.149291	0.00303653
ENSG00000198796	ALPK2	down	3.33903	1417	1148	1488	1027	1195	493	487	537	666	267	2.63007	2.05572	2.67217	2.08345	2.53907	1.01101	0.911723	1.23218	1.52017	0.56981	8.36614e-07
Homo_sapiens_newGene_10527	Homo_sapiens_newGene_10527	down	3.33025	1210	1744	2091	1090	1371	748	621	829	360	326	1.08809	1.40362	1.66899	1.2185	1.44065	0.75814	0.763226	0.937985	0.585977	0.6	2.79688e-05
ENSG00000137145	DENND4C	down	3.15421	1763	1821	2386	1077	1647	886	627	967	599	155	4.28723	4.00658	5.71452	2.88124	4.49103	2.38561	1.71985	3.05892	1.90184	0.477701	0.0021796
Homo_sapiens_newGene_9183	Homo_sapiens_newGene_9183	down	3.1159	200	160	243	131	133	51	32	43	98	63	1.36777	1.05662	1.61153	0.976348	1.03892	0.382266	0.219051	0.358133	0.825395	0.495456	0.000204695
ENSG00000111647	UHRF1BP1L	down	3.00051	2330	2543	3228	1606	2321	1299	830	1460	737	274	6.62004	7.2858	8.95646	5.11836	7.56345	4.23266	2.45314	5.27996	2.87138	0.910415	0.00167056
ENSG00000169981	ZNF35	down	2.89717	1282	1355	1424	1164	1251	367	566	411	546	333	7.07366	7.23554	7.49583	6.88198	8.20549	2.22689	3.21805	2.72797	3.76701	2.07501	7.33749e-16
ENSG00000171634	BPTF	down	2.85952	4269	3962	5148	2874	4001	1774	1065	1963	1180	385	6.68162	6.05688	8.0385	5.04649	6.96872	3.87335	2.15367	4.89822	4.5667	0.953497	4.56377e-05
ENSG00000167604	NFKBID	down	2.56991	310	405	394	327	269	84	106	48	126	109	2.83367	3.39583	3.39185	3.11519	2.83438	0.995024	1.04333	0.434749	1.60678	1.13988	6.0312e-10
Homo_sapiens_newGene_5647	Homo_sapiens_newGene_5647	down	2.41896	160	124	118	108	109	63	35	25	41	35	0.796605	0.641983	0.546298	0.556677	0.568076	0.323464	0.150014	0.129802	0.212866	0.169981	1.71416e-07
ENSG00000137812	KNL1	down	2.36686	4857	4059	6131	3110	4132	2056	1211	2216	1369	362	7.22696	5.83815	8.84486	5.07059	7.03097	3.38275	1.8184	4.08085	2.43025	0.599697	0.000321711
ENSG00000173065	FAM222B	down	2.32674	1417	1610	1588	1191	1176	453	579	417	538	488	6.0602	6.49206	5.94698	5.31699	5.70237	2.06342	2.57116	2.11297	2.3691	2.55371	5.54396e-27
ENSG00000173064	HECTD4	down	2.29853	4428	4592	5000	3171	3490	1291	1469	1516	1106	820	4.06729	4.03855	4.48236	3.20275	3.69123	1.81432	1.36522	1.69772	1.55013	0.924297	2.61973e-23
ENSG00000085224	ATRX	down	2.28218	4600	3601	5664	2999	4307	1911	749	1968	1196	228	6.95509	6.7482	8.98814	5.25708	8.64307	3.5045	1.3278	3.7789	2.97768	0.467791	0.000622269
ENSG00000144426	NBEAL1	down	2.20737	576	549	793	393	648	263	97	262	140	67	0.726731	0.668027	0.967776	0.541666	0.935303	0.365962	0.122799	0.408959	0.216283	0.096043	2.11695e-05
ENSG00000168395	ING5	down	2.16771	116	227	236	139	123	111	60	67	53	38	0.380882	0.717709	0.74919	0.49911	0.457596	0.395297	0.198268	0.269307	0.227378	0.141636	0.00046355
ENSG00000132549	VPS13B	down	2.16413	3407	4273	4868	2437	3491	1823	1310	2060	1229	438	3.4015	4.10409	4.68488	2.78192	4.1634	2.06475	1.44578	2.68503	1.6242	0.526635	0.000454959
ENSG00000197121	PGAP1	down	2.10527	648	697	1018	419	683	321	170	402	216	57	0.853036	0.917916	1.25517	0.586516	0.991	0.442877	0.213053	0.649748	0.365284	0.084079	0.00197908
ENSG00000198695	MT-ND6	down	2.04018	48046	63625	50994	39396	46182	16452	5237	9385	5694	6636	1263.82	1615.07	1297.65	1132.69	1390.15	477.987	139.064	305.224	184.32	200.835	2.96076e-15
ENSG00000136381	IREB2	down	2.00967	3272	3515	4182	2506	3294	1569	1013	1609	1158	382	7.26567	7.9279	9.31649	6.04323	8.30975	3.86126	2.25715	4.56998	3.31395	1.23153	3.80641e-05
ENSG00000171988	JMJD1C	down	1.97211	3531	3123	4533	2641	3462	1799	792	1950	916	247	5.72938	5.03035	7.06652	4.91031	6.51752	3.39349	1.27567	3.92752	1.93906	0.447473	0.00176055
Homo_sapiens_newGene_8237	Homo_sapiens_newGene_8237	down	1.95358	152	114	127	98	112	56	38	16	34	15	0.464967	0.337904	0.376961	0.328727	0.390521	0.189826	0.117709	0.059058	0.125763	0.052388	5.55723e-07
ENSG00000143079	CTTNBP2NL	down	1.93179	2394	2708	2806	1740	2207	842	791	828	822	390	5.6512	6.18419	6.40058	4.54603	5.98879	2.18913	1.88062	2.41017	2.38048	1.05597	9.79683e-14
ENSG00000196792	STRN3	down	1.92797	2970	2791	3808	2093	2977	1396	910	1534	1306	273	10.4118	9.2027	13.056	7.76792	12.28	5.53859	3.21763	6.93591	5.65423	1.35127	0.00154738
ENSG00000160551	TAOK1	down	1.92699	7144	7257	9596	4523	6863	2819	1430	3866	1868	553	9.67412	9.84553	13.337	7.04948	10.955	4.17577	1.70153	6.55719	2.84722	0.866226	0.000302119
Homo_sapiens_newGene_9011	Homo_sapiens_newGene_9011	down	1.87854	235	242	336	179	192	58	85	91	83	70	1.21177	1.31393	1.72959	1.01376	1.12222	0.430157	0.399872	0.451125	0.553653	0.320861	7.44873e-11
ENSG00000178385	PLEKHM3	down	1.86918	1006	1109	1044	828	1027	521	480	552	343	217	1.42295	1.52679	1.4425	1.27775	1.70369	0.854087	0.684744	0.982567	0.600173	0.411835	4.20104e-06
ENSG00000181450	ZNF678	down	1.82154	417	364	533	328	322	187	98	234	88	30	0.988296	0.62444	2.15354	1.07042	1.47023	0.506826	0.71859	0.760116	0.298072	0.228218	0.00154752
ENSG00000127914	AKAP9	down	1.80783	1496	681	1550	805	949	380	234	433	313	53	1.73485	1.0067	1.82726	1.11002	1.27978	0.495713	0.272468	0.64272	0.497828	0.072266	0.000145936
ENSG00000164171	ITGA2	down	1.80134	1142	1260	1572	791	1159	489	405	685	444	190	2.03015	2.14061	2.71094	1.52154	2.33432	0.950429	0.750412	1.48954	0.96353	0.383044	7.13167e-05
ENSG00000118482	PHF3	down	1.73321	2763	2320	3062	1858	2381	1157	656	1109	597	170	2.42828	2.06053	2.38623	2.32032	2.44754	1.59289	0.663124	1.81892	0.76325	0.195831	0.00011701
ENSG00000184675	AMER1	down	1.72313	1437	1261	1496	1125	1125	450	561	307	543	401	2.36017	1.99812	2.37581	2.01922	2.1134	0.816353	0.928961	0.62192	1.097	0.756413	1.24664e-14
ENSG00000115760	BIRC6	down	1.69138	6125	6207	8674	3995	7002	2316	1466	2821	1592	434	5.46464	5.34177	7.49353	3.92444	7.16033	2.26221	1.30486	3.08313	1.7241	0.439133	2.55196e-05
ENSG00000197603	CPLANE1	down	1.67496	1478	1539	1968	906	1396	615	361	728	453	103	2.50971	2.41338	2.86966	1.46868	2.40029	1.08237	0.485895	1.52385	0.813665	0.153767	0.000418972
ENSG00000177200	CHD9	down	1.65529	4112	3375	5318	2842	3840	1922	943	2592	1055	307	5.31992	4.57887	7.18564	4.83697	5.87605	2.90593	1.46168	4.05593	1.9927	0.549813	0.00418594
ENSG00000070961	ATP2B1	down	1.61185	1475	1607	2025	1237	1716	795	467	996	500	172	3.17786	3.17726	4.24262	2.91889	4.17794	1.92957	1.03351	2.66238	1.35873	0.457867	0.00115214
ENSG00000198826	ARHGAP11A	down	1.60811	9235	9754	12119	6534	9411	4282	2424	4524	2908	903	22.4399	23.3127	28.497	17.6964	25.9114	11.7795	5.97323	14.0782	9.51087	2.68181	7.23986e-05
ENSG00000152818	UTRN	down	1.58211	4807	4557	6412	3442	4754	1804	1198	2392	1244	382	7.94627	7.6991	10.406	6.54835	9.10946	3.32611	2.04859	4.41031	2.46772	1.39165	4.8195e-05
ENSG00000215421	ZNF407	down	1.58169	1271	1248	1583	699	1079	529	477	656	460	197	2.30423	2.17328	2.80365	1.42035	2.32442	1.07007	0.865884	1.47652	1.00478	0.39484	0.000141928
ENSG00000221843	C2orf16	down	1.5811	390	409	471	379	415	126	158	143	191	106	0.340204	0.347301	0.407077	0.386559	0.410778	0.140675	0.143587	0.159816	0.213213	0.138628	7.376e-12
ENSG00000159905	ZNF221	down	1.58095	324	233	268	170	232	48	49	59	54	17	1.89491	1.32416	1.48992	1.03852	1.57625	0.413819	0.265971	0.420209	0.398619	0.122057	1.47817e-14
ENSG00000196712	NF1	down	1.57647	6663	7273	7711	4643	6604	2817	1933	3373	2016	779	7.87385	8.13946	8.70717	5.90265	8.73223	3.95951	2.30122	4.95489	2.83057	1.01395	1.86294e-05
ENSG00000197044	ZNF441	down	1.55385	190	219	268	173	217	91	32	71	24	8	0.610385	0.654271	0.890693	0.583965	0.770434	0.320353	0.099596	0.271371	0.09094	0.028149	4.32463e-05
ENSG00000185862	EVI2B	down	1.5462	283	293	442	207	334	122	102	164	115	33	2.06902	2.18879	3.24401	1.65244	2.86551	0.995293	0.741404	1.44222	1.02093	0.269559	0.000348861
Homo_sapiens_newGene_9099	Homo_sapiens_newGene_9099	down	1.5388	107	131	101	136	148	38	17	50	27	12	1.44078	1.57482	1.186	1.99795	2.13615	0.500561	0.202711	0.739364	0.5191	0.162123	2.02537e-06
Homo_sapiens_newGene_6219	Homo_sapiens_newGene_6219	down	1.52534	388	444	587	300	460	203	147	120	95	84	1.36983	1.66781	2.10453	1.2313	1.89743	0.798704	0.52225	0.512998	0.430474	0.35746	1.62337e-10
ENSG00000155744	FAM126B	down	1.52327	1081	1258	1580	917	1256	592	354	555	354	216	2.04749	1.90796	2.57018	1.88653	2.39666	1.03228	0.600798	1.0679	0.937997	0.402628	3.50423e-07
ENSG00000095951	HIVEP1	down	1.50373	630	659	792	514	563	244	188	251	122	69	1.09034	1.02971	1.32871	1.1515	1.04066	0.612215	0.455128	0.723747	0.36391	0.287034	3.00735e-08
ENSG00000047365	ARAP2	down	1.4982	1271	1374	1861	1045	1567	727	410	784	466	144	2.39234	2.46647	3.32498	2.09777	3.30306	1.47515	0.761075	1.80903	1.05333	0.303772	0.000810782
ENSG00000230453	ANKRD18B	down	1.49608	676	469	816	441	580	132	138	182	121	33	2.4952	1.68453	2.94136	1.82734	2.48688	0.522997	0.506506	0.829112	0.546633	0.135742	3.3622e-09
ENSG00000083642	PDS5B	down	1.44862	1473	1521	1849	1093	1579	797	502	879	564	189	2.78665	2.76638	3.43635	2.31961	3.54594	1.66004	1.03482	2.12949	1.28116	0.400886	0.000957437
ENSG00000146757	ZNF92	down	1.44051	2205	1272	2019	1454	1788	637	314	598	519	115	9.69744	5.37087	8.56538	6.96703	8.94097	3.11449	1.37953	3.22494	2.81247	0.571168	4.82594e-06
ENSG00000080345	RIF1	down	1.43099	3941	2919	4595	2648	3482	1885	980	2134	929	256	4.05052	2.81108	4.60222	4.07047	4.91919	2.0478	0.932714	3.07443	1.20515	0.273025	0.00362589
ENSG00000107984	DKK1	down	1.42451	2686	2336	2699	2051	2377	415	647	342	1200	343	20.55	17.2415	19.9727	17.1457	20.8061	3.50671	4.99561	3.23173	11.2927	3.01265	2.70778e-07
Homo_sapiens_newGene_453	Homo_sapiens_newGene_453	down	1.41859	998	1000	1686	838	1048	335	104	362	246	77	1.08997	0.893937	1.26277	0.936591	0.977988	0.328946	0.11539	0.785893	0.815476	0.587346	4.30935e-07
Homo_sapiens_newGene_8126	Homo_sapiens_newGene_8126	down	1.40655	237	414	534	289	297	112	34	112	62	21	0.775103	1.40019	1.73318	1.15638	1.04299	0.504283	0.133109	0.493593	0.367034	0.094106	1.04785e-06
ENSG00000066923	STAG3	down	1.40535	183	219	215	134	149	76	74	73	58	65	0.745145	0.872399	0.848499	0.549051	0.677048	0.299877	0.279339	0.357451	0.259375	0.276678	1.42837e-11
ENSG00000186575	NF2	down	1.38406	1433	1357	693	1231	1143	332	356	280	356	309	4.92595	4.17929	3.8097	4.40586	4.28463	0.860711	0.963266	0.832488	1.3791	1.18519	3.73671e-13
Homo_sapiens_newGene_4923	Homo_sapiens_newGene_4923	down	1.36687	363	458	560	353	380	172	151	207	146	88	0.952697	1.05839	1.48014	1.1188	1.4327	0.54209	0.368755	0.760336	0.46578	0.361062	2.4508e-08
ENSG00000100697	DICER1	down	1.3514	3302	3535	4309	2111	3316	1468	826	1556	981	373	5.21973	5.39641	6.47607	3.51296	6.2684	2.40113	1.17762	3.38769	1.74584	0.754699	1.78997e-05
ENSG00000075420	FNDC3B	down	1.32782	6252	6331	7230	4214	5410	2983	2167	3150	2061	1005	11.479	11.0355	12.3809	8.71898	11.1154	6.39285	4.51631	7.33884	4.76847	2.60443	1.73238e-05
ENSG00000075391	RASAL2	down	1.32713	3569	3909	4398	2748	3429	1614	1557	1607	1280	942	4.79642	4.74693	5.54965	3.84083	5.20289	2.36923	2.18663	2.90134	2.07007	1.44459	3.56823e-15
ENSG00000189144	ZNF573	down	1.31347	143	132	150	98	133	77	64	67	31	26	0.935058	0.765175	0.897768	0.641924	0.948079	0.584261	0.44371	0.616763	0.272259	0.198058	0.000304549
ENSG00000165671	NSD1	down	1.30257	12319	12317	13622	8841	11149	5276	4496	5134	4009	2553	15.5161	14.25	16.0455	12.5071	15.6785	8.76398	6.07175	8.34317	6.41828	4.84239	4.65519e-12
ENSG00000164236	ANKRD33B	down	1.29953	5050	5635	5914	3819	4627	2482	2218	2490	1704	1277	7.27506	7.8339	8.24165	6.01304	7.63456	3.94949	3.2252	4.43478	3.04886	2.18982	3.76159e-10
Homo_sapiens_newGene_3955	Homo_sapiens_newGene_3955	down	1.29829	504	322	695	305	501	217	43	262	73	46	1.1787	0.727309	1.57363	0.77993	1.34045	0.559864	0.100175	0.756911	0.208034	0.122593	0.0021846
ENSG00000166860	ZBTB39	down	1.28284	1636	1686	1801	1298	1493	642	632	586	697	469	3.6024	3.58313	3.83858	3.12398	3.76286	1.56225	1.40419	1.59423	1.88816	1.187	9.10589e-23
ENSG00000137177	KIF13A	down	1.28267	2741	2402	3050	1962	2631	1185	1174	1234	1197	556	7.4512	6.33952	7.90909	6.19483	7.97145	3.59112	3.48759	4.34065	4.82459	2.03329	1.1272e-06
ENSG00000081041	CXCL2	down	1.28251	338	599	467	388	352	268	94	191	65	146	4.17758	7.14825	5.58422	5.25017	4.98285	3.66538	1.16871	2.91965	0.98093	2.0678	0.000555967
ENSG00000130338	TULP4	down	1.27449	2629	2643	2965	1862	2282	907	905	1066	687	419	3.22648	3.11146	3.51034	2.48217	3.24216	1.22037	1.11424	1.60733	1.03139	0.587672	2.15678e-11
ENSG00000170396	ZNF804A	down	1.26922	488	426	567	347	377	194	107	161	125	50	1.4884	1.25211	1.67281	1.15458	1.31474	0.651843	0.326557	0.604949	0.468889	0.173393	1.67658e-07
ENSG00000157741	UBN2	down	1.25813	865	993	1397	565	915	387	316	517	288	87	0.812347	0.9309	1.32784	0.597356	0.992504	0.437894	0.336784	0.622409	0.430969	0.101945	0.000544415
ENSG00000110723	EXPH5	down	1.25743	544	503	577	286	476	229	152	256	162	59	0.760702	0.652634	0.756565	0.437603	0.760175	0.338995	0.205241	0.459598	0.266412	0.089667	0.000289717
ENSG00000048405	ZNF800	down	1.25475	1740	1665	1865	1184	1463	766	577	842	448	258	6.9322	5.76215	6.81722	4.93336	6.38574	2.71233	2.12045	3.83909	2.02159	0.927289	6.86101e-06
ENSG00000118922	KLF12	down	1.25136	693	681	893	426	649	305	255	345	182	175	0.898998	0.853146	1.12074	0.603128	0.964187	0.437312	0.334079	0.552729	0.289756	0.260093	2.61167e-07
ENSG00000138593	SECISBP2L	down	1.24791	1658	1861	2486	1219	1884	955	603	1092	568	206	3.27013	3.64839	4.77398	2.66467	4.28685	2.11485	1.22367	2.66169	1.39226	0.461467	0.00143823
ENSG00000139354	GAS2L3	down	1.24621	3227	3731	4199	2235	2913	1647	1254	1787	1156	650	10.1681	10.543	11.9206	6.78203	12.3457	6.67264	3.73444	7.58885	4.82993	2.08803	1.074e-05
ENSG00000182963	GJC1	down	1.24441	4992	4974	5314	4077	4150	1728	1422	1231	2182	1131	10.3354	9.59348	10.7879	9.03603	10.1726	4.36319	3.13923	3.22432	5.51492	2.54972	5.34335e-13
Homo_sapiens_newGene_4186	Homo_sapiens_newGene_4186	down	1.24117	933	607	980	572	751	374	192	310	184	70	1.93051	1.21104	1.96242	1.29397	1.77789	0.85512	0.399319	0.792773	0.467811	0.165447	2.47817e-05
ENSG00000267041	ZNF850	down	1.23998	1306	1514	1524	891	1108	533	479	563	525	188	2.36556	2.66537	2.67572	1.76913	2.28399	1.0763	0.871888	1.29594	1.1584	0.385897	2.35285e-06
ENSG00000182141	ZNF708	down	1.23161	182	176	239	128	134	39	28	36	45	32	0.791843	0.667875	0.985563	0.552994	0.646688	0.198467	0.14878	0.173005	0.30136	0.139621	7.71839e-18
ENSG00000158987	RAPGEF6	down	1.22925	2997	2825	3825	1948	3032	1270	585	1498	832	198	5.06995	4.56428	6.2269	3.5899	5.80703	2.38035	1.01211	3.09446	1.77671	0.416536	0.000483414
ENSG00000196646	ZNF136	down	1.22678	459	386	610	312	448	20	164	277	142	56	1.92453	1.47416	2.31172	1.41201	2.00437	0.628441	0.634642	1.48769	0.66841	0.269719	0.00638221
ENSG00000175265	GOLGA8A	down	1.21715	470	377	723	201	460	126	67	239	131	16	1.45949	1.24306	2.37909	0.726053	1.76501	0.428015	0.217815	1.01695	0.520042	0.053008	0.00269855
ENSG00000136603	SKIL	down	1.21691	3350	2811	4151	2124	2899	1118	698	1402	781	181	6.46261	5.32112	8.02927	5.15872	7.05929	2.42343	1.35652	3.34178	1.88071	0.400126	6.96112e-05
ENSG00000145734	BDP1	down	1.21244	2184	1830	2974	1353	2044	760	386	916	520	93	2.85458	2.27016	3.75593	1.93898	3.09941	1.06381	0.48722	1.43363	1.07968	0.133477	0.000195005
ENSG00000107864	CPEB3	down	1.21218	309	297	317	194	231	100	40	89	44	25	0.550268	0.507556	0.546535	0.375895	0.467402	0.196379	0.071553	0.194838	0.095758	0.050195	1.75075e-08
ENSG00000156273	BACH1	down	1.21145	2427	2609	3196	1680	2526	1234	688	1442	743	352	6.07055	6.47	7.92883	4.73887	7.79374	3.39136	1.90072	4.56023	2.39839	1.01395	0.000204372
ENSG00000113810	SMC4	down	1.20689	17117	13817	19390	12229	14826	7025	3819	8107	4394	1403	46.9131	37.2815	52.7163	36.896	45.6293	21.129	11.2938	27.2421	14.6229	4.39322	0.000166425
ENSG00000152104	PTPN14	down	1.20083	4247	5031	5049	3432	3973	1817	1490	1690	1513	962	4.3896	5.01854	5.04818	3.87697	4.71436	2.07443	1.55418	2.15899	1.92388	1.14358	3.5621e-17
Homo_sapiens_newGene_7763	Homo_sapiens_newGene_7763	down	1.19785	1017	815	1128	691	898	347	321	408	227	131	2.09672	1.88946	2.31915	2.16683	2.14901	1.53931	0.94854	1.70989	0.985077	0.6701	4.22038e-08
Homo_sapiens_newGene_1084	Homo_sapiens_newGene_1084	down	1.19052	2153	1656	2799	1374	1805	773	605	868	656	352	2.8358	1.76299	3.36985	1.48981	2.58098	0.861635	0.85735	1.29988	1.46781	0.716143	4.40685e-08
ENSG00000040199	PHLPP2	down	1.18915	4750	4731	5734	3380	4359	2259	1836	2400	1702	816	8.51506	9.15379	10.6761	7.3913	9.48625	4.54216	3.50259	5.4658	3.74046	1.96446	7.2461e-06
ENSG00000160299	PCNT	down	1.18406	7293	7455	8249	5209	6300	3279	3261	3258	2582	1852	9.60501	9.45926	10.48	7.48449	9.47616	4.80734	4.31835	5.29024	4.23759	2.80009	9.91294e-13
ENSG00000135870	RC3H1	down	1.18005	2428	2363	2821	1454	2038	856	597	965	612	237	3.06708	2.87198	3.41407	2.04692	2.95918	1.19343	0.855787	1.46996	0.969513	0.337706	8.83996e-07
ENSG00000173480	ZNF417	down	1.17168	703	801	803	556	648	268	187	268	246	93	2.68286	3.09858	3.06018	1.90449	2.60034	0.946265	0.555597	1.14953	0.891915	0.323112	6.62728e-09
ENSG00000073711	PPP2R3A	down	1.16282	980	1087	1215	648	992	450	283	551	344	106	2.00541	2.17769	2.40581	1.59732	2.3249	1.01797	0.584285	1.39864	0.864821	0.248702	0.000451444
Homo_sapiens_newGene_131	Homo_sapiens_newGene_131	down	1.15786	803	728	1108	585	849	113	69	150	173	52	1.79482	1.39512	2.27029	1.51182	1.9731	0.326008	0.190188	0.385195	0.396567	0.275319	1.12472e-15
ENSG00000217128	FNIP1	down	1.13199	4080	4355	5225	2805	4026	2262	1135	2521	1158	436	8.85705	8.98264	10.7385	6.62132	9.96991	5.39366	2.48059	7.08103	3.18989	1.25067	0.00186625
ENSG00000055609	KMT2C	down	1.12641	3652	3871	4650	2707	3925	1065	720	1339	623	237	3.12317	3.50735	4.19771	2.59146	4.09984	1.07818	0.631629	1.50867	0.706894	0.298052	1.51819e-08
Homo_sapiens_newGene_10436	Homo_sapiens_newGene_10436	down	1.11838	84	84	99	108	106	36	46	45	38	8	0.501299	0.510363	0.585193	0.664165	0.68803	0.251507	0.221331	0.265283	0.21924	0.041669	0.00133021
ENSG00000164080	RAD54L2	down	1.11785	2940	3186	3289	2592	2673	1161	1269	993	931	895	4.1523	4.34194	4.49417	4.00085	4.32015	1.81033	1.80941	1.73317	1.61739	1.4546	8.63482e-64
ENSG00000182670	TTC3	down	1.11542	6186	5592	7673	3586	5623	2997	1732	3645	1835	610	10.5101	9.47092	11.5399	7.13291	11.1063	5.69124	3.21371	7.49683	5.57303	1.52685	0.00274806
ENSG00000008086	CDKL5	down	1.10207	413	503	514	312	472	253	139	251	152	49	0.387344	0.471339	0.475912	0.320467	0.678501	0.261866	0.131751	0.462754	0.175606	0.052256	0.00181333
ENSG00000169629	RGPD8	down	1.10184	618	554	821	384	638	299	174	341	210	32	1.17276	1.0115	1.57863	0.792494	1.46104	0.63181	0.330471	0.822319	0.486002	0.068166	0.00673181
Homo_sapiens_newGene_5842	Homo_sapiens_newGene_5842	down	1.09616	330	442	499	195	274	148	143	118	59	67	0.44956	0.704617	0.766352	0.310766	0.468277	0.241259	0.227914	0.20024	0.082518	0.280256	5.01837e-07
ENSG00000136111	TBC1D4	down	1.09372	2188	2136	2340	1392	1917	948	775	889	780	369	4.77841	4.52487	4.98036	3.36569	4.809	2.31448	1.72796	2.43964	2.11733	0.771604	1.58087e-07
ENSG00000184384	MAML2	down	1.08337	3242	3420	4071	2415	3014	1310	936	1444	885	384	6.33943	6.43281	7.67634	5.1523	6.72941	2.847	1.85187	3.55657	2.13386	0.864859	3.88274e-07
ENSG00000105708	ZNF14	down	1.08134	354	347	461	286	357	159	98	212	158	41	1.64529	1.5579	2.07852	1.45378	1.90346	0.815971	0.456861	1.21659	0.901816	0.216777	0.00136054
ENSG00000075426	FOSL2	down	1.08092	7734	7131	8287	6102	5869	2282	3532	2173	2728	2616	15.9499	14.2075	16.6142	13.8111	13.9665	5.22768	7.34242	5.55554	6.91484	6.21146	1.39686e-17
ENSG00000008083	JARID2	down	1.08044	1008	913	963	606	704	400	406	328	287	234	2.43665	2.1208	2.21671	1.56604	1.9361	1.0638	0.978737	0.929144	0.869829	0.638458	4.56154e-14
ENSG00000005339	CREBBP	down	1.07908	7927	8605	8914	6035	6535	3461	3873	3533	2396	2156	11.4529	12.2213	11.9986	8.84083	10.1188	5.19121	5.10711	5.69282	3.95505	3.4161	7.541e-14
ENSG00000005483	KMT2E	down	1.07486	2035	2086	2416	1316	1846	916	600	1195	652	249	3.83053	3.95218	4.51427	2.9158	3.98738	2.17902	1.26324	2.9008	1.87086	0.64294	0.000557653
ENSG00000253537	PCDHGA7	down	1.07161	133	138	169	120	111	60	35	72	35	38	0.560729	0.559877	0.603421	0.450659	0.536667	0.280136	0.147485	0.30299	0.178051	0.18085	4.61521e-06
ENSG00000107036	RIC1	down	1.06639	1873	1924	2098	1308	1676	892	812	868	764	360	3.99016	3.83574	4.44329	3.02181	4.06171	2.19058	1.81482	2.21731	1.95224	0.875268	1.87022e-06
ENSG00000005810	MYCBP2	down	1.06205	3083	2987	3906	2109	3018	1189	673	1250	749	247	2.86422	2.68444	3.54204	2.15756	3.22535	2.38483	1.12119	2.36606	1.87438	0.370843	3.35602e-06
ENSG00000132466	ANKRD17	down	1.05064	7930	8395	9204	5425	7234	3526	3097	3851	2519	1353	10.283	11.7756	11.5327	7.71653	10.7549	5.06327	4.043	6.16357	4.016	1.99305	8.10586e-07
Homo_sapiens_newGene_1826	Homo_sapiens_newGene_1826	down	1.04626	241	261	317	172	183	80	85	134	51	86	0.821458	0.807887	1.02181	0.689993	0.706499	0.317313	0.281225	0.519415	0.196563	0.356469	1.21942e-05
ENSG00000134318	ROCK2	down	1.04159	4218	3462	4810	2960	3770	1860	886	2177	1060	278	7.01297	5.52799	7.72049	5.36692	7.17932	3.39988	1.4819	4.46302	2.16028	0.528629	0.0012059
Homo_sapiens_newGene_346	Homo_sapiens_newGene_346	down	1.04156	370	542	520	329	246	135	140	153	156	119	1.50911	2.6449	2.44146	1.98774	1.71312	0.847621	0.904283	1.33485	1.10498	0.602543	1.04772e-09
Homo_sapiens_newGene_342	Homo_sapiens_newGene_342	down	1.04083	360	289	538	244	336	88	89	142	138	63	2.32816	1.6461	2.91277	1.89281	2.18151	0.480847	0.452036	0.954774	0.906082	0.424347	2.63917e-07
ENSG00000074047	GLI2	down	1.03795	680	682	660	499	440	287	334	162	189	230	1.43963	1.29954	1.284	1.07228	1.01487	0.611174	0.662692	0.394156	0.455269	0.51201	5.41441e-09
ENSG00000196724	ZNF418	down	1.03399	221	211	240	187	240	51	114	85	53	32	0.968025	0.823651	0.973155	1.25106	1.35705	0.206168	0.498143	0.396408	0.239068	0.134049	3.54037e-07
Homo_sapiens_newGene_1902	Homo_sapiens_newGene_1902	down	1.03011	473	603	600	313	431	207	139	256	174	97	1.25452	2.31901	1.665	1.16219	1.63873	0.790176	0.354677	1.09969	0.620744	0.300073	5.09629e-06
Homo_sapiens_newGene_7685	Homo_sapiens_newGene_7685	down	1.02895	700	756	931	563	714	306	250	356	239	118	1.98632	1.88675	2.43508	1.89728	2.20183	0.983382	0.7838	1.33092	0.731109	0.396018	3.22561e-07
Homo_sapiens_newGene_621	Homo_sapiens_newGene_621	down	1.02309	2289	2576	3098	1672	2250	1241	936	1342	867	471	3.32956	4.0374	4.52585	2.95329	4.1258	2.27054	1.35824	2.70738	1.89442	0.996834	3.37847e-05
ENSG00000143702	CEP170	down	1.01648	8200	8134	10539	5756	7943	3968	2908	5019	2797	1001	18.3384	17.3366	23.1059	13.8361	19.9395	10.1848	6.6665	14.0632	8.16979	2.68522	0.000919606
Homo_sapiens_newGene_1279	Homo_sapiens_newGene_1279	down	1.01509	407	453	443	217	304	181	77	184	84	75	0.628339	0.674682	0.662155	0.366046	0.537565	0.307717	0.120159	0.349924	0.159658	0.133067	3.60391e-05
Homo_sapiens_newGene_3640	Homo_sapiens_newGene_3640	down	1.01006	248	239	386	177	299	73	60	80	68	32	2.3849	2.20857	2.6238	2.0216	2.57589	0.925755	0.771496	0.722229	0.984653	0.380467	1.14354e-11
ENSG00000073614	KDM5A	down	1.00904	6171	6665	6922	4652	5769	2769	2732	2545	2672	1443	8.06097	8.51971	8.68415	6.64916	8.60058	4.08411	3.55862	4.26804	4.26089	2.14245	4.0861e-11
ENSG00000111799	COL12A1	down	1.00855	7088	6372	8123	5426	6626	3299	2514	3375	2783	912	8.4439	7.35291	9.3883	7.06573	8.99731	4.2934	3.08987	4.97568	4.18796	1.2346	8.86652e-05
ENSG00000102780	DGKH	down	1.00635	1594	1533	1920	956	1396	633	358	563	412	199	1.58202	1.4601	1.9903	1.25507	1.42597	0.841174	0.597281	0.720614	0.470254	0.547073	3.38265e-08
ENSG00000162733	DDR2	down	1.00427	697	530	1029	404	694	277	104	304	97	58	0.947105	0.694468	1.35293	0.60033	1.08026	0.414843	0.14208	0.509505	0.161954	0.089477	7.71857e-05
ENSG00000180357	ZNF609	down	1.0041	5748	6693	5973	4643	4885	2131	3126	1769	1990	2042	9.20188	10.3319	9.26	8.13913	8.99409	3.74599	5.0473	3.48808	3.90686	3.74694	6.23627e-18
ENSG00000170776	AKAP13	down	1.00208	3402	3838	3852	2467	2967	1630	1627	1702	1057	533	3.67317	4.1673	4.18407	2.92547	3.58996	1.95041	1.81037	2.46021	1.37591	0.640872	2.65739e-05
ENSG00000197937	ZNF347	down	-1.00113	1053	1281	1370	785	1121	621	440	610	398	162	2.10592	2.54054	2.52507	1.8917	2.47947	1.3158	0.885693	1.46448	0.949009	0.340754	0.000343667
ENSG00000180530	NRIP1	down	-1.00128	6708	5991	8325	4686	6262	1864	1107	2237	1473	434	12.1556	10.4511	14.6954	9.42073	12.9175	3.80356	2.13178	5.04855	3.42103	0.903333	3.05445e-08
Homo_sapiens_newGene_274	Homo_sapiens_newGene_274	down	-1.00271	1144	1520	1553	917	1046	361	277	180	181	230	1.75552	1.82473	1.26953	1.36956	1.79845	0.770678	0.503463	0.993488	0.532824	0.411906	2.41162e-28
ENSG00000182263	FIGN	down	-1.00661	1532	1567	2052	1027	1623	602	407	613	398	247	2.26177	2.20345	2.90854	1.6886	2.73119	0.968884	0.630478	1.10654	0.724873	0.415588	3.23922e-10
ENSG00000009413	REV3L	down	-1.00734	1251	919	1375	780	1132	572	251	672	312	85	1.61673	1.14425	1.7265	1.10715	1.66964	0.903842	0.317408	1.30231	0.483046	0.121835	0.00367145
ENSG00000186026	ZNF284	down	-1.00763	365	413	502	352	458	212	153	209	197	48	1.16239	1.26735	1.54567	1.22284	1.66644	0.742528	0.488765	0.820671	0.770808	0.174271	0.00112816
ENSG00000166833	NAV2	down	-1.00766	8294	10074	9374	6038	6856	2774	3314	2695	2045	2068	10.0732	11.8353	11.065	8.0702	9.54268	3.78416	4.06847	4.0363	3.08754	2.90981	6.1027e-30
ENSG00000121621	KIF18A	down	-1.01117	924	676	1079	607	857	298	171	326	189	71	3.73298	2.63631	4.21581	2.6799	3.95922	1.32804	0.696409	1.62548	0.939801	0.329326	5.45626e-07
ENSG00000138756	BMP2K	down	-1.01151	1316	1381	1717	940	1222	492	472	647	553	287	4.89152	4.03938	4.82811	3.92838	4.55164	2.09793	1.93071	2.9675	2.32849	1.37692	4.56113e-08
ENSG00000172493	AFF1	down	-1.01159	2352	2748	2735	1744	2214	1228	902	1248	926	488	3.71121	4.07659	4.11346	2.94628	3.98637	2.05512	1.36456	2.43592	1.71322	0.961581	3.56541e-06
ENSG00000197016	ZNF470	down	-1.01215	592	716	852	424	572	321	276	314	217	118	1.17843	1.37143	1.71852	0.938816	1.34047	0.895895	0.72053	0.885263	0.582824	0.33358	1.32237e-05
Homo_sapiens_newGene_3611	Homo_sapiens_newGene_3611	down	-1.0144	2931	3101	3423	2203	2716	1667	1163	1285	1147	771	6.11357	6.33445	7.2943	5.32514	6.06007	4.12832	2.74376	3.62752	3.40736	2.16617	4.1561e-09
Homo_sapiens_newGene_3610	Homo_sapiens_newGene_3610	down	-1.01445	99	167	218	142	95	27	16	38	21	19	0.278325	0.454883	0.59522	0.439871	0.429173	0.081946	0.044643	0.129995	0.072142	0.061837	6.01412e-12
ENSG00000197753	LHFPL5	down	-1.01447	190	214	430	127	312	96	33	74	76	9	0.648717	0.753528	1.46549	0.512379	1.23991	0.384261	0.115327	0.344646	0.319893	0.033223	0.000403283
Homo_sapiens_newGene_6055	Homo_sapiens_newGene_6055	down	-1.01567	829	1046	1289	653	914	422	372	395	414	271	2.52435	3.15119	3.5636	2.54057	3.20036	2.09585	1.66691	1.79152	2.01837	1.89282	9.39067e-10
ENSG00000034677	RNF19A	down	-1.01657	2317	2235	2714	1457	2311	1148	734	1185	918	213	7.86478	7.24945	9.03166	5.60401	8.78203	4.21193	2.52113	4.95375	3.83709	0.838829	0.00198432
ENSG00000108021	TASOR2	down	-1.01668	12383	12382	15771	8124	11736	4700	3207	6483	3341	1120	20.2735	19.6088	24.7961	17.5148	21.9185	8.46461	5.27294	12.9735	6.70677	2.76296	8.5833e-05
Homo_sapiens_newGene_7472	Homo_sapiens_newGene_7472	down	-1.01711	916	850	1129	682	830	387	307	280	429	220	3.00782	2.79302	3.55588	3.03312	3.04477	1.77483	1.07797	1.4297	1.73103	0.593438	1.25062e-09
Homo_sapiens_newGene_1134	Homo_sapiens_newGene_1134	down	-1.01838	373	435	490	413	400	187	110	120	217	101	2.05003	2.33003	2.59983	2.52936	2.59245	1.26937	0.638416	0.907076	1.46543	0.665503	4.84546e-07
Homo_sapiens_newGene_50	Homo_sapiens_newGene_50	down	-1.02024	782	719	805	509	654	305	310	294	171	271	5.73189	3.76696	4.29127	3.34046	5.11661	2.20306	2.00695	2.10591	1.57944	1.9358	1.7343e-11
Homo_sapiens_newGene_57	Homo_sapiens_newGene_57	down	-1.02057	124	120	189	114	123	54	62	73	31	21	1.29348	1.20179	1.90251	1.46233	1.46544	0.687913	0.650199	0.935277	0.389431	0.245094	0.000144104
ENSG00000143970	ASXL2	down	-1.02272	3736	4402	4604	2834	3468	1390	1083	1489	1120	440	4.0182	4.59788	4.7864	3.34145	4.2648	1.64905	1.17503	1.98376	1.48052	0.542996	7.59491e-09
ENSG00000162402	USP24	down	-1.02399	7415	7074	9328	4672	7360	3653	2185	4020	2695	777	9.5753	8.76307	11.7658	6.57423	10.8376	5.30733	2.90246	6.4683	4.31694	1.14257	0.0010964
ENSG00000086758	HUWE1	down	-1.02427	20662	22181	22545	15641	17702	8877	10201	8505	7079	6656	25.0943	23.2855	26.909	18.6542	21.8188	10.2995	10.6357	10.8118	9.00596	9.30884	1.12039e-29
ENSG00000108510	MED13	down	-1.02556	5121	5282	6225	3416	5014	2178	1187	2530	1476	443	6.81629	6.76431	7.95835	4.93362	7.58736	3.19176	1.59129	4.15043	2.40318	0.702444	0.000118196
ENSG00000151914	DST	down	-1.02781	16383	10811	19314	9715	15065	5229	3085	6185	4128	1156	14.4735	9.43981	19.3088	11.2328	17.667	11.9713	6.84047	15.2543	11.0804	3.11029	1.88188e-05
ENSG00000139618	BRCA2	down	-1.02794	1701	1075	1922	921	1378	603	438	603	349	93	2.14651	1.24681	2.27035	1.17939	1.92367	0.857826	0.601076	0.937037	0.57109	0.1336	0.00017224
ENSG00000242852	ZNF709	down	-1.02813	173	194	211	132	202	65	41	73	82	24	0.486393	0.527788	0.573393	0.406628	0.651612	0.200824	0.114514	0.254334	0.2842	0.076651	1.52139e-05
Homo_sapiens_newGene_6971	Homo_sapiens_newGene_6971	down	-1.02837	612	642	1062	441	462	177	140	248	152	62	1.07117	1.06511	1.72271	0.846967	0.929746	0.29286	0.331984	0.562548	0.277518	0.103958	7.33523e-08
Homo_sapiens_newGene_6970	Homo_sapiens_newGene_6970	down	-1.02865	1356	1694	2366	1131	1612	825	545	797	440	294	3.36143	4.0802	5.9955	3.6385	4.82032	3.67218	2.61253	3.29734	2.38037	1.92775	8.03225e-06
ENSG00000163251	FZD5	down	-1.02908	591	733	614	579	519	231	181	187	378	188	1.15849	1.38755	1.16486	1.2404	1.16458	0.49976	0.356996	0.452261	0.911223	0.422747	8.6513e-06
ENSG00000188215	DCUN1D3	down	-1.02961	721	899	838	648	655	200	248	186	331	210	1.62147	1.95141	1.82376	1.59308	1.68523	0.495179	0.563419	0.516664	0.915392	0.541935	4.98695e-14
ENSG00000137831	UACA	down	-1.02967	647	540	748	459	472	282	176	248	150	45	1.3025	1.04148	1.48229	1.01216	1.08457	0.623178	0.354596	0.633524	0.367159	0.102387	0.000118708
Homo_sapiens_newGene_10116	Homo_sapiens_newGene_10116	down	-1.02989	872	1017	1284	759	947	410	179	344	262	84	3.07425	3.16584	4.16906	3.03348	3.50972	1.73279	0.680718	1.48394	1.10771	0.374685	1.21647e-06
ENSG00000164164	OTUD4	down	-1.02992	3604	3900	4672	2335	3402	1590	903	1896	1086	412	6.60904	6.84245	8.40892	4.626	7.14469	3.1966	1.67617	4.5168	2.41346	0.917317	8.30082e-05
ENSG00000151490	PTPRO	down	-1.03012	138	167	161	158	117	62	45	76	67	37	0.297065	0.346365	0.333884	0.371628	0.287869	0.145748	0.096924	0.200555	0.177311	0.089868	1.03435e-05
ENSG00000169641	LUZP1	down	-1.03273	6017	6651	6819	4687	5271	2627	2966	2628	2440	1932	10.1803	10.9708	11.3488	9.00778	10.6271	4.87369	5.23423	5.46683	5.0428	3.73172	4.03316e-26
ENSG00000206077	ZDHHC11B	down	-1.03451	280	282	438	183	277	135	96	140	104	64	2.7016	2.5284	4.65221	2.04258	2.91318	1.54205	0.909846	1.50774	1.1032	0.708377	6.31431e-06
ENSG00000197497	ZNF665	down	-1.03518	112	164	144	81	118	48	51	51	57	41	0.384527	0.523874	0.481986	0.292989	0.478181	0.17245	0.170112	0.205615	0.228479	0.154439	2.30683e-06
ENSG00000120129	DUSP1	down	-1.03783	12757	15199	12374	10812	10918	2662	3130	2361	3887	3411	87.5179	100.624	82.124	81.0694	85.7139	20.166	21.6746	20.0207	32.8123	26.9214	9.3029e-24
ENSG00000145147	SLIT2	down	-1.0383	10466	10142	11837	7286	9029	3738	3879	3629	4278	1926	18.2166	17.2441	19.9154	13.8707	17.9881	7.38292	6.90495	7.93077	9.43489	3.99694	1.15283e-10
ENSG00000101745	ANKRD12	down	-1.03847	952	574	1012	578	625	316	79	315	171	55	1.9546	1.1713	1.67042	1.03966	1.25315	0.927755	0.937139	1.2104	0.914871	0.775281	0.000129818
Homo_sapiens_newGene_5607	Homo_sapiens_newGene_5607	down	-1.04053	540	847	1094	526	615	243	98	232	95	39	0.684815	1.05191	1.33135	0.72031	0.950537	0.345351	0.114344	0.333711	0.135473	0.04985	6.15157e-07
ENSG00000163535	SGO2	down	-1.04058	2048	1357	2112	1238	1599	788	500	757	467	129	6.42572	4.2822	6.51599	4.24735	5.94823	2.94877	1.67955	3.14604	1.87036	0.597451	0.000185571
ENSG00000196172	ZNF681	down	-1.04277	129	116	154	78	139	65	29	44	32	13	0.273197	0.237684	0.315961	0.225747	0.33767	0.152123	0.060758	0.115253	0.082001	0.030914	5.27278e-05
ENSG00000075407	ZNF37A	down	-1.04603	3164	2835	3832	2294	3068	1425	922	1733	896	304	5.10792	4.48756	6.07016	4.09397	5.70522	2.57147	1.52305	3.47132	1.80335	0.580363	0.000416485
ENSG00000127603	MACF1	down	-1.04724	25001	23192	28980	17772	23372	7677	6059	7921	6484	2438	24.936	24.7302	29.7759	23.0688	30.1184	7.91311	5.07612	9.90322	6.60416	2.3973	7.67587e-11
ENSG00000168769	TET2	down	-1.04829	1510	1601	1966	1103	1572	828	524	802	547	115	2.22362	2.27429	2.79371	1.7806	2.62278	1.32928	0.795673	1.41471	0.941723	0.181725	0.00227156
ENSG00000118193	KIF14	down	-1.04832	1588	1205	1800	1041	1361	404	254	492	322	63	3.05422	2.21497	3.30353	2.17473	2.95264	0.84431	0.485043	1.1662	0.749515	0.134613	1.62009e-06
ENSG00000164327	RICTOR	down	-1.04833	1520	1333	2115	973	1575	496	334	1037	474	77	2.21553	1.87371	2.98004	1.61777	2.62279	1.00793	0.486715	1.93894	0.846147	0.128145	0.00615239
ENSG00000157106	SMG1	down	-1.04844	10621	11668	14222	6526	10439	3928	2021	4650	1904	668	9.42977	10.1072	12.2999	6.32656	10.7377	3.86407	1.77121	5.0364	2.04741	0.708452	1.66914e-05
ENSG00000183354	KIAA2026	down	-1.04918	1022	962	1206	680	799	262	168	388	212	63	1.98733	1.97186	2.44245	1.52202	1.82914	0.726038	0.31015	0.986771	0.467952	0.134304	7.2382e-07
ENSG00000078177	N4BP2	down	-1.04933	672	636	869	417	546	350	178	342	181	54	0.971995	0.874933	1.24623	0.656188	1.03823	0.565565	0.254028	0.781319	0.316392	0.087143	0.00199697
ENSG00000133863	TEX15	down	-1.04982	337	272	411	265	247	141	93	185	74	10	0.432085	0.314716	0.487615	0.348344	0.34632	0.186459	0.123424	0.30253	0.108677	0.013837	0.00899475
ENSG00000275740	AC091959.3	down	-1.05005	169	168	246	113	122	65	66	67	23	26	0.704428	0.676023	0.990696	0.511642	0.582023	0.298495	0.275872	0.342693	0.11502	0.123581	9.4774e-06
ENSG00000143190	POU2F1	down	-1.05014	2157	2536	2840	1562	2247	1071	643	1199	562	390	2.18259	2.4407	2.73367	1.7024	2.56398	1.17908	0.647512	1.47829	0.687954	0.445566	6.0426e-06
ENSG00000149639	SOGA1	down	-1.05023	7631	8882	8230	5854	6056	2324	2862	2090	1930	2575	7.43622	8.32442	7.73804	6.22143	6.73081	2.49327	2.80608	2.50912	2.30919	2.88192	6.00397e-31
ENSG00000188158	NHS	down	-1.05042	1111	975	1334	814	1038	455	321	468	302	87	1.69546	1.43578	1.96993	1.37047	1.83276	0.766208	0.49443	0.881956	0.56694	0.151858	3.59239e-05
ENSG00000139718	SETD1B	down	-1.05065	2882	3274	3175	2190	2245	913	1345	933	988	1032	5.15949	5.48371	5.31373	4.17322	4.69932	1.74677	2.40971	2.03069	2.16595	2.21334	8.40373e-22
ENSG00000148948	LRRC4C	down	-1.0533	362	324	367	268	356	94	80	102	170	41	1.32978	1.24199	1.32806	1.18323	1.71362	0.447803	0.307625	0.428237	0.764312	0.176212	3.27943e-06
ENSG00000153317	ASAP1	down	-1.05343	15344	16871	17910	10975	14132	7574	6448	8050	4939	2667	34.6502	36.1819	38.6524	26.619	35.7311	18.617	14.7647	22.4059	13.4179	6.87531	1.03256e-05
ENSG00000165288	BRWD3	down	-1.05351	3472	3277	4418	2107	3410	1708	1006	2009	1097	301	3.71086	3.37896	4.5672	2.46046	4.17042	2.01556	1.08473	2.65374	1.44241	0.369358	0.00264628
ENSG00000206530	CFAP44	down	-1.05483	147	147	381	112	207	37	30	75	76	21	0.197222	0.292881	0.752666	0.197564	0.370345	0.104764	0.060502	0.265366	0.24166	0.031288	0.000132919
ENSG00000131725	WDR44	down	-1.05541	3289	3091	3683	2349	3186	1483	1205	1665	1313	421	11.1235	10.0455	12.0419	8.65744	12.3741	5.49603	4.11961	7.03167	5.46043	1.62485	0.000198354
ENSG00000115977	AAK1	down	-1.05629	3601	3929	4055	2416	3310	1284	1060	1124	1180	586	2.6033	2.69019	3.3793	1.98781	3.44981	0.990978	0.726625	1.59578	0.947808	0.63876	1.24289e-14
ENSG00000144674	GOLGA4	down	-1.05673	4827	2584	4951	2684	3510	1067	527	1252	661	271	8.85197	4.61126	8.56641	5.46431	7.2999	2.1738	0.948557	2.79854	1.45095	0.555952	2.22771e-08
ENSG00000152223	EPG5	down	-1.0572	13761	12698	15305	10280	12090	4738	4879	4296	5088	2457	15.0357	13.4139	16.1531	12.2972	15.1326	5.71845	5.40331	5.81089	6.84245	3.09476	3.2521e-14
ENSG00000196247	ZNF107	down	-1.05804	828	649	956	477	754	193	154	193	140	62	2.13223	1.62067	2.31553	1.41291	2.43115	0.570975	0.523037	0.681772	0.528342	0.381848	4.18087e-14
ENSG00000185278	ZBTB37	down	-1.06028	1209	1387	1620	849	1302	553	377	666	426	220	0.985679	1.06692	1.18352	0.801693	1.15065	0.536593	0.38077	0.665297	0.422897	0.433422	4.47568e-06
ENSG00000143322	ABL2	down	-1.06091	18490	20451	21939	14270	17427	8391	6377	9193	5356	3710	22.4131	24.3848	25.8407	18.8772	24.3119	11.1669	7.86514	13.5324	7.92538	5.17216	1.07044e-08
ENSG00000144824	PHLDB2	down	-1.06285	2186	2224	3054	1655	2262	1057	756	1167	829	331	5.58127	5.40546	7.2838	4.4294	6.52053	2.90983	1.9128	3.6427	2.58144	0.952385	2.96373e-05
ENSG00000142871	CCN1	down	-1.06298	69395	68041	69866	60549	56132	8339	11809	6226	21134	9136	420.805	398.052	409.743	401.294	389.41	55.8389	72.2903	46.6672	157.689	63.7206	5.32419e-14
ENSG00000138182	KIF20B	down	-1.06337	5060	3102	5195	2935	3801	1251	541	1211	830	197	11.0339	6.53023	10.966	7.00647	9.50676	3.03205	1.19516	3.28799	2.23574	0.485725	2.84644e-07
ENSG00000197024	ZNF398	down	-1.06536	1495	1607	1541	1216	1455	564	715	547	770	525	3.78446	3.94539	3.78106	3.35848	4.24935	1.57468	1.82328	1.7339	2.39054	1.52847	3.69781e-12
ENSG00000198786	MT-ND5	down	-1.0672	143130	179472	159576	120033	139571	65392	25961	37626	29964	26026	1090.85	1319.97	1176.55	999.921	1217.28	550.478	199.749	354.56	281.042	228.224	4.25494e-13
Homo_sapiens_newGene_474	Homo_sapiens_newGene_474	down	-1.06904	122	167	262	129	140	18	6	9	6	2	0.208728	0.27801	0.435187	0.238949	0.300002	0.08783	0.010307	0.018397	0.012597	0.003886	3.65209e-25
Homo_sapiens_newGene_8104	Homo_sapiens_newGene_8104	down	-1.0695	445	414	602	334	485	177	174	195	137	95	1.13105	1.09218	1.63625	1.16712	1.58814	0.504434	0.52817	1.34401	0.565138	0.241688	3.85073e-10
ENSG00000187605	TET3	down	-1.07092	3541	3794	3995	2676	2931	1121	933	1128	752	543	4.29347	4.44036	4.68612	3.54613	4.06986	1.50053	1.14165	1.69033	1.12153	0.756635	2.31223e-21
ENSG00000123066	MED13L	down	-1.07238	6828	6808	7802	4304	5832	2581	2160	2844	1827	945	9.64046	9.43654	11.1689	6.83318	9.97161	4.16914	3.22907	5.02333	3.30164	1.62044	4.51929e-08
ENSG00000178917	ZNF852	down	-1.07248	131	148	206	108	170	52	46	80	23	30	1.17589	1.11205	1.52057	1.06945	1.58692	0.489928	0.338732	0.839195	0.344246	0.239234	1.56624e-05
ENSG00000173821	RNF213	down	-1.0742	7618	8415	9329	5870	7032	3493	3609	3268	2572	2356	5.59947	6.20652	6.71882	4.83294	6.12433	3.15288	2.80619	3.45431	2.76551	2.38575	1.11908e-21
ENSG00000038382	TRIO	down	-1.07431	34837	34934	39285	25375	29778	11323	12279	11957	10099	6998	43.0742	41.5437	46.3587	34.1366	42.5541	16.0237	15.306	18.2344	15.9281	10.2479	2.37512e-25
ENSG00000197969	VPS13A	down	-1.07482	1878	1777	2936	1265	1868	648	248	867	426	69	2.0137	2.05038	3.23034	1.76105	2.36723	0.974846	0.251779	1.14555	0.566898	0.080842	0.000272524
ENSG00000103657	HERC1	down	-1.07527	4685	4938	5682	3581	4391	1774	1639	1737	1542	849	4.37122	4.58283	5.36909	3.89587	4.80542	1.90193	1.58488	1.96139	1.73866	0.890317	7.75905e-15
ENSG00000148154	UGCG	down	-1.0754	15009	13422	16194	11267	13793	4894	4069	4239	6426	2469	52.3548	45.1809	54.6462	42.957	55.0551	18.8532	14.3274	18.2814	27.5848	9.90793	5.54472e-10
ENSG00000196159	FAT4	down	-1.0756	5954	6704	7867	4313	6285	2165	1744	2415	1915	568	4.79389	5.20879	6.12867	3.79649	5.7912	1.92502	1.41752	2.40357	1.89671	0.525642	4.27946e-07
Homo_sapiens_newGene_3972	Homo_sapiens_newGene_3972	down	-1.07682	133	158	213	82	123	83	21	52	15	21	0.959065	0.745087	1.41909	0.629966	1.00955	0.628311	0.102059	0.309996	0.090164	0.118367	0.000527336
ENSG00000140534	TICRR	down	-1.07708	2953	3163	3415	2151	2516	1219	1339	1058	1126	848	7.51257	7.6764	8.54042	5.83301	7.27088	3.45134	3.31959	3.37935	3.57899	2.51852	2.81687e-25
ENSG00000090905	TNRC6A	down	-1.07792	4037	4721	5335	2932	3814	1959	1513	2445	1132	558	7.28066	8.1161	9.86929	5.6928	7.72201	4.00986	3.41808	5.35881	3.15361	1.38726	0.000171948
ENSG00000129007	CALML4	down	-1.07809	231	235	244	176	149	59	38	77	70	66	2.00939	1.21907	1.93419	1.70032	1.58045	0.488395	0.486012	0.404513	0.46967	0.549844	3.06462e-09
ENSG00000129003	VPS13C	down	-1.07816	2299	2159	3630	1616	2313	1146	497	1443	686	136	2.42938	2.21844	3.74524	1.86171	2.84754	1.51285	0.51534	1.91826	0.865554	0.162986	0.00452991
Homo_sapiens_newGene_907	Homo_sapiens_newGene_907	down	-1.07857	2410	2431	2830	1709	2224	1246	870	1311	702	225	9.17243	8.76087	10.223	7.0712	9.50605	5.572	3.45347	6.42474	3.34119	1.04901	0.00127475
ENSG00000105991	HOXA1	down	-1.07883	332	374	320	298	234	90	141	106	183	99	1.849	2.12658	1.80415	1.96687	1.64306	0.534772	0.76854	0.70574	1.22016	0.637736	5.50591e-06
ENSG00000164023	SGMS2	down	-1.07955	1325	1331	1562	886	1176	584	429	741	435	197	3.32242	3.33808	3.95086	2.7326	3.58854	1.66541	1.15369	2.34221	1.50147	0.73135	9.94565e-05
ENSG00000198707	CEP290	down	-1.0796	1059	502	1135	616	727	188	121	227	137	48	2.10153	0.978874	2.13095	1.17547	1.59737	0.582101	0.498258	0.729233	0.484531	0.08632	7.29792e-10
Homo_sapiens_newGene_7318	Homo_sapiens_newGene_7318	down	-1.08173	174	253	266	139	258	50	126	101	45	58	1.21019	2.10652	1.78049	1.0837	2.02135	0.36171	0.857306	1.18278	0.353054	0.439345	7.94519e-05
ENSG00000135968	GCC2	down	-1.08202	674	559	809	490	672	293	153	362	298	82	1.35388	1.14271	1.57391	1.06781	1.55542	0.660883	0.307092	0.996727	0.730186	0.18773	0.0012751
ENSG00000105204	DYRK1B	down	-1.08471	98	156	128	110	108	28	52	59	35	34	0.656195	0.953958	0.776528	0.69581	0.78829	0.156065	0.265596	0.384615	0.277053	0.202095	1.64288e-06
ENSG00000102890	ELMO3	down	-1.086	120	156	196	126	137	79	49	41	70	57	0.661097	0.833792	1.05312	0.763624	0.882364	0.477612	0.269383	0.275177	0.472309	0.359454	2.10885e-05
ENSG00000163739	CXCL1	down	-1.08879	505	650	496	570	601	290	159	235	188	259	5.93433	7.37748	5.63834	7.32472	8.08743	3.76321	1.87731	3.41781	2.71238	3.5053	2.47319e-06
ENSG00000011114	BTBD7	down	-1.08929	3531	3707	4075	2695	3302	1693	1331	1794	1396	670	6.6481	6.58288	7.5853	5.6249	7.39225	3.63643	2.65439	4.17691	3.24731	1.40939	1.86423e-06
ENSG00000277462	ZNF670	down	-1.09011	680	779	902	501	702	313	223	322	404	70	2.23626	2.4708	2.86939	1.79939	2.64269	1.13593	0.740447	1.3089	1.63471	0.262884	0.00203921
ENSG00000145715	RASA1	down	-1.09068	4403	4836	5442	2829	4141	2193	1288	2704	1502	411	12.6508	13.4259	14.9003	8.99732	13.8217	7.04591	4.58494	9.73643	5.30898	1.37667	0.00284491
ENSG00000167173	C15orf39	down	-1.09178	2097	2285	2356	1732	1645	346	575	303	712	465	6.88897	7.31462	7.6532	6.39234	6.28467	1.53834	1.97736	1.25026	2.90045	1.73741	2.02599e-14
ENSG00000198093	ZNF649	down	-1.09357	850	853	755	749	817	165	182	178	311	163	3.79127	3.63255	3.40423	3.94821	4.13828	0.817207	0.803514	0.965008	1.70258	0.806849	6.24745e-15
ENSG00000167232	ZNF91	down	-1.09515	140	135	240	120	148	50	32	24	36	8	0.476386	0.388698	0.86738	0.593851	0.583169	0.14897	0.420036	0.163349	0.147592	0.086284	8.16589e-09
ENSG00000057657	PRDM1	down	-1.09515	127	120	116	94	82	22	25	36	34	22	0.338831	0.308286	0.299691	0.382222	0.249725	0.076329	0.067616	0.135202	0.111104	0.067637	1.0301e-11
ENSG00000083535	PIBF1	down	-1.09645	216	170	333	173	202	81	63	168	52	26	1.29116	0.736306	1.45088	0.891167	1.03094	0.397217	0.283971	0.926681	0.281535	0.13121	0.0051381
ENSG00000170921	TANC2	down	-1.09713	4741	5025	5483	3442	4309	2242	2032	2171	1453	971	7.33741	7.16163	8.01676	5.92397	7.81715	3.56405	3.2355	4.03203	2.6071	1.73973	1.05231e-08
ENSG00000162614	NEXN	down	-1.09867	837	520	900	640	738	308	249	332	284	115	3.69348	2.28941	3.7788	3.07052	3.70922	1.53373	1.08471	1.77992	1.53184	0.743014	5.72679e-06
ENSG00000197782	ZNF780A	down	-1.09974	650	624	963	436	744	263	165	321	193	78	1.71373	1.55245	2.50131	1.35691	2.2035	1.03333	0.730017	1.18334	0.589022	0.321292	1.07758e-05
ENSG00000155850	SLC26A2	down	-1.10052	9976	9751	12087	6251	9559	4649	2891	5289	3653	1454	17.1454	16.1344	20.0888	11.7152	18.7552	8.82653	5.00247	11.2347	7.74472	2.86696	0.00014812
ENSG00000102908	NFAT5	down	-1.10281	8034	7745	10101	5072	7137	2238	1640	2960	1604	550	8.483	7.87862	10.3941	5.88033	8.68495	2.5705	1.78086	3.92127	2.13433	0.690107	1.01062e-07
ENSG00000115355	CCDC88A	down	-1.10316	2308	1922	2591	1590	1945	689	423	729	509	124	3.96081	3.59841	4.05317	3.24875	3.65027	1.46155	1.00938	2.44798	1.25503	0.306483	5.49734e-07
ENSG00000154734	ADAMTS1	down	-1.1035	15206	15723	17487	12011	13739	4568	4519	3736	6943	3187	40.5545	40.4928	45.1504	35.0166	41.9442	13.4517	12.1555	12.3035	22.7996	9.7751	3.2086e-12
ENSG00000205045	SLFN12L	down	-1.10411	281	339	308	190	222	112	113	131	47	28	1.2684	1.45697	1.3178	0.915074	1.16294	0.557199	0.501359	0.716979	0.250877	0.139181	0.000116868
ENSG00000054523	KIF1B	down	-1.10591	6298	7072	7727	4975	5901	3280	2739	3403	2444	1417	9.47989	10.4521	11.4961	7.79061	10.086	5.42642	3.97535	6.33938	4.37672	2.37972	6.16281e-07
ENSG00000174501	ANKRD36C	down	-1.10654	270	275	422	160	216	86	50	75	38	17	0.845611	0.980868	1.35424	0.613895	0.92254	0.388097	0.30976	0.281829	0.226774	0.077237	2.02641e-08
ENSG00000072364	AFF4	down	-1.10657	13722	15486	17932	9702	13371	6480	4352	8082	4484	1741	20.2526	22.4763	25.9644	15.8329	22.7399	10.5918	6.49103	14.6072	8.21542	3.08064	0.000195007
ENSG00000262209	PCDHGB3	down	-1.10731	144	350	325	172	254	124	72	107	34	36	0.808722	1.0097	0.982926	0.580105	0.882309	0.436551	0.242325	0.746318	0.233933	0.136234	0.000179757
ENSG00000119397	CNTRL	down	-1.10777	1135	899	1458	714	1048	357	250	460	209	54	2.51368	2.48545	3.01276	1.64173	2.54712	0.908702	0.560358	1.64265	0.47834	0.126134	4.1541e-05
ENSG00000186272	ZNF17	down	-1.10829	355	448	501	318	422	179	176	140	183	83	1.84661	2.2518	2.66493	1.91216	2.56631	1.04391	0.899994	0.919037	1.26048	0.48126	2.82717e-08
Homo_sapiens_newGene_3158	Homo_sapiens_newGene_3158	down	-1.1087	108	143	160	86	123	14	10	44	19	0	1.0958	1.40818	1.57496	0.956001	1.43972	0.156681	0.10293	0.549014	0.230639	0	9.83926e-05
ENSG00000196597	ZNF782	down	-1.10911	215	182	272	119	201	64	83	64	69	41	0.734026	0.621258	0.922961	0.509938	0.892134	0.293543	0.257561	0.243504	0.263036	0.143992	7.31911e-09
ENSG00000125676	THOC2	down	-1.10922	4293	3733	5562	2856	4133	2028	1163	2688	1261	339	12.1886	10.1833	15.4273	8.82746	13.5465	6.27513	3.53542	9.33145	4.36996	1.07219	0.00408186
ENSG00000048707	VPS13D	down	-1.11676	4201	4538	4928	3200	3878	1701	1585	1955	1350	722	3.74824	3.76886	4.0697	3.05603	3.91619	2.16195	1.53024	2.12056	1.41123	0.700406	8.11006e-09
ENSG00000078687	TNRC6C	down	-1.11713	1668	1972	1902	1113	1406	687	465	644	406	279	2.76398	2.82633	2.93687	2.11232	2.64239	1.43741	0.908222	1.28237	0.829014	0.523817	1.12189e-10
Homo_sapiens_newGene_6849	Homo_sapiens_newGene_6849	down	-1.11801	179	182	255	81	153	17	16	60	55	12	0.438441	0.429565	0.6042	0.216388	0.429954	0.04475	0.03905	0.180935	0.163791	0.032861	3.53864e-05
ENSG00000173157	ADAMTS20	down	-1.11803	97	98	177	101	142	65	18	40	54	8	0.275826	0.29151	0.464383	0.316266	0.548839	0.197952	0.061148	0.120632	0.225226	0.018894	0.0029774
ENSG00000148773	MKI67	down	-1.11832	36767	39177	43710	26760	34699	12737	11673	14215	10828	5366	40.0996	41.0815	46.0196	32.3553	43.3155	15.3104	12.8879	19.3567	14.4915	6.82012	1.06191e-11
ENSG00000157654	PALM2AKAP2	down	-1.11879	18349	20542	20540	13540	16597	8709	7723	9215	6385	4643	37.6525	40.4985	40.2886	30.0939	38.3876	19.633	15.8078	23.1221	15.8531	10.9135	5.26272e-10
Homo_sapiens_newGene_4509	Homo_sapiens_newGene_4509	down	-1.11938	173	214	236	134	191	77	39	96	58	28	1.07243	1.28564	1.24123	1.21109	1.23988	0.59324	0.179209	0.694541	0.256206	0.240416	2.14088e-05
ENSG00000155657	TTN	down	-1.11974	1103	1437	1684	836	1253	593	392	643	469	162	0.139391	0.175273	0.205965	0.115496	0.181266	0.084981	0.049987	0.10044	0.072865	0.02354	0.000132949
ENSG00000253729	PRKDC	down	-1.12081	67920	73669	79272	48593	61782	28248	23878	30074	23202	10309	70.2032	73.279	79.8934	54.7576	72.89	32.2269	24.9249	38.4008	29.4938	12.3428	1.15513e-07
ENSG00000198018	ENTPD7	down	-1.12234	1371	1704	1593	942	1258	431	495	412	418	281	2.21427	2.65722	2.49207	1.6644	2.36067	0.784006	0.806186	0.831455	0.83057	0.521075	7.54014e-25
ENSG00000067798	NAV3	down	-1.12342	3807	4041	4900	2822	3716	1659	1092	1789	1134	429	5.68268	6.88971	9.07106	5.18408	7.59034	2.55428	1.56343	4.35661	2.43311	0.666686	5.45877e-06
ENSG00000165813	CCDC186	down	-1.12351	763	511	752	512	551	391	191	318	178	55	1.48871	1.00991	1.39032	1.08974	1.27972	0.895435	0.393756	0.771125	0.411667	0.139933	0.00260945
Homo_sapiens_newGene_8070	Homo_sapiens_newGene_8070	down	-1.1241	684	555	723	455	549	271	183	258	166	39	1.65427	1.44637	1.53511	1.34555	1.44212	1.20152	0.609159	0.978188	0.662494	0.341641	0.000173225
ENSG00000136997	MYC	down	-1.12571	11832	12741	11866	10359	9582	3040	4585	2557	5610	3458	72.3957	73.615	70.3278	68.8846	66.5841	19.1364	26.9746	18.3618	41.7693	22.7246	2.51068e-09
ENSG00000197077	KIAA1671	down	-1.12584	3767	4082	4330	2930	3119	1573	1683	1421	1325	1356	5.11372	6.20462	6.54408	4.62988	5.61991	2.34848	2.69047	2.41995	2.22016	2.39822	1.93648e-49
Homo_sapiens_newGene_10493	Homo_sapiens_newGene_10493	down	-1.12617	2194	1507	3063	1367	1923	283	62	185	118	19	3.88127	2.57249	5.24203	2.64344	3.89394	0.553116	0.109523	0.403156	0.255149	0.038388	1.40364e-08
ENSG00000181722	ZBTB20	down	-1.12632	540	534	666	382	536	183	102	299	118	51	0.270986	0.258572	0.355079	0.220392	0.325195	0.101477	0.051261	0.185089	0.078692	0.029453	7.35717e-05
ENSG00000159496	RGL4	down	-1.12661	236	321	281	272	119	71	68	40	72	45	0.859726	1.12956	1.28034	1.08481	0.776925	0.443419	0.247549	0.279933	0.322354	0.188036	1.47759e-10
ENSG00000175984	DENND2C	down	-1.12663	535	725	857	352	538	311	192	272	211	106	1.25452	1.59554	1.90608	0.859112	1.38486	0.77232	0.436035	0.781972	0.578431	0.27228	2.70943e-05
ENSG00000109756	RAPGEF2	down	-1.12864	3750	3544	4123	2531	3185	1668	1401	1770	1206	453	6.61714	6.07841	7.07086	4.8974	6.5262	3.31265	2.4259	3.83622	2.76513	0.958567	7.79631e-05
ENSG00000105810	CDK6	down	-1.12974	3841	3917	5079	2401	3712	1482	977	1831	795	392	4.54774	4.47844	5.82154	3.10734	5.02928	1.93685	1.1687	2.68021	1.15821	0.535824	7.58993e-06
Homo_sapiens_newGene_10175	Homo_sapiens_newGene_10175	down	-1.13129	788	731	946	543	649	261	238	300	299	90	2.30546	2.02935	2.67774	2.05824	2.39473	0.933857	0.844932	1.19205	1.3306	0.482922	1.4833e-06
ENSG00000180884	ZNF792	down	-1.13175	377	357	329	392	380	60	85	51	164	99	1.29705	1.19495	1.09147	1.48455	1.53349	0.321462	0.289968	0.233271	0.698654	0.425802	2.27095e-07
ENSG00000151012	SLC7A11	down	-1.13218	4261	4704	5380	3168	3959	2096	1223	2439	1043	543	6.10086	6.49855	7.45155	4.95674	6.48659	3.31442	1.76743	4.33308	1.8378	0.910033	0.000125287
ENSG00000089048	ESF1	down	-1.13314	1446	735	1397	917	1062	496	196	475	219	80	6.25332	3.04872	5.82974	4.33707	5.24993	2.37593	0.875336	2.57712	1.18093	0.394673	7.79631e-05
ENSG00000064393	HIPK2	down	-1.13358	16302	21022	19667	11804	15185	5087	4184	5648	2898	2475	15.0022	18.6196	17.4474	11.8109	15.9617	5.28254	3.9218	6.45634	3.37135	2.80525	8.47117e-17
ENSG00000185219	ZNF445	down	-1.13386	2248	2661	2852	1683	2353	869	914	907	892	476	1.72579	1.97975	2.13064	1.42009	2.09653	0.811895	0.73248	0.845104	0.900673	0.498857	7.32257e-13
ENSG00000151835	SACS	down	-1.13389	118026	94678	148092	75197	110643	35527	18672	44555	22184	7544	107.546	95.931	146.476	84.6073	127.634	35.752	22.9184	54.9221	24.8525	11.1705	1.44853e-06
ENSG00000180071	ANKRD18A	down	-1.1351	211	260	355	141	230	96	110	147	56	42	0.72804	0.869955	1.19763	0.535159	0.913754	0.36671	0.383541	0.632242	0.237445	0.164703	0.000754101
ENSG00000196233	LCOR	down	-1.13595	4076	4505	4942	2789	3754	1774	1065	2180	1051	486	4.83342	4.76002	5.3893	3.49276	4.82665	2.17766	1.37626	3.06505	1.47433	0.702947	4.12366e-05
ENSG00000050030	NEXMIF	down	-1.13622	179	224	271	161	270	149	65	100	60	21	0.200312	0.240083	0.292891	0.196402	0.349917	0.183858	0.0733	0.13795	0.082118	0.026077	0.00265239
ENSG00000187801	ZFP69B	down	-1.13657	242	302	325	162	250	124	77	153	84	27	1.55661	1.93544	2.03945	1.13841	1.88115	0.908798	0.524534	1.27123	0.669759	0.186921	0.00165551
ENSG00000066933	MYO9A	down	-1.13707	1723	1983	2301	1236	1964	870	541	942	542	213	2.13552	2.45981	2.67523	1.59705	2.7776	1.20891	0.769588	1.44536	0.778468	0.292879	7.70028e-05
ENSG00000117523	PRRC2C	down	-1.13929	26065	27353	31627	18639	24716	9460	7924	11579	6568	2582	39.9921	36.7108	47.0088	29.8966	38.881	15.4439	11.5315	20.2523	13.2928	4.51653	9.99899e-07
ENSG00000163961	RNF168	down	-1.13941	4009	3794	4471	2734	3654	1676	1330	1486	1755	555	10.8139	9.62293	11.2337	7.71668	10.9343	4.83922	3.65761	4.74263	5.68554	1.6477	5.80607e-06
ENSG00000189079	ARID2	down	-1.14032	2296	2291	2675	1471	2278	1026	595	1215	815	196	3.77972	3.57714	4.20739	2.63028	4.27769	1.84664	0.965115	2.41249	1.61547	0.359386	0.00101844
ENSG00000149289	ZC3H12C	down	-1.14052	2933	3360	3751	1921	2546	1270	691	1458	884	345	4.24382	4.69145	5.25138	3.07811	4.21546	2.11041	1.00934	2.60767	1.59576	0.574485	3.12282e-05
Homo_sapiens_newGene_6910	Homo_sapiens_newGene_6910	down	-1.14152	2978	3314	3906	2586	3280	479	374	511	295	214	1.86928	1.9409	2.32826	1.64892	2.38948	0.308213	0.21985	0.368352	0.211193	0.143453	2.27866e-42
ENSG00000117724	CENPF	down	-1.14517	5331	3925	5658	3303	4190	1535	944	1594	1186	260	7.17191	5.08256	7.3528	4.84441	6.45117	2.27456	1.27881	2.65142	1.97725	0.400243	2.48595e-06
ENSG00000144357	UBR3	down	-1.14538	3231	3309	3995	2024	3161	1620	976	2005	964	438	5.7348	5.60863	6.92754	3.87913	6.48099	3.16336	1.75427	4.49886	2.0976	0.934644	0.000960276
ENSG00000138675	FGF5	down	-1.14567	9957	12076	11300	7638	8845	4378	4286	4676	3321	2677	28.3386	33.3002	30.9091	23.8455	28.8448	13.9804	12.4135	16.3873	11.7776	8.81826	7.61343e-15
ENSG00000146247	PHIP	down	-1.14578	4008	3362	4726	2781	3851	1922	746	2067	902	335	4.64006	3.75662	5.29324	3.51935	5.10207	2.4579	0.872053	2.95911	1.28446	0.445214	0.000706946
ENSG00000153922	CHD1	down	-1.14624	2669	2244	3191	1869	2404	1296	619	1332	603	158	4.88118	3.83788	5.45402	3.70506	5.03816	2.49739	1.23288	2.91576	1.33761	0.339194	0.00158421
ENSG00000177125	ZBTB34	down	-1.14895	866	1029	953	582	948	321	210	336	382	104	1.81926	2.0888	1.93883	1.33954	2.28231	0.745854	0.446596	0.872512	0.986849	0.251752	6.34851e-06
ENSG00000083857	FAT1	down	-1.14944	18163	20192	20391	13779	16765	8027	6550	7862	5670	3462	18.5406	20.2286	20.0974	15.8867	20.0489	8.92906	7.01635	9.97588	6.77074	3.94002	1.02206e-10
ENSG00000196417	ZNF765	down	-1.14979	567	611	878	384	623	192	78	273	176	52	1.75944	1.7607	2.58055	1.26494	2.13685	0.630012	0.243962	1.04363	0.713806	0.264775	3.13444e-05
ENSG00000185900	POMK	down	-1.15065	8948	9943	8988	5552	6837	3707	2870	3506	3274	1688	20.0151	19.0867	18.6046	10.5212	15.169	7.84495	6.13567	8.18307	7.29164	3.79571	9.43654e-09
Homo_sapiens_newGene_3785	Homo_sapiens_newGene_3785	down	-1.15099	568	447	708	473	441	266	242	233	173	178	1.34774	1.19084	1.72178	1.01484	1.37823	0.719488	0.922654	0.592083	0.756463	0.830357	5.505e-10
ENSG00000122483	CCDC18	down	-1.15112	957	638	1030	609	747	396	156	310	159	63	3.0214	1.91573	3.0427	2.13016	2.72654	1.32422	0.510203	1.22948	0.560177	0.209313	3.95353e-05
ENSG00000110330	BIRC2	down	-1.15297	12933	12498	16742	8673	12719	5101	3155	6000	4615	1228	49.8279	46.9963	62.144	36.9596	55.1841	21.2133	12.7007	28.0927	21.7385	5.42518	6.0387e-05
ENSG00000176542	USF3	down	-1.15545	1962	1920	2475	1217	1760	596	291	642	386	195	2.02186	1.8689	2.45468	1.3774	2.05871	0.668592	0.295221	0.798719	0.479091	0.225522	5.57721e-10
ENSG00000273820	USP27X	down	-1.15576	185	270	263	128	235	94	95	59	105	81	0.829772	1.16673	1.13892	0.625094	1.20665	0.461863	0.426498	0.326952	0.579976	0.413666	1.48029e-05
ENSG00000214029	ZNF891	down	-1.15878	446	476	605	357	495	210	130	217	219	78	0.410347	0.424828	0.526707	0.347784	0.505607	0.207157	0.116999	0.239161	0.249458	0.09253	2.35029e-05
ENSG00000100354	TNRC6B	down	-1.15913	2807	3331	3462	2245	2947	1348	1520	1324	1284	768	2.57448	2.66698	2.64983	2.75019	3.37841	1.76315	1.59901	2.06835	1.45341	0.962394	2.56849e-10
ENSG00000114841	DNAH1	down	-1.16201	260	225	232	213	190	99	113	106	57	72	0.273048	0.228739	0.237263	0.244775	0.228779	0.115141	0.119566	0.137071	0.088258	0.087007	1.16288e-08
ENSG00000066279	ASPM	down	-1.16202	7214	4754	8866	4695	6091	1543	728	1565	1036	199	9.35511	6.26224	11.1783	6.72655	9.05289	2.16639	1.26285	3.04507	1.96984	0.290109	1.80249e-08
ENSG00000197362	ZNF786	down	-1.16217	443	495	413	345	378	126	147	117	250	111	1.92203	2.06731	1.73423	1.63435	1.86069	0.602932	0.650421	0.61931	1.32313	0.545463	2.31926e-06
Homo_sapiens_newGene_1016	Homo_sapiens_newGene_1016	down	-1.16364	642	602	819	478	146	265	290	194	93	124	1.3054	1.19711	1.61737	1.0945	0.340957	0.617174	0.595651	0.489024	0.239561	0.30034	0.00249366
ENSG00000196110	ZNF699	down	-1.16368	1160	1438	1464	809	1276	552	471	466	523	205	2.38291	2.85406	2.91512	1.81599	3.01143	1.25393	0.971073	1.18549	1.33678	0.487175	5.51188e-07
Homo_sapiens_newGene_3082	Homo_sapiens_newGene_3082	down	-1.16425	597	444	726	332	499	252	127	241	118	65	0.934513	0.724864	0.863828	0.450539	0.723611	0.45457	0.15905	0.452514	0.19884	0.084714	3.63427e-05
ENSG00000116127	ALMS1	down	-1.16681	1955	2030	2440	1124	1822	937	564	1117	564	130	2.32358	2.23574	2.72186	1.35116	2.51385	1.22302	0.625712	1.74306	1.09703	0.16058	0.00385164
Homo_sapiens_newGene_8046	Homo_sapiens_newGene_8046	down	-1.1686	193	262	288	171	167	73	72	63	60	45	0.88427	1.16186	1.2774	0.857368	0.87421	0.366137	0.331633	0.353207	0.336317	0.232886	5.1284e-16
ENSG00000108821	COL1A1	down	-1.16952	124	143	123	57	71	38	32	16	39	27	0.387264	0.425823	0.370306	0.143846	0.281946	0.095983	0.074557	0.044707	0.109301	0.070143	4.63537e-06
ENSG00000072840	EVC	down	-1.17095	2639	2552	2616	1798	2206	747	1068	781	656	821	5.79982	5.40745	5.65052	4.23165	5.58266	2.00851	2.58314	2.19305	1.8953	2.258	2.37512e-25
ENSG00000143776	CDC42BPA	down	-1.17208	2945	3135	3994	2224	3138	1542	1152	1696	1071	496	3.93068	4.04074	5.19684	3.24523	4.76047	2.24016	1.53372	2.78695	1.86436	0.774088	5.9224e-05
ENSG00000171316	CHD7	down	-1.1736	1598	1719	1820	1031	1578	645	393	630	351	213	1.99909	2.02169	2.23515	1.40148	2.16881	0.850308	0.471002	0.931725	0.513339	0.296038	1.49487e-08
ENSG00000167548	KMT2D	down	-1.17471	14226	17212	16883	11769	12048	3708	4331	3872	2725	3399	9.87125	11.4842	11.2642	8.78454	9.569	2.8142	3.07557	3.27364	2.29787	2.7073	2.01592e-54
Homo_sapiens_newGene_4206	Homo_sapiens_newGene_4206	down	-1.17536	117	171	146	74	111	49	29	43	21	21	0.368717	0.574172	0.448523	0.331374	0.47341	0.218604	0.111377	0.171151	0.129272	0.073548	5.00219e-08
Homo_sapiens_newGene_148	Homo_sapiens_newGene_148	down	-1.17615	882	1124	1235	838	842	290	307	195	311	211	1.93329	2.3351	2.60732	2.07143	2.10926	0.910386	0.713808	0.557059	0.845571	0.58137	3.65801e-26
ENSG00000132010	ZNF20	down	-1.18256	417	326	512	353	352	128	94	127	175	58	1.92844	1.66059	2.48019	2.01015	1.95941	0.681383	0.558694	0.735315	0.999105	0.329169	1.23862e-07
ENSG00000155903	RASA2	down	-1.18311	1091	1071	1433	755	1138	547	325	493	323	109	2.67164	2.53102	3.39459	2.01957	3.18848	1.4794	0.802068	1.49021	0.971395	0.305093	7.53582e-05
ENSG00000167384	ZNF180	down	-1.18863	1203	1104	1254	667	1129	467	318	510	422	81	5.18918	4.66587	5.09389	2.97006	5.05713	1.95341	1.4099	2.74515	1.95097	0.351923	0.000717775
ENSG00000178150	ZNF114	down	-1.19142	181	233	193	120	131	65	62	53	78	35	1.12302	1.51378	1.15687	0.840702	0.849767	0.392403	0.408293	0.377831	0.557003	0.428065	1.00518e-07
ENSG00000138398	PPIG	down	-1.19513	2312	1557	2549	1891	1926	946	612	1109	636	206	5.53334	3.97452	5.72082	4.6041	5.24032	2.5829	1.37473	3.0416	1.75698	0.526519	0.000296688
ENSG00000188994	ZNF292	down	-1.19603	1670	1391	2043	1103	1463	511	257	618	392	89	1.95203	1.57848	2.37389	1.41791	1.96425	0.89622	0.702734	1.00118	0.935969	0.407557	1.0409e-05
ENSG00000225614	ZNF469	down	-1.19726	487	543	550	379	381	72	72	64	68	78	0.487448	0.525115	0.533557	0.415074	0.43663	0.078872	0.072245	0.078336	0.083156	0.089876	1.33127e-68
ENSG00000163625	WDFY3	down	-1.19763	5216	5389	5932	3333	4731	2042	1736	2173	1669	831	5.22043	5.14978	5.57044	3.53754	5.30366	2.16912	1.70535	2.59531	2.01972	0.970751	1.19933e-08
Homo_sapiens_newGene_2	Homo_sapiens_newGene_2	down	-1.20116	1153	1322	1411	704	902	408	424	456	397	209	3.42636	3.75592	4.19849	2.4208	3.47671	1.54804	1.55504	1.98021	1.62413	0.731053	1.28785e-09
Homo_sapiens_newGene_5421	Homo_sapiens_newGene_5421	down	-1.20134	253	196	278	158	242	123	92	111	53	16	0.59155	0.441502	0.628358	0.403283	0.645589	0.316132	0.216729	0.320886	0.151253	0.041798	0.00241005
ENSG00000127334	DYRK2	down	-1.20197	2233	2268	2332	1522	2034	671	687	666	919	456	3.81929	3.61822	3.85092	2.89564	3.86435	1.56997	1.14702	1.42596	2.071	0.827052	1.05243e-13
ENSG00000157540	DYRK1A	down	-1.21155	4281	4214	4974	2766	3474	1773	1428	1600	1774	489	9.05193	5.082	8.12303	6.17246	9.60969	1.9696	2.25672	2.24291	2.68025	1.19171	3.19006e-05
ENSG00000145860	RNF145	down	-1.21193	7035	6229	7473	5949	6223	2180	2105	2133	3094	1430	26.8861	22.9697	27.6358	24.8364	27.2102	9.21122	8.14861	10.0808	14.551	6.29127	6.95344e-12
Homo_sapiens_newGene_3598	Homo_sapiens_newGene_3598	down	-1.21626	2509	2997	3162	1980	2351	1004	845	923	954	606	6.11862	6.89416	6.90757	4.79485	5.75177	2.80551	2.34606	3.05085	2.86768	2.03959	5.18076e-20
ENSG00000101639	CEP192	down	-1.21637	2809	2952	3813	1691	2801	1403	1102	1564	1063	346	4.91553	5.07861	6.5719	3.22467	5.6799	3.04873	2.02285	3.41635	2.32892	0.689493	0.000946063
ENSG00000135905	DOCK10	down	-1.21738	161	89	131	85	127	54	41	56	38	9	0.337832	0.161838	0.252856	0.173426	0.295983	0.109688	0.131844	0.159912	0.099667	0.140258	0.00103988
ENSG00000143631	FLG	down	-1.21928	193	253	251	162	200	96	45	97	38	44	0.208225	0.263047	0.261139	0.190526	0.246237	0.11383	0.048228	0.128244	0.049294	0.054435	1.39526e-06
Homo_sapiens_newGene_5718	Homo_sapiens_newGene_5718	down	-1.22114	2471	2526	3269	1998	2261	1415	753	931	1060	553	6.15608	6.06552	7.14759	5.49848	6.41203	4.55347	2.23293	3.27444	3.35628	2.29744	3.42363e-07
ENSG00000164741	DLC1	down	-1.22187	6535	6155	6977	4456	5286	2646	2599	2562	2565	1254	16.5136	14.0159	16.1281	12.793	16.0774	6.87167	6.61692	7.46089	7.37592	4.00549	5.11284e-09
ENSG00000176208	ATAD5	down	-1.22325	1333	1044	1278	722	992	529	237	634	213	85	2.70389	2.06601	2.52019	1.59728	2.31805	1.29885	0.480449	1.64424	0.526417	0.196157	0.00139912
ENSG00000133121	STARD13	down	-1.22415	1214	1120	1316	878	965	485	437	405	338	296	2.83258	2.52161	2.97114	2.24565	2.58483	1.24943	1.02882	1.16631	0.969675	0.792667	1.16229e-24
Homo_sapiens_newGene_9153	Homo_sapiens_newGene_9153	down	-1.22907	587	346	558	394	459	262	182	157	181	106	1.87803	0.952188	1.68082	1.44062	1.59037	0.904302	0.528728	0.559078	0.779955	0.425963	9.49128e-07
ENSG00000165185	KIAA1958	down	-1.23063	922	975	1029	684	938	434	369	482	306	195	1.62304	1.57088	1.90079	1.3058	1.81607	0.702207	0.644923	0.99594	0.585786	0.527031	3.27181e-07
ENSG00000163347	CLDN1	down	-1.23522	5564	6429	6198	4449	5229	2896	2282	2595	2512	1201	22.2971	24.8596	24.0273	19.4876	23.9771	12.8163	9.22956	12.8562	12.3864	5.53774	2.81733e-07
ENSG00000188033	ZNF490	down	-1.23522	258	124	309	146	218	72	75	43	152	45	0.581264	0.831302	0.692608	0.359084	0.575461	0.179609	0.170834	0.11742	0.462735	0.115135	0.00430596
ENSG00000174799	CEP135	down	-1.23636	1161	1065	1639	944	1224	588	273	692	333	113	2.94227	2.68354	4.00477	2.61399	3.59117	1.62963	0.694615	2.19642	1.06001	0.337914	0.000808189
Homo_sapiens_newGene_8677	Homo_sapiens_newGene_8677	down	-1.2392	143	234	100	95	78	31	69	38	25	36	0.811068	1.09858	0.775283	0.440997	0.29918	0.260457	0.227545	0.371662	0.255912	0.145465	6.0387e-05
ENSG00000153201	RANBP2	down	-1.24077	6989	6163	9009	4341	7051	3150	1386	4138	1877	393	8.24371	7.01443	10.2793	5.59559	9.51684	4.10375	1.64934	6.03466	2.72459	0.53314	0.00409668
ENSG00000187240	DYNC2H1	down	-1.24165	2492	1940	2995	1525	2453	1116	544	1331	744	171	2.53976	1.90044	2.93081	1.69478	2.87163	1.42641	0.577335	1.73474	0.92394	0.288089	0.00269279
Homo_sapiens_newGene_10474	Homo_sapiens_newGene_10474	down	-1.24215	98	141	155	118	117	25	15	28	35	9	0.597125	0.844777	0.88075	0.769072	0.837678	0.139217	0.064258	0.174866	0.274247	0.040037	5.88659e-11
ENSG00000167637	ZNF283	down	-1.24572	1860	2011	2268	1308	2016	562	623	668	711	218	5.90581	5.91248	7.2353	4.55284	7.37867	2.03149	2.48142	2.6938	3.01256	0.774637	3.50848e-08
ENSG00000285077	ARHGAP11B	down	-1.24596	786	810	1002	618	774	247	208	397	241	73	3.3323	3.31324	4.10998	2.86402	3.75607	1.15494	0.888444	2.07689	1.25634	0.354309	1.04115e-05
ENSG00000185864	NPIPB4	down	-1.24646	351	392	420	243	312	209	151	153	90	80	2.47473	3.55649	3.32994	1.48791	2.86723	1.05856	0.675557	0.791562	0.46104	0.359434	6.61375e-06
ENSG00000085185	BCORL1	down	-1.24703	703	900	926	651	705	288	356	342	281	251	1.98289	2.61472	2.40728	1.85975	2.24195	0.928225	0.889804	1.36395	0.857118	0.644601	1.55748e-19
ENSG00000080603	SRCAP	down	-1.24836	6469	9383	8598	6973	5428	1685	2917	2190	664	1100	12.7312	14.1547	15.3252	14.8409	12.3127	4.60008	6.5363	6.12361	2.79498	4.11692	1.29038e-09
ENSG00000196876	SCN8A	down	-1.24895	1480	1636	1886	1041	1374	673	524	587	431	204	2.89992	2.88129	3.20917	2.34124	2.46142	1.30597	0.914729	1.30257	0.713453	0.283462	9.30301e-08
ENSG00000023608	SNAPC1	down	-1.25003	4048	3310	4756	3103	4229	1971	1330	2048	1789	536	21.559	17.0072	24.5012	18.0584	25.7724	11.5899	7.14874	13.4821	11.7211	3.28308	0.000521138
ENSG00000178229	ZNF543	down	-1.25121	404	390	412	302	296	96	74	67	155	63	1.51105	1.40685	1.49083	1.23493	1.26722	0.396323	0.278841	0.306024	0.711923	0.267182	1.15186e-10
ENSG00000126777	KTN1	down	-1.25259	8365	5839	8655	5346	6229	3935	2043	3902	1987	640	25.4348	17.125	26.759	17.5359	21.172	13.2598	6.39041	14.5166	7.35649	2.60402	0.00188211
ENSG00000102053	ZC3H12B	down	-1.25438	292	350	346	265	288	137	115	101	126	68	0.554839	0.641318	0.635923	0.549411	0.625766	0.286057	0.219455	0.237064	0.293601	0.148108	1.12385e-12
ENSG00000152926	ZNF117	down	-1.25512	164	108	164	113	113	69	27	95	32	15	0.247971	0.236572	0.267921	0.187667	0.220563	0.115284	0.040672	0.178013	0.05843	0.024846	0.00826972
Homo_sapiens_newGene_5611	Homo_sapiens_newGene_5611	down	-1.2601	443	467	556	311	377	241	216	175	164	78	1.34436	1.23913	1.67501	0.933884	1.5712	0.625422	0.676355	0.63367	0.683272	0.514664	1.42241e-05
ENSG00000137962	ARHGAP29	down	-1.2605	12089	13183	15870	8383	11948	4647	2791	5423	3700	1006	18.8632	20.0505	24.2659	14.6198	21.3775	8.01939	4.43386	10.4996	7.05823	1.78961	1.42241e-05
ENSG00000167258	CDK12	down	-1.26219	8952	9907	9846	6729	7764	3092	3969	3145	3509	2359	16.8883	17.7814	18.4545	13.8004	17.1007	6.9093	8.09421	7.67307	7.90471	4.98959	6.99387e-23
ENSG00000135837	CEP350	down	-1.26219	2797	2291	3507	1644	2615	1041	544	1260	544	115	2.93226	2.40807	3.66958	1.89892	3.28586	1.20407	0.61122	1.62228	0.740019	0.135711	0.000554979
ENSG00000174718	RESF1	down	-1.26253	1347	1079	1683	875	1210	471	244	576	325	87	3.03441	2.3588	3.68263	2.16148	3.10656	1.21768	0.603093	1.59123	0.905753	0.273311	6.08994e-05
Homo_sapiens_newGene_9362	Homo_sapiens_newGene_9362	down	-1.26326	82	189	181	112	134	45	30	63	50	9	0.402834	0.902921	0.883864	0.886406	0.93439	0.260311	0.161347	0.549401	0.363342	0.050522	0.000483414
ENSG00000105939	ZC3HAV1	down	-1.26425	4270	4626	4781	2877	3753	1862	1527	1818	1429	1014	9.53135	9.39484	10.2886	6.80208	9.41493	4.7112	3.68034	4.91322	4.09294	3.13935	6.91883e-13
ENSG00000067900	ROCK1	down	-1.26485	3605	2907	4187	2141	2999	1602	837	1719	854	240	5.29193	4.25497	5.92519	3.42102	5.11629	2.62087	1.23418	3.10647	1.53662	0.402667	0.0011474
Homo_sapiens_newGene_4813	Homo_sapiens_newGene_4813	down	-1.27037	164	125	204	104	141	55	18	39	52	46	0.94201	0.711564	1.11037	0.64031	0.906059	0.33766	0.094784	0.274777	0.424544	0.275469	4.26869e-06
ENSG00000213096	ZNF254	down	-1.27222	139	168	210	106	118	41	47	40	70	22	0.476621	0.567931	0.77393	0.375306	0.455016	0.144942	0.182914	0.159887	0.296153	0.078974	1.00379e-06
ENSG00000124486	USP9X	down	-1.27397	7987	8539	9763	4833	7696	4007	2532	4460	2688	895	8.79613	9.08043	10.4066	5.81737	9.69792	4.87263	2.81435	6.08381	3.64315	1.13314	0.000925271
Homo_sapiens_newGene_4039	Homo_sapiens_newGene_4039	down	-1.27818	987	1009	1110	569	707	199	196	163	100	94	1.58676	1.54614	1.71199	1.07752	1.36489	0.442513	0.309814	0.304452	0.185585	0.19635	1.90958e-27
ENSG00000129534	MIS18BP1	down	-1.27832	1956	1303	2394	1392	1561	911	553	963	548	175	6.17338	4.07024	7.5575	4.77585	5.77746	3.15247	1.70693	3.91066	2.08215	0.604829	0.00132499
Homo_sapiens_newGene_10162	Homo_sapiens_newGene_10162	down	-1.28303	589	464	653	378	504	187	152	178	183	30	4.35038	2.53695	4.61322	2.62126	4.00042	1.24901	0.799952	1.46321	1.89603	0.17181	3.69182e-05
ENSG00000107890	ANKRD26	down	-1.28333	497	403	653	331	420	241	77	156	102	22	1.05847	0.958842	1.47032	0.782135	1.09624	0.591879	0.157646	0.396643	0.345292	0.051472	0.000274335
ENSG00000286219	NOTCH2NLC	down	-1.28418	96	441	429	146	271	66	26	122	29	12	0.282633	2.40592	2.30128	0.862474	1.69163	0.442822	0.070625	0.963867	0.246043	0.038989	0.000399406
ENSG00000091656	ZFHX4	down	-1.28703	2890	3055	3420	2033	2632	754	639	917	619	301	2.93796	3.05662	3.39318	2.28344	3.09436	0.864644	0.641411	1.14255	0.817343	0.347923	7.77982e-15
ENSG00000171150	SOCS5	down	-1.29041	4016	3901	4844	2804	3639	1506	1074	1528	1906	577	11.6887	10.901	13.6228	8.89995	12.0769	4.9369	3.22178	5.53232	6.92262	2.01507	6.18347e-06
ENSG00000163939	PBRM1	down	-1.29448	4841	5565	6561	3492	4956	1815	1418	3179	1801	729	13.4976	14.9274	16.0906	10.7256	14.8547	6.63758	4.62931	10.5742	5.82288	2.4716	0.000158156
ENSG00000241489	AC244197.3	down	-1.29661	139	161	88	145	113	98	51	43	36	26	0.284171	0.234128	0.127784	0.338686	0.215724	0.161654	0.092443	0.078519	0.06573	0.044846	0.00164389
ENSG00000060749	QSER1	down	-1.29915	5187	5212	6637	3383	4865	2170	997	2573	1338	389	7.65718	7.42632	9.60288	5.52123	8.27295	3.55948	1.50504	4.7164	2.42812	0.657921	0.000205882
ENSG00000131389	SLC6A6	down	-1.30187	4529	4434	4970	3768	3562	1784	1955	1598	1906	1810	10.4505	9.84925	11.5345	9.63758	9.37456	4.59009	4.67178	4.83825	5.40548	5.34428	5.80885e-24
ENSG00000108691	CCL2	down	-1.30584	228	151	202	162	125	39	52	41	49	48	4.2346	2.69443	3.62643	3.2811	2.65895	0.769768	0.968825	0.920799	1.10728	1.01571	6.03273e-14
Homo_sapiens_newGene_2279	Homo_sapiens_newGene_2279	down	-1.30747	266	381	448	180	271	126	65	100	102	51	0.738342	0.814826	0.934145	0.629444	0.756243	0.314681	0.239166	0.312044	0.322416	0.177812	1.54814e-07
ENSG00000123200	ZC3H13	down	-1.30768	2647	2469	2993	1902	2441	1208	930	1525	931	428	4.82712	4.38295	5.26519	3.82437	5.0621	2.43902	1.75873	3.52879	2.07393	0.934365	0.00013773
ENSG00000140836	ZFHX3	down	-1.30776	1784	2127	2241	1170	1600	573	591	555	353	287	1.55987	1.77968	1.89406	1.1163	1.5976	0.510837	0.478414	0.60409	0.350509	0.264179	2.01977e-17
ENSG00000225830	ERCC6	down	-1.30941	1980	1653	2275	1467	1881	861	814	889	811	349	5.2722	4.22352	5.76731	4.60756	5.45625	2.61357	2.30322	2.84398	2.81068	1.27297	3.93398e-06
ENSG00000198265	HELZ	down	-1.3146	2762	2812	3261	1958	2500	1039	1046	1382	846	443	4.06602	3.71889	4.27637	3.08503	3.78069	1.6279	1.32728	2.01289	1.39551	0.525472	5.01837e-07
ENSG00000038219	BOD1L1	down	-1.31478	2851	2503	3539	1948	2434	1302	707	1363	741	217	3.98444	3.42395	4.71072	3.00419	3.9449	2.16188	1.11572	2.56922	1.62055	0.335743	0.000425583
ENSG00000274349	ZNF658	down	-1.31714	298	222	385	198	334	166	95	116	103	69	1.06584	0.785007	1.29232	0.81088	1.32856	0.765868	0.48811	0.593263	0.60544	0.486622	2.31147e-05
ENSG00000278318	ZNF229	down	-1.31893	1450	1552	1772	1133	1386	481	603	524	734	207	3.91314	4.05352	4.61139	3.26509	4.28855	1.37168	1.68134	1.68006	2.4362	0.629066	3.88634e-06
ENSG00000134250	NOTCH2	down	-1.3204	17900	20626	19934	14511	15492	7814	8263	7227	6083	5930	21.7515	24.1595	23.4089	19.2511	21.509	10.463	10.0885	10.8217	9.05293	8.26814	6.14357e-44
Homo_sapiens_newGene_8117	Homo_sapiens_newGene_8117	down	-1.32295	210	311	391	234	259	38	57	57	37	43	2.03498	2.0885	2.81495	2.42811	2.55263	0.347964	0.372573	0.698574	0.456751	0.360701	4.79633e-26
ENSG00000054654	SYNE2	down	-1.3272	3847	2921	4825	2699	3404	1364	1091	1498	1461	519	2.44223	1.8095	2.99854	1.86606	2.49867	1.19666	1.22004	1.48906	2.04258	0.383131	1.3759e-06
ENSG00000143669	LYST	down	-1.3275	1005	1025	1407	766	927	447	272	605	327	201	1.03022	1.03074	1.39553	0.858104	1.08732	0.505978	0.281222	0.765987	0.411731	0.236509	2.55041e-05
Homo_sapiens_newGene_4498	Homo_sapiens_newGene_4498	down	-1.32976	72	148	176	81	140	11	11	16	11	0	0.547216	1.01073	1.1456	0.638675	0.994742	0.086692	0.082848	0.174749	0.149235	0	9.95667e-13
ENSG00000256771	ZNF253	down	-1.33731	212	191	242	120	172	61	44	113	48	39	0.887585	0.718242	0.928368	0.546628	0.766052	0.294528	0.176428	0.542621	0.242535	0.173543	4.26507e-05
ENSG00000248905	FMN1	down	-1.33758	908	1095	1221	732	1062	450	326	638	311	170	1.00896	1.23946	1.35424	1.12752	1.3846	0.512117	0.340909	0.892667	0.437227	0.328781	0.000163156
ENSG00000134982	APC	down	-1.33831	2680	2109	3265	1896	2389	844	465	1020	569	153	5.7871	4.32271	6.4388	4.16625	6.39938	1.45177	1.04886	2.1274	1.53254	0.437506	6.07537e-06
ENSG00000148200	NR6A1	down	-1.33881	307	355	339	310	283	114	141	88	62	98	0.683974	0.798651	0.741593	0.76606	0.680483	0.24609	0.586838	0.238331	0.147193	0.440228	5.49669e-15
ENSG00000179841	AKAP5	down	-1.34742	290	329	360	270	320	175	57	185	55	11	0.627639	0.688596	0.752308	0.632267	0.787762	0.472172	0.305359	0.553917	0.357474	0.067037	0.00887497
ENSG00000171451	DSEL	down	-1.3506	2556	2232	2835	1894	2346	1070	806	951	1151	634	3.80852	3.20891	4.08713	3.08503	4.0008	1.76075	1.21216	1.75234	2.10989	1.08667	1.0125e-09
ENSG00000100852	ARHGAP5	down	-1.3528	4541	4115	5166	3148	4004	2059	1266	2363	1548	438	9.8299	7.86399	10.1802	7.92284	9.49734	5.10289	4.39789	6.0754	4.34685	2.48076	0.000719031
ENSG00000101665	SMAD7	down	-1.35673	1925	1957	2168	1427	1387	674	706	552	879	701	6.25796	5.94904	6.62519	5.00982	5.02399	2.42362	2.24357	2.19675	3.59468	2.57632	2.66303e-11
Homo_sapiens_newGene_3375	Homo_sapiens_newGene_3375	down	-1.35776	954	1171	1341	712	902	427	361	419	321	193	1.51975	1.83573	2.09786	1.37892	2.15578	1.42163	1.33056	1.32086	1.39877	0.595545	1.81018e-10
ENSG00000159433	STARD9	down	-1.35856	1290	1123	1527	993	1129	352	361	290	251	217	1.165	0.967672	1.36899	0.988366	1.16745	0.386984	0.329605	0.316523	0.282042	0.221112	3.76852e-40
ENSG00000083168	KAT6A	down	-1.35878	8210	9371	9888	6221	7855	3857	3265	3903	2637	1469	15.3189	16.7588	16.659	13.6621	17.5956	7.022	5.58488	9.09218	4.99516	2.82822	6.87792e-08
ENSG00000135976	ANKRD36	down	-1.3629	367	300	615	257	372	132	101	157	78	79	0.763449	0.599267	1.24411	0.58898	0.880758	0.303305	0.24064	0.405927	0.199069	0.165481	2.54253e-08
ENSG00000173041	ZNF680	down	-1.36361	164	177	221	133	185	82	31	58	68	5	0.766881	0.815235	1.02501	0.679215	0.991533	0.450817	0.143225	0.335322	0.414451	0.0252	0.00194124
ENSG00000140396	NCOA2	down	-1.36882	2934	3369	3779	1878	3010	1500	1097	1698	1147	420	4.99017	5.70152	6.27081	3.40634	5.99138	2.93623	2.17191	3.59339	2.33214	0.795235	0.000465048
ENSG00000205413	SAMD9	down	-1.3691	878	662	1080	584	781	331	210	429	217	41	1.80595	1.29738	2.13993	1.29421	1.81479	0.746215	0.42905	1.11308	0.541635	0.093526	0.00139291
ENSG00000118058	KMT2A	down	-1.36968	7134	7379	8663	5127	6912	2247	1808	2747	1639	736	6.46957	6.73795	7.39103	5.46682	7.28005	2.32663	1.6128	3.08072	1.80163	0.756324	1.10569e-09
ENSG00000104517	UBR5	down	-1.37102	13403	13079	15653	8968	12189	5430	4409	6359	4478	1415	18.2879	16.9283	20.7008	13.4371	19.1927	8.06631	5.97701	10.6776	7.30125	2.23897	5.61301e-05
ENSG00000171790	SLFNL1	down	-1.3722	110	204	187	103	141	35	19	31	27	12	0.351714	0.630168	0.671696	0.358725	0.514708	0.123351	0.069298	0.120727	0.104025	0.04424	8.58715e-14
ENSG00000134909	ARHGAP32	down	-1.37316	1658	1289	1735	1017	1447	729	639	528	543	379	3.70214	2.94946	3.85563	2.26015	3.62758	1.53059	1.67654	1.84698	1.21418	0.63783	1.23765e-10
ENSG00000174485	DENND4A	down	-1.37422	1040	1011	1412	611	870	525	286	548	316	115	2.02167	1.62198	2.23748	1.47425	2.0958	0.942081	0.451206	1.70322	0.614369	0.205441	0.0009129
ENSG00000124177	CHD6	down	-1.37743	3037	3052	3800	2309	2873	1510	1340	1552	1114	395	3.92348	3.84754	4.77116	3.2508	4.26211	2.17146	1.77829	2.50144	1.77167	0.584149	0.000181233
ENSG00000163395	IGFN1	down	-1.37862	258	400	428	170	310	110	124	84	105	71	0.30069	0.450637	0.527486	0.215989	0.434222	0.140811	0.155617	0.120589	0.171096	0.096132	3.74158e-09
ENSG00000125968	ID1	down	-1.37876	2548	2928	2393	2205	1951	456	771	277	1348	491	35.0138	38.5125	31.8548	32.7063	30.3169	6.86777	10.8033	4.65829	23.1099	7.76563	2.11695e-05
Homo_sapiens_newGene_4045	Homo_sapiens_newGene_4045	down	-1.38131	281	271	360	194	229	128	105	126	72	87	0.825879	1.18118	1.02571	0.626767	1.01434	0.347614	0.420418	0.472432	0.312712	0.246007	1.87182e-08
ENSG00000023445	BIRC3	down	-1.38197	4776	5207	6680	4002	4567	1945	989	2368	883	379	9.95155	10.8677	13.7533	9.11385	10.9346	4.42353	2.00443	6.1906	2.50172	0.873215	1.63821e-05
ENSG00000103994	ZNF106	down	-1.38266	7877	7894	9650	5704	7652	3909	2831	3883	2800	1708	12.0823	11.8018	14.4587	9.59505	13.1832	6.21821	4.31578	7.04901	5.01263	2.9351	1.51043e-07
ENSG00000155846	PPARGC1B	down	-1.38443	3007	3331	3515	2577	2588	1492	1421	1222	944	1178	4.57677	4.74542	5.22294	3.94724	4.18207	2.33367	1.98796	2.08321	1.75729	1.85967	8.58359e-22
ENSG00000127481	UBR4	down	-1.38445	23375	25156	25513	18319	19572	8997	11429	8853	7442	8525	20.8962	21.5169	21.9879	17.7949	19.6838	8.86371	10.2608	9.60614	8.47645	8.62605	8.34476e-33
ENSG00000139926	FRMD6	down	-1.38971	12318	12441	14136	8499	11442	5751	3569	5968	4477	1701	36.9438	35.3762	40.8507	27.4764	39.4214	18.5455	10.5573	21.3756	16.5214	5.70415	3.37847e-05
ENSG00000186260	MRTFB	down	-1.39399	1528	1622	1726	1003	1525	809	609	827	432	216	2.52029	2.63161	2.7731	1.89548	2.8389	1.47943	0.982003	1.7136	0.945124	0.389157	0.000291429
ENSG00000196367	TRRAP	down	-1.39492	13600	14663	14678	10325	11181	5361	6557	5020	4443	4299	15.544	15.9961	16.0784	12.9282	14.6663	6.9162	7.38728	7.24345	6.54787	5.90367	3.67897e-36
ENSG00000164114	MAP9	down	-1.39712	978	762	1152	708	821	471	244	498	303	115	2.6644	2.1093	2.98861	1.91493	2.15281	1.19177	0.544749	1.589	0.853214	0.62077	0.000532268
Homo_sapiens_newGene_5258	Homo_sapiens_newGene_5258	down	-1.39827	191	138	260	146	182	111	39	105	48	11	0.424443	0.295495	0.558169	0.354755	0.461161	0.271061	0.087352	0.287058	0.129343	0.027293	0.00936855
ENSG00000128731	HERC2	down	-1.39899	10854	11740	12545	8489	9381	4947	5150	4642	3652	3696	9.75564	10.2005	10.9083	8.35479	9.64857	4.9108	4.67336	5.15815	4.0383	3.82153	3.80547e-29
ENSG00000240891	PLCXD2	down	-1.39925	435	418	458	349	408	181	163	222	152	76	0.777376	0.720967	0.792286	0.683173	0.833467	0.357953	0.294356	0.491137	0.334758	0.156369	1.77815e-06
ENSG00000109670	FBXW7	down	-1.40005	690	639	805	430	622	291	202	207	335	131	1.76446	1.57616	1.93159	1.20278	1.90069	0.810282	0.544664	0.650158	1.1956	0.377938	2.84635e-06
ENSG00000173166	RAPH1	down	-1.40467	2359	2089	2158	1741	1963	610	740	464	597	284	4.39098	4.99247	5.88582	3.85503	4.93129	1.4112	1.35557	1.90219	1.48685	0.857318	2.13025e-18
ENSG00000112159	MDN1	down	-1.4069	11320	11536	13924	8172	11224	3952	2881	4313	3012	1122	8.4567	8.32068	10.0735	6.67298	9.59506	3.26044	2.17261	3.98377	2.76926	0.964156	1.84995e-08
ENSG00000151553	FAM160B1	down	-1.41129	2290	2293	2545	1501	2031	1164	798	1101	842	297	5.52265	5.32808	6.00558	4.01187	5.65974	3.08652	1.94596	3.30346	2.49388	0.830719	0.000246815
ENSG00000115295	CLIP4	down	-1.41252	1203	1138	1826	855	1166	615	352	503	537	147	4.19313	3.87974	6.12187	3.27587	4.57623	2.37513	1.3146	2.17062	2.26661	0.565908	0.000159104
ENSG00000166439	RNF169	down	-1.41441	5206	5185	5793	4034	4863	2140	1899	2211	1555	962	9.16747	8.81132	9.86903	7.76344	9.7992	4.16099	3.37491	4.81223	3.36843	1.94794	2.88512e-11
ENSG00000102189	EEA1	down	-1.41982	2143	1533	2345	1362	1565	815	245	835	356	95	3.00656	2.0764	3.197	2.08924	2.52423	1.26251	0.353793	1.44634	0.613224	0.152862	0.000451124
ENSG00000196739	COL27A1	down	-1.42078	2333	2451	3036	1610	1922	1054	976	1121	974	497	4.20353	4.25837	5.40448	3.17521	3.94227	2.08419	1.75223	2.46364	2.13723	1.05015	5.95384e-07
Homo_sapiens_newGene_1911	Homo_sapiens_newGene_1911	down	-1.42152	539	606	669	460	531	303	298	248	162	125	1.27418	1.52626	1.50832	1.26848	1.4753	0.792161	0.798303	0.70747	0.426465	0.295398	4.73245e-07
Homo_sapiens_newGene_8895	Homo_sapiens_newGene_8895	down	-1.42239	420	507	557	318	372	130	78	202	156	42	0.757985	0.880673	0.972531	0.626133	0.768597	0.257408	0.141244	0.449036	0.344895	0.085518	2.18526e-05
Homo_sapiens_newGene_4377	Homo_sapiens_newGene_4377	down	-1.42503	831	806	1198	622	838	371	248	343	274	95	2.44428	2.32078	2.79565	2.44905	3.09799	2.4211	1.0095	1.7572	2.51075	0.709971	2.50683e-06
ENSG00000167562	ZNF701	down	-1.42516	379	359	503	274	393	188	119	222	154	80	1.36989	1.5449	1.83097	1.03778	1.69658	1.02635	0.324277	1.19728	0.604451	0.343733	0.00012717
ENSG00000126003	PLAGL2	down	-1.4326	3842	4149	3987	2785	3024	1299	1668	1262	1306	1436	9.37975	9.77467	9.41587	7.43191	8.4489	3.50325	4.10978	3.80726	3.92218	4.03307	7.61169e-27
ENSG00000164190	NIPBL	down	-1.43731	4498	4012	5443	3017	4136	1633	864	1759	992	277	6.43453	5.34406	7.33796	4.68813	6.88538	2.56099	1.20745	3.10991	1.71298	0.42605	1.22693e-05
ENSG00000011405	PIK3C2A	down	-1.44494	3564	3076	4535	2500	3323	1706	870	2073	959	189	6.28878	5.36353	7.89864	4.97154	6.83264	3.32566	1.57356	4.58412	2.03076	0.368638	0.00507616
ENSG00000033867	SLC4A7	down	-1.44587	3951	4964	5470	2619	4003	1977	1085	2530	1170	301	9.92676	12.1404	13.9273	7.3556	11.5014	5.27092	2.86748	7.79376	3.4256	0.683079	0.00232575
ENSG00000178177	LCORL	down	-1.44679	891	703	1194	573	860	447	245	434	284	103	2.14904	1.64035	2.95739	1.70427	2.18811	1.51977	0.951326	1.53855	0.980326	0.464592	0.000451444
ENSG00000124942	AHNAK	down	-1.44814	77747	80603	86601	64292	70993	22473	23846	22459	19908	13949	58.4689	58.9082	62.8404	53.2573	61.0383	18.9797	18.5071	21.4424	18.5403	12.4727	1.38737e-43
ENSG00000078674	PCM1	down	-1.44862	2736	2517	3604	1961	2586	1412	789	1821	721	239	5.89296	5.20106	7.61704	4.66896	6.54747	3.39656	1.732	4.91218	1.83245	0.603959	0.00490823
ENSG00000077157	PPP1R12B	down	-1.44863	403	438	597	332	346	181	211	193	133	113	0.371828	0.406644	0.631011	0.324211	0.377443	0.17873	0.250411	0.213296	0.1584	0.115659	3.23779e-09
ENSG00000169252	ADRB2	down	-1.44957	3203	2835	3258	2832	2730	480	642	450	1046	489	12.8447	10.9699	12.641	12.4158	12.5289	2.12298	2.59809	2.23147	5.16104	2.2528	1.0473e-15
Homo_sapiens_newGene_2852	Homo_sapiens_newGene_2852	down	-1.45078	240	322	342	186	167	113	101	125	103	55	1.64546	2.54894	3.25958	1.66417	2.09206	0.999299	1.084	1.69428	1.2337	0.640922	1.67157e-05
ENSG00000100731	PCNX1	down	-1.45165	5232	5365	6070	3671	4654	2155	1880	2236	1971	891	5.74077	5.77204	6.67583	4.34716	5.89182	2.68868	2.17801	3.02059	2.80749	1.37191	3.90175e-08
ENSG00000198064	NPIPB13	down	-1.45179	302	238	431	216	257	107	139	115	109	59	2.42282	1.65988	3.60717	1.64563	2.00332	0.518042	0.768145	0.898066	0.622237	0.336648	4.83883e-07
ENSG00000084093	REST	down	-1.45263	3085	3228	4126	1997	3080	1485	935	1645	1000	323	5.82692	5.94767	7.59096	4.16026	6.67541	3.10164	1.78398	3.84753	2.32304	0.844081	0.000321629
ENSG00000032219	ARID4A	down	-1.46117	404	344	454	264	379	153	103	243	117	44	1.05969	0.835714	1.20375	0.786769	1.06663	0.494279	0.390443	0.705859	0.350582	0.116847	0.00104997
ENSG00000151612	ZNF827	down	-1.49786	703	840	853	465	644	311	294	340	283	194	1.4046	1.56984	1.50512	0.945882	1.51861	0.686379	0.534782	0.914347	0.671077	0.60278	1.23127e-09
Homo_sapiens_newGene_1774	Homo_sapiens_newGene_1774	down	-1.50305	1440	1738	2193	1016	1426	306	97	287	138	51	1.60828	1.43307	1.63676	0.900955	1.26864	0.318693	0.236835	0.316421	0.15331	0.099787	9.58825e-13
ENSG00000115020	PIKFYVE	down	-1.50403	2970	3182	3949	1954	3002	1410	871	1770	1008	235	4.33775	4.36426	5.42215	3.06148	4.9041	2.22561	1.22573	3.18582	1.86854	0.375624	0.00213057
ENSG00000198743	SLC5A3	down	-1.50796	2563	2265	3110	1622	2697	1152	617	1301	799	352	3.05933	2.60898	3.59212	2.11681	3.68442	1.51806	0.743638	1.92044	1.17303	0.48317	7.12095e-05
ENSG00000284946	AC068831.6	down	-1.50904	3672	3130	3491	2259	2351	1832	1399	1052	880	879	8.29009	6.68143	7.57106	5.41306	6.02171	4.53864	3.12964	3.12517	2.47634	2.1344	3.22741e-08
ENSG00000173517	PEAK1	down	-1.51111	2529	2711	2762	1929	2296	906	734	988	646	285	2.55901	2.51924	2.49153	2.17786	2.44073	1.04414	0.804635	1.35322	0.855126	0.247075	4.76151e-09
Homo_sapiens_newGene_1785	Homo_sapiens_newGene_1785	down	-1.51284	399	518	684	267	244	163	40	182	50	21	0.345554	0.439289	0.575894	0.259436	0.241712	0.202546	0.034727	0.195446	0.0776	0.024982	0.000382113
Homo_sapiens_newGene_1784	Homo_sapiens_newGene_1784	down	-1.51373	461	644	817	328	776	212	71	186	59	40	0.430416	0.504824	0.711801	0.287199	0.971107	0.208631	0.059209	0.195796	0.108346	0.054754	1.39087e-06
ENSG00000127124	HIVEP3	down	-1.51931	655	679	680	608	471	280	327	198	163	226	0.735798	0.736922	0.720905	0.74717	0.601882	0.337431	0.360027	0.270564	0.223857	0.282899	1.01541e-11
Homo_sapiens_newGene_7461	Homo_sapiens_newGene_7461	down	-1.53464	2888	3361	3909	2386	2739	1204	704	1316	827	497	6.17612	7.01663	7.91627	5.64703	6.6273	3.11388	1.74991	3.33312	2.69667	1.39783	2.11965e-09
ENSG00000169635	HIC2	down	-1.55049	1175	1333	1270	1105	1063	453	543	453	322	546	2.37203	2.59991	2.47691	2.43912	2.45647	1.00923	1.10475	1.13087	0.796883	1.26664	4.05574e-13
ENSG00000198157	HMGN5	down	-1.55358	2732	1687	2580	2075	2176	795	780	1411	954	328	18.5633	11.2276	17.0093	15.3637	17.038	18.6746	5.59142	11.89	8.08274	3.05952	0.000478091
ENSG00000080200	CRYBG3	down	-1.56735	2312	2014	2761	1427	2226	912	653	1381	459	159	2.9613	2.48964	3.42154	1.99751	3.2636	1.29059	0.844088	2.2044	0.72253	0.234047	0.00201011
ENSG00000060339	CCAR1	down	-1.57566	6807	6563	8223	5253	6748	2924	2167	3848	2169	649	22.3141	24.9098	29.1438	18.4527	24.6127	11.3628	7.22995	17.7494	8.67743	2.40388	0.000380283
ENSG00000119737	GPR75	down	-1.57823	100	174	177	82	105	19	31	46	31	17	0.652934	1.10714	1.12902	0.589155	0.789769	0.136372	0.204537	0.367757	0.250127	0.125256	2.76142e-08
ENSG00000187079	TEAD1	down	-1.58843	7969	8250	10176	5391	7647	3343	2131	4296	2240	816	11.8375	11.8743	14.6958	8.89076	12.9666	5.47676	3.18259	7.8741	4.08585	1.39511	0.00010191
ENSG00000181827	RFX7	down	-1.58856	1954	1965	2257	1239	1861	1000	628	947	665	293	2.45201	2.38216	2.74109	1.6989	2.86972	1.38295	0.79417	1.46843	1.02446	0.421629	6.13332e-05
ENSG00000115464	USP34	down	-1.59865	7758	7274	10413	4783	8015	3431	1847	4256	2409	593	9.60359	8.57437	12.2705	6.5416	11.1932	4.6486	2.27733	6.46158	3.91277	0.86387	0.00107576
ENSG00000056558	TRAF1	down	-1.59971	324	414	363	318	301	115	164	114	83	165	1.02307	1.2678	1.11386	1.10715	1.09229	0.402958	0.522926	0.446098	0.322208	0.607443	1.44534e-08
ENSG00000205238	SPDYE2	down	-1.60134	86	123	130	59	106	41	38	44	26	34	0.679081	0.937967	0.994123	0.503095	0.956982	0.354269	0.300598	0.427642	0.246161	0.303205	9.14173e-06
Homo_sapiens_newGene_6142	Homo_sapiens_newGene_6142	down	-1.60608	2891	3135	3678	2268	2687	801	887	903	715	691	2.91668	4.02777	3.74235	2.9532	4.59498	0.894008	0.880424	1.14031	0.864224	0.797254	4.54171e-50
ENSG00000198466	ZNF587	down	-1.6195	1502	1781	1967	1267	1598	849	687	777	524	444	3.08523	3.53783	3.81565	2.80905	3.69474	2.01221	1.39024	1.92581	1.29234	1.02453	5.16033e-10
ENSG00000146414	SHPRH	down	-1.63035	940	1045	1488	648	992	493	307	557	348	93	1.73545	1.93091	2.70208	1.2958	2.1642	1.11099	0.561753	1.29346	0.735492	0.189004	0.00124029
ENSG00000043591	ADRB1	down	-1.63376	328	257	241	183	136	35	68	28	98	38	1.48795	1.12688	1.05611	0.906347	0.705672	0.1729	0.310496	0.152452	0.543374	0.198547	9.84356e-07
Homo_sapiens_newGene_10126	Homo_sapiens_newGene_10126	down	-1.64119	151	108	259	179	126	19	52	71	57	16	1.30144	0.743884	1.64473	1.66814	0.901457	0.108658	0.434525	0.69027	0.748715	0.221332	0.00019246
Homo_sapiens_newGene_7172	Homo_sapiens_newGene_7172	down	-1.64298	428	465	672	442	494	253	196	182	224	182	0.831509	0.779661	1.1534	0.830359	0.972974	0.543724	0.453134	0.37824	0.512407	0.414965	4.42775e-09
ENSG00000015568	RGPD5	down	-1.64442	565	609	844	454	525	272	136	340	212	64	1.22646	1.33102	1.73357	1.11562	1.28849	0.801498	0.362097	0.993385	0.534072	0.194706	0.000706558
ENSG00000163082	SGPP2	down	-1.65568	148	139	234	73	115	57	34	73	49	6	0.407457	0.370558	0.627182	0.219681	0.36193	0.174119	0.094756	0.247541	0.166308	0.018516	0.00570602
ENSG00000114857	NKTR	down	-1.66378	1731	1597	2775	1323	1657	1014	494	1075	631	145	3.49995	3.09249	5.58738	3.02164	3.86792	2.16836	1.51314	2.65828	1.64404	0.440769	0.00579507
ENSG00000120800	UTP20	down	-1.66575	7173	7731	8656	4762	6688	2763	2094	3130	1899	717	10.9681	11.4073	12.8047	7.9589	11.7033	4.66592	3.23146	5.91738	3.57251	1.26112	2.17807e-06
ENSG00000162924	REL	down	-1.67417	724	675	879	518	643	356	149	431	130	77	0.907835	0.807901	1.05724	0.702131	0.913735	0.493014	0.184556	0.664221	0.196027	0.108105	0.00136703
ENSG00000151458	ANKRD50	down	-1.68283	9903	9681	13143	6480	10092	2832	2069	3141	2878	798	15.6793	14.7941	19.9569	11.1163	18.3123	4.90979	3.27849	6.09425	5.55876	1.43979	8.3145e-09
ENSG00000065526	SPEN	down	-1.68942	8602	9124	10431	6117	7957	2591	2152	2818	1598	1331	10.7832	10.6856	12.6112	8.22466	11.5786	3.50036	2.58865	4.14593	2.32608	1.72934	1.23335e-19
ENSG00000039139	DNAH5	down	-1.68991	215	174	324	160	197	89	73	107	77	45	0.189909	0.147724	0.276711	0.154131	0.198232	0.086581	0.065039	0.116105	0.082944	0.045664	8.91105e-06
ENSG00000149311	ATM	down	-1.70112	7292	7206	9909	4482	6998	3499	1675	4208	1848	454	8.08303	7.80995	10.9828	5.50625	9.11938	4.24135	1.83556	5.81172	2.61898	0.611289	0.00264575
ENSG00000197372	ZNF675	down	-1.70565	210	143	227	174	180	42	57	79	66	21	1.39571	0.962589	1.53231	1.22879	1.39112	0.314146	0.529247	0.788717	0.592641	0.225743	1.62639e-06
ENSG00000134852	CLOCK	down	-1.71639	2304	2123	3015	1373	2165	1187	712	1312	744	287	3.09888	2.88789	3.99091	2.01488	3.35389	1.77135	0.980904	2.18161	1.2521	0.441212	0.00131846
ENSG00000240445	FOXO3B	down	-1.71821	999	1322	1298	834	1134	451	427	528	376	262	1.73763	2.60344	2.7048	1.89295	2.29407	0.954791	0.984826	1.48947	1.06618	0.464034	5.16156e-11
ENSG00000177853	ZNF518A	down	-1.71991	396	501	584	271	374	203	114	238	111	46	0.722736	0.850679	1.0383	0.545049	0.77666	0.386808	0.217813	0.539179	0.254196	0.099657	0.000492763
ENSG00000174197	MGA	down	-1.72955	4103	4380	5391	2829	4105	1700	1234	1703	1239	514	4.78705	4.85489	6.18188	3.63117	5.5443	2.1503	1.37217	2.3537	1.58899	0.733305	1.45148e-07
ENSG00000112624	BICRAL	down	-1.73117	2914	2921	3170	2151	2636	1225	1168	1252	1136	568	6.16135	5.96034	6.48559	4.97203	6.37769	2.86034	2.49062	3.27318	2.95612	1.38173	3.77946e-09
ENSG00000282936	AC004706.3	down	-1.73755	139	153	206	129	116	61	72	50	23	19	0.393552	0.419485	0.566299	0.399658	0.37639	0.191771	0.206673	0.174792	0.080402	0.061287	7.70429e-06
ENSG00000151718	WWC2	down	-1.76378	773	728	950	483	775	245	198	330	178	66	1.39761	1.16459	1.51561	0.964744	1.43487	0.437842	0.373332	0.757147	0.353864	0.116681	1.80603e-06
ENSG00000075539	FRYL	down	-1.77152	3873	4098	5126	2495	3769	1708	1117	1828	1151	312	5.01891	5.11001	6.34232	3.7777	5.94017	2.55465	1.5715	3.10956	2.10253	0.423771	0.000141881
ENSG00000160007	ARHGAP35	down	-1.79103	9054	8993	9567	6636	7531	3335	3842	3170	3938	2504	13.5366	12.9799	13.7601	10.7842	12.8203	5.50776	5.76939	5.83329	7.21184	4.29832	5.53775e-18
ENSG00000186230	ZNF749	down	-1.84374	699	763	649	589	645	215	345	264	329	199	2.29279	2.46851	2.05946	2.10982	2.47595	0.788981	1.16346	1.06798	1.38867	0.770115	9.60375e-10
Homo_sapiens_newGene_4971	Homo_sapiens_newGene_4971	down	-1.88214	207	309	275	155	117	27	68	48	23	27	1.76692	2.58679	2.73708	1.63301	1.02153	0.223223	0.731775	0.421465	0.257278	0.222793	3.23012e-11
Homo_sapiens_newGene_4972	Homo_sapiens_newGene_4972	down	-1.885	243	311	326	154	174	52	117	137	49	62	0.712594	0.87833	0.923176	0.493584	0.58232	0.168126	0.343584	0.496392	0.173832	0.206087	0.000171224
ENSG00000127081	ZNF484	down	-1.9592	404	418	569	236	440	179	79	200	170	18	1.37085	1.1753	1.72446	0.744083	1.61722	0.674656	0.335654	0.795393	0.605112	0.060702	0.00504408
ENSG00000072121	ZFYVE26	down	-1.9601	2759	3014	2997	2200	2251	1084	1435	1011	1087	1030	4.02199	4.3281	5.03014	3.63849	4.12631	1.78715	2.16606	1.94365	2.19114	1.78942	9.89992e-28
ENSG00000196935	SRGAP1	down	-2.00198	2591	2894	3136	1848	2450	660	885	782	658	438	1.56288	1.92504	2.04184	1.66732	1.9522	0.439059	0.643735	0.593263	0.632492	0.422329	3.92204e-25
ENSG00000134744	TUT4	down	-2.02266	2773	2610	3540	1770	2611	1073	868	1333	764	310	8.40737	8.48564	10.0399	5.30749	8.84482	3.3089	2.5983	4.64082	2.40986	1.09088	1.47263e-05
ENSG00000131711	MAP1B	down	-2.02905	8976	10214	10727	6473	8288	3960	2657	4467	2637	1032	10.8136	11.896	12.3855	8.54281	11.3862	5.25266	3.18711	6.52274	3.81547	1.41123	1.63821e-05
ENSG00000110395	CBL	down	-2.03989	10094	10517	11625	7960	8969	3307	3693	3583	3064	2138	12.54	12.5999	13.9746	10.8484	12.7423	4.54211	4.65232	5.57785	4.77006	3.06769	5.90407e-28
ENSG00000249709	ZNF564	down	-2.07315	252	204	445	256	304	142	106	131	113	63	1.23595	0.95563	2.13161	1.35496	1.72824	0.778193	0.509601	0.770211	0.662532	0.361105	3.41079e-05
ENSG00000116539	ASH1L	down	-2.08391	6993	7221	9080	5250	7193	2415	1781	3317	1619	633	8.02966	8.00489	10.1473	6.64783	9.52469	3.06145	2.06249	4.73604	2.28539	0.835061	1.74737e-06
ENSG00000197915	HRNR	down	-2.19838	215	244	278	145	236	69	55	67	54	22	0.307005	0.33714	0.385528	0.226025	0.386344	0.107838	0.079336	0.118163	0.095207	0.034797	3.47609e-11
ENSG00000051341	POLQ	down	-2.30149	1651	1484	2204	1039	1533	925	512	867	511	165	2.60216	2.2575	3.36214	1.79073	2.76587	1.60672	0.788337	1.68793	0.957688	0.287822	0.00198518
ENSG00000243716	NPIPB5	down	-2.38548	2489	2512	3104	1787	2180	958	960	1088	833	493	16.8691	15.2853	19.062	11.4066	15.2484	5.70452	4.58075	6.98363	4.73772	2.72777	7.68584e-11
ENSG00000127329	PTPRB	down	-2.43897	337	409	366	353	325	158	163	169	142	111	0.441498	0.770436	0.76543	0.530382	0.684214	0.214686	0.248892	0.423387	0.251743	0.154715	6.62014e-13
ENSG00000047410	TPR	down	-2.59683	5781	4519	6582	3650	4183	2337	1486	2668	1560	468	8.70781	6.67297	9.43668	5.95583	7.15642	3.8573	2.15192	4.72676	2.79734	0.77063	0.000451444
ENSG00000138778	CENPE	down	-3.32766	4093	2125	4524	2403	2892	569	251	555	439	101	6.54948	3.2559	7.02755	4.15055	5.23733	0.994084	0.400427	1.08407	0.854106	0.180856	1.06982e-12
ENSG00000124216	SNAI1	up	3.66657	112	83	67	72	66	370	525	295	546	441	0.90674	0.647039	0.517473	0.636075	0.605631	3.304	4.2869	2.94972	5.43553	4.102	4.41429e-29
ENSG00000177045	SIX5	up	3.49489	1116	1135	1021	730	689	1994	2517	1915	1367	2187	4.90807	4.83202	4.59549	3.56535	3.57943	9.98627	12.2244	10.9483	7.27664	11.64	4.45796e-14
ENSG00000143333	RGS16	up	3.35117	54	36	68	64	50	120	88	105	195	123	0.309541	0.197911	0.375536	0.396425	0.325346	0.753947	0.509394	0.743368	1.37345	0.807155	4.54122e-05
Homo_sapiens_newGene_396	Homo_sapiens_newGene_396	up	2.9868	61	65	65	52	42	81	138	105	106	162	1.31146	1.34459	1.35167	1.21996	1.0237	1.91947	2.99095	2.77952	2.78781	3.9886	4.63537e-06
Homo_sapiens_newGene_2903	Homo_sapiens_newGene_2903	up	2.95288	184	180	129	131	82	337	312	293	277	278	0.926514	0.872973	0.624276	0.718184	0.467458	1.87307	1.58556	1.82204	1.71512	1.60713	8.48056e-11
ENSG00000125740	FOSB	up	2.58852	148	136	179	111	127	1406	1474	1461	962	1566	0.592015	0.498998	0.693937	0.470172	0.551479	6.32472	5.70575	8.02198	4.51326	6.93102	1.08309e-94
Homo_sapiens_newGene_1461	Homo_sapiens_newGene_1461	up	2.50537	175	154	189	102	111	362	292	331	293	299	0.63524	0.529706	0.470587	0.339231	0.337084	1.19707	0.84208	1.22883	1.01726	1.04252	9.68649e-15
ENSG00000122035	RASL11A	up	2.44624	341	340	312	260	240	1007	741	656	723	723	1.85161	1.78043	1.63602	1.54364	1.49154	6.04042	4.06303	4.40123	4.83262	4.51465	1.09322e-28
ENSG00000130283	GDF1	up	2.43649	782	457	511	368	422	451	1089	1308	1675	955	4.18332	2.35668	2.64513	2.14854	2.58331	2.66499	5.88506	8.65851	11.0342	5.88291	0.000204803
ENSG00000172086	KRCC1	up	2.39436	23	18	15	12	27	398	202	437	104	89	0.173893	0.126705	0.109029	0.097179	0.235085	3.35167	1.55423	4.12118	0.97573	0.775814	1.13384e-15
ENSG00000128965	CHAC1	up	1.86932	194	317	272	192	139	363	560	493	275	470	1.81515	2.8409	2.46813	1.94854	1.45928	3.83276	5.31429	5.79157	3.16884	5.09752	4.09269e-06
Homo_sapiens_newGene_7068	Homo_sapiens_newGene_7068	up	1.75354	76	57	68	74	65	328	282	302	152	217	0.721228	0.483756	0.600042	0.70979	0.686664	2.59207	1.97344	2.59106	1.12269	1.88553	5.04884e-18
ENSG00000162241	SLC25A45	up	1.69395	76	56	38	37	27	166	133	114	112	154	0.344707	0.293062	0.232023	0.189973	0.186073	1.1642	0.80152	0.848057	0.804912	1.14481	1.2397e-09
Homo_sapiens_newGene_612	Homo_sapiens_newGene_612	up	1.54759	44	42	20	43	55	114	131	80	75	81	0.286628	0.262077	0.122833	0.308808	0.413137	0.823283	0.867284	0.647664	0.60354	0.609017	4.35751e-05
ENSG00000130766	SESN2	up	1.42596	1552	2217	1596	1311	1124	3935	4269	3827	2220	4779	6.18933	8.53355	6.15687	5.71607	5.12944	17.3343	17.188	18.8748	10.8977	21.9311	1.99244e-11
Homo_sapiens_newGene_2182	Homo_sapiens_newGene_2182	up	1.39419	12	22	8	6	16	304	175	269	179	192	0.079335	0.147401	0.054368	0.041207	0.126768	2.37898	1.24927	2.35219	1.56058	1.55946	3.76852e-40
Homo_sapiens_newGene_1160	Homo_sapiens_newGene_1160	up	1.34281	0	10	13	37	20	195	114	100	115	110	0	0.068198	0.085839	0.287571	0.161198	1.53538	0.822379	0.877789	1.00409	0.898114	6.18347e-06
ENSG00000173805	HAP1	up	1.33676	33	47	33	18	25	122	71	84	81	71	0.079598	0.10831	0.082818	0.046287	0.069484	0.324203	0.188491	0.350939	0.240547	0.28768	1.05016e-08
ENSG00000184545	DUSP8	up	1.31646	479	469	397	310	283	959	916	814	478	831	1.37231	1.29402	1.11207	0.974644	0.934307	3.0538	2.6781	2.88347	1.68392	2.74304	4.98583e-10
ENSG00000265972	TXNIP	up	1.24876	156	186	167	134	109	482	358	464	226	516	0.735259	0.851179	0.76496	0.717269	0.59171	2.54338	1.73681	2.73541	1.33268	2.84887	7.13132e-11
Homo_sapiens_newGene_715	Homo_sapiens_newGene_715	up	1.2441	195	169	197	156	171	590	278	479	355	289	1.84046	1.53472	1.79573	1.60818	1.84028	6.15647	2.65294	5.59413	4.1268	3.1429	3.33521e-08
ENSG00000171223	JUNB	up	1.18211	1955	2628	2020	1636	1595	3526	5198	3507	4701	5245	14.7481	19.1315	14.7405	13.4908	13.7678	29.3834	39.5988	32.7148	43.6538	45.5403	5.51236e-14
ENSG00000173269	MMRN2	up	1.17388	53	49	35	37	19	122	120	80	54	75	0.83774	0.785361	0.507018	0.599375	0.344792	1.88663	1.85428	1.36556	1.0208	1.27709	1.70156e-05
ENSG00000183508	TENT5C	up	1.15606	52	79	60	17	53	319	265	346	390	141	0.126067	0.185801	0.141507	0.044175	0.147544	0.859111	0.653029	1.04449	1.17101	0.395247	4.56005e-14
ENSG00000128917	DLL4	up	1.11102	27	26	16	34	27	76	91	103	190	86	0.106686	0.097974	0.061899	0.147442	0.122055	0.33835	0.368587	0.511818	0.939022	0.397536	1.16678e-08
ENSG00000172382	PRSS27	up	1.08714	90	60	58	38	51	113	162	89	162	146	0.986572	0.615534	0.672407	0.440806	0.641035	1.35224	1.79288	1.15267	2.17163	1.82448	1.48137e-06
ENSG00000116741	RGS2	up	1.08701	76	69	51	53	99	307	317	271	314	105	0.773419	0.673727	0.505061	0.587516	1.16041	3.47344	3.27135	3.42978	3.9498	1.22693	7.19705e-10
ENSG00000220201	ZGLP1	up	1.08609	45	96	75	28	38	178	96	90	171	96	0.315177	0.654071	0.568429	0.18135	0.255915	1.17827	0.691972	0.725156	1.25945	0.861429	0.000238141
ENSG00000197191	CYSRT1	up	1.04889	12	28	33	17	40	63	114	76	147	144	0.141177	0.283265	0.333724	0.191324	0.500855	0.751362	1.28392	1.00579	2.10347	1.88336	1.72511e-07
ENSG00000178093	TSSK6	up	1.04724	151	129	133	88	115	154	258	161	254	328	1.48672	1.22267	1.29042	0.969571	1.30392	1.68911	2.56249	1.98537	3.13278	4.8431	0.000108654
ENSG00000113916	BCL6	up	1.03706	268	374	305	195	281	791	767	720	489	490	1.12372	1.54478	1.32008	0.960456	1.38028	3.74197	3.28685	3.88238	2.50623	2.32275	1.34479e-14
ENSG00000167550	RHEBL1	up	1.01205	132	234	156	133	137	282	311	259	263	319	1.52804	2.69853	1.85732	1.8104	1.86586	3.80591	3.76726	3.84223	3.87508	4.47701	3.95422e-08
Homo_sapiens_newGene_9000	Homo_sapiens_newGene_9000	up	1.00296	15	17	20	10	18	281	180	220	307	202	0.075841	0.081268	0.099944	0.053162	0.101106	1.61109	0.938506	1.41193	1.95916	1.20543	4.20054e-49
Homo_sapiens_newGene_10061	Homo_sapiens_newGene_10061	up	-1.00066	31	51	59	36	64	102	99	98	120	99	0.156775	0.251399	0.289017	0.202276	0.37413	0.576898	0.511728	0.621075	0.759129	0.582069	4.45427e-06
ENSG00000128016	ZFP36	up	-1.01122	438	497	405	333	343	755	849	716	599	880	3.52379	3.84165	3.19885	2.91327	3.10819	6.66817	6.79541	7.04548	5.86766	8.02303	6.58555e-14
ENSG00000197019	SERTAD1	up	-1.01216	1969	2264	1625	1454	1347	2708	3497	2359	3374	4286	13.0425	14.4771	10.4166	10.5299	10.2145	19.8157	23.3916	19.3233	27.5108	32.6761	2.42676e-07
ENSG00000189120	SP6	up	-1.01324	96	77	76	74	66	124	186	97	173	185	0.345372	0.267932	0.262867	0.288265	0.269729	0.491333	0.676393	0.432803	0.766145	0.766977	1.02533e-05
ENSG00000261594	TPBGL	up	-1.01404	80	90	28	38	57	119	142	115	78	130	0.374551	0.408522	0.124898	0.191169	0.304532	0.615598	0.672422	0.668242	0.448814	0.704438	0.000798464
ENSG00000172602	RND1	up	-1.01591	44	54	78	79	50	194	390	162	318	278	0.366988	0.429359	0.663913	0.748207	0.473245	1.78831	3.39553	1.68371	3.26041	2.66854	1.18766e-13
Homo_sapiens_newGene_2372	Homo_sapiens_newGene_2372	up	-1.01705	45	53	55	53	66	118	109	81	91	159	0.316108	0.374137	0.380135	0.39854	0.482626	0.85353	0.809015	0.656187	0.753153	1.34054	4.90264e-05
Homo_sapiens_newGene_9493	Homo_sapiens_newGene_9493	up	-1.01705	121	190	120	89	105	386	456	496	158	306	0.307083	0.456663	0.29551	0.246149	0.304595	1.05019	1.17352	1.54926	0.495649	0.896655	1.30111e-08
Homo_sapiens_newGene_8451	Homo_sapiens_newGene_8451	up	-1.01897	49	64	62	29	52	330	251	286	268	349	0.148941	0.188212	0.181371	0.095678	0.179176	1.11505	0.774304	1.08013	1.16783	1.22865	1.64567e-35
ENSG00000149541	B3GAT3	up	-1.01999	1977	2468	1879	1630	1426	3552	3439	2836	2632	4244	18.6515	22.4011	16.9776	14.703	15.3723	37.112	32.6875	31.924	30.6258	46.1076	1.22854e-08
ENSG00000270800	RPS10-NUDT3	up	-1.02135	6270	4134	4912	4649	6796	5019	9705	23696	7466	8854	21.5383	13.8335	15.9822	18.2463	25.4364	19.4823	32.0259	86.5626	34.0095	37.1215	0.00361908
ENSG00000113369	ARRDC3	up	-1.02264	382	587	632	271	479	1906	1032	2005	1046	281	1.24227	1.84505	1.98914	0.963087	1.78407	6.85839	3.39333	8.07342	4.19032	1.05017	0.000279551
ENSG00000108515	ENO3	up	-1.02701	135	99	211	92	95	424	190	353	226	208	2.74411	2.25732	3.20938	2.09609	2.20053	6.19501	2.98225	5.8351	4.52649	3.3291	2.28732e-05
Homo_sapiens_newGene_3480	Homo_sapiens_newGene_3480	up	-1.03278	57	62	75	110	44	202	114	170	177	114	0.248733	0.228302	0.249905	0.463562	0.215727	0.812733	0.462057	0.841593	0.900073	0.518168	0.000118352
ENSG00000141497	ZMYND15	up	-1.04404	29	23	41	39	6	75	76	61	68	82	0.152959	0.116917	0.208828	0.223801	0.033171	0.435005	0.407207	0.418304	0.444047	0.506734	0.000229577
ENSG00000182327	GLTPD2	up	-1.04415	62	49	39	40	36	108	98	99	90	114	0.694551	0.533588	0.422352	0.488854	0.454843	1.34305	1.11261	1.37984	1.2431	1.48356	4.40429e-09
Homo_sapiens_newGene_334	Homo_sapiens_newGene_334	up	-1.04727	36	56	28	29	40	273	159	193	131	151	0.082628	0.125947	0.062379	0.07318	0.106421	0.704312	0.374576	0.557476	0.376268	0.40553	1.743e-18
Homo_sapiens_newGene_331	Homo_sapiens_newGene_331	up	-1.04761	33	58	47	44	27	78	144	68	118	64	0.230285	0.386338	0.318495	0.337211	0.215422	0.600906	1.0167	0.586915	1.01434	0.509751	3.65504e-05
ENSG00000168209	DDIT4	up	-1.04869	599	1260	582	476	475	6849	7372	6531	3466	8489	4.73845	9.62324	4.45372	4.11788	4.29546	59.8993	58.9325	63.9372	33.7711	77.3351	7.57015e-34
ENSG00000119630	PGF	up	-1.05059	105	98	111	106	75	249	247	174	198	261	0.831939	0.760835	0.846629	0.937541	0.687584	2.21541	2.00297	1.72685	1.9355	2.41622	1.3007e-12
Homo_sapiens_newGene_8185	Homo_sapiens_newGene_8185	up	-1.05194	25	45	26	5	12	622	425	495	297	253	0.119255	0.219742	0.120278	0.024631	0.064933	3.48387	2.17688	3.10251	1.84498	1.47012	2.67155e-30
ENSG00000179029	TMEM107	up	-1.05365	642	764	600	577	496	1507	1211	1066	1060	967	4.65534	5.1112	4.25463	4.2671	3.94265	11.1742	8.27068	8.57024	8.68332	7.33689	2.64435e-16
Homo_sapiens_newGene_6790	Homo_sapiens_newGene_6790	up	-1.05723	117	125	79	58	92	264	230	185	133	205	0.356336	0.367353	0.232707	0.192889	0.31946	0.893223	0.709128	0.697627	0.499036	0.722054	1.35e-07
ENSG00000114786	ABHD14A-ACY1	up	-1.05752	140	96	90	54	31	534	58	181	605	179	0.898029	0.625314	1.07229	0.281539	0.140042	3.69365	0.231951	1.28498	5.38692	1.59997	0.000351109
ENSG00000173451	THAP2	up	-1.06211	127	160	145	120	111	350	193	392	165	163	1.08046	1.42695	0.927908	0.872012	0.647353	1.99403	0.800141	2.53745	1.3804	0.851969	0.000266529
ENSG00000138764	CCNG2	up	-1.06302	266	407	291	240	272	771	571	792	390	388	0.805352	1.2061	0.854353	0.807573	0.893373	2.61656	1.71035	3.13714	1.30468	1.67407	2.42091e-06
ENSG00000124762	CDKN1A	up	-1.06689	1662	2705	1638	1506	1319	5556	5974	5314	3639	7559	10.7339	16.9074	10.2633	10.4402	9.71098	39.3052	38.7394	42.4764	29.315	56.6665	5.1284e-16
ENSG00000176383	B3GNT4	up	-1.06852	107	45	79	128	75	405	342	397	149	252	0.518814	0.199359	0.351485	0.680792	0.402036	2.11645	1.63815	2.37222	0.857455	1.52722	9.7468e-08
Homo_sapiens_newGene_7424	Homo_sapiens_newGene_7424	up	-1.07203	6963	17054	6756	5312	8371	17319	19495	18374	27133	17231	24.7196	58.4246	23.2002	20.6107	34.0047	67.9103	69.8702	80.6486	118.544	70.384	5.72679e-06
ENSG00000173825	TIGD3	up	-1.07403	118	76	148	100	91	239	198	190	212	211	0.79707	0.495521	0.973884	0.743194	0.706534	1.79193	1.35643	1.5955	1.77281	1.65179	5.05957e-08
Homo_sapiens_newGene_10510	Homo_sapiens_newGene_10510	up	-1.07578	82	97	104	123	102	253	180	215	134	183	0.503754	0.349028	0.374151	0.572407	0.466251	1.0423	0.684154	0.991546	0.616035	0.787452	1.386e-05
ENSG00000106479	ZNF862	up	-1.07618	151	148	175	85	159	350	264	350	199	221	0.304023	0.301694	0.335776	0.24872	0.372544	0.789508	0.528561	0.860539	0.487105	0.50544	2.11736e-06
ENSG00000087074	PPP1R15A	up	-1.07853	9159	13094	9405	8638	7216	23416	28908	22021	14289	29660	54.1329	74.5572	53.7901	55.7015	48.886	152.999	171.869	160.747	104.005	200.884	1.09365e-12
Homo_sapiens_newGene_9443	Homo_sapiens_newGene_9443	up	-1.08491	34	9	18	23	18	516	226	410	333	299	0.182152	0.046615	0.093045	0.13445	0.109152	3.07747	1.23222	2.73459	2.21207	1.85417	4.1899e-36
ENSG00000165943	MOAP1	up	-1.08802	1389	1407	1422	1085	1023	2319	2502	2296	1802	2213	7.90977	7.68241	7.8488	6.74334	6.64678	14.3847	14.2617	16.1248	12.584	14.3299	5.80885e-24
ENSG00000171786	NHLH1	up	-1.08958	43	23	33	17	24	140	128	140	75	80	0.230114	0.116435	0.17232	0.100081	0.142357	0.832863	0.697302	0.934398	0.493767	0.492051	4.05574e-13
ENSG00000268902	CSAG2	up	-1.0896	95	106	72	100	59	330	397	149	137	346	1.57285	1.67313	1.13139	1.84624	1.10158	6.16576	6.84652	3.0045	2.80453	6.81543	1.26969e-07
Homo_sapiens_newGene_5635	Homo_sapiens_newGene_5635	up	-1.09314	33	42	66	67	27	247	61	185	125	107	0.154928	0.198521	0.317114	0.357892	0.15382	1.34328	0.309472	1.13072	0.757279	0.607874	5.68332e-05
ENSG00000111012	CYP27B1	up	-1.0977	120	132	125	112	151	495	347	371	285	272	0.756559	0.737063	0.699643	0.746831	1.05113	3.3846	2.20153	3.01542	2.23876	1.91222	5.48361e-16
ENSG00000170412	GPRC5C	up	-1.10467	47	70	72	98	45	130	150	107	120	165	0.272862	0.495173	0.432204	0.884321	0.374571	0.920537	1.09005	0.973554	0.97633	1.36306	0.000122118
Homo_sapiens_newGene_119	Homo_sapiens_newGene_119	up	-1.1068	26	90	33	41	37	113	140	94	49	143	0.277502	0.932439	0.340745	0.507198	0.538254	1.34905	1.53042	1.25145	0.674845	1.96119	0.00079863
ENSG00000132470	ITGB4	up	-1.11043	89	135	76	75	72	256	170	200	85	158	0.201862	0.333991	0.182206	0.189195	0.220354	0.657459	0.399406	0.681358	0.294089	0.469969	0.000232437
ENSG00000157514	TSC22D3	up	-1.12388	840	838	735	781	713	1380	1768	1189	1294	1408	5.75664	5.66223	5.10711	6.12802	5.62212	10.8163	12.4321	10.3919	11.084	11.2612	2.10523e-15
ENSG00000185112	FAM43A	up	-1.12869	577	688	452	471	370	1148	1743	974	2275	1600	2.52384	2.90396	1.91389	2.25195	1.85324	5.5478	7.69981	5.26733	12.2531	8.05736	9.56111e-12
ENSG00000141682	PMAIP1	up	-1.13125	1063	1228	1328	750	1041	3160	1970	3094	2060	788	7.80181	9.02912	9.70849	5.96593	8.81571	25.6139	14.9837	28.7032	18.5706	6.60935	0.00018835
ENSG00000165879	FRAT1	up	-1.1379	56	91	56	62	34	137	209	133	238	180	0.292248	0.454106	0.27784	0.350327	0.198684	0.788737	1.09695	0.855622	1.52545	1.08062	1.11938e-09
Homo_sapiens_newGene_684	Homo_sapiens_newGene_684	up	-1.14003	28	40	59	43	38	110	110	109	82	108	0.10001	0.181838	0.20998	0.167633	0.178273	0.466828	0.448906	0.489932	0.530847	0.493723	2.23799e-09
Homo_sapiens_newGene_3390	Homo_sapiens_newGene_3390	up	-1.14277	59	82	65	42	52	173	104	158	65	106	0.553597	0.653819	0.342161	0.416103	0.376401	1.03899	0.723428	1.25124	0.441798	0.756944	0.000104853
ENSG00000245848	CEBPA	up	-1.14503	2738	2967	2336	2153	1895	4675	6207	4064	5650	7172	14.5371	15.201	11.9969	12.4891	11.5137	27.4114	33.2667	26.6746	36.9166	43.8088	8.92911e-13
ENSG00000123095	BHLHE41	up	-1.14631	55	59	43	25	45	88	94	112	80	63	0.202287	0.208906	0.153052	0.097728	0.18752	0.358272	0.349042	0.508312	0.361711	0.263258	3.12423e-05
Homo_sapiens_newGene_8474	Homo_sapiens_newGene_8474	up	-1.14748	24	29	22	11	17	275	163	201	102	188	0.064119	0.094773	0.059067	0.031747	0.053445	1.00345	0.554335	0.761228	0.390176	0.726706	4.97716e-27
ENSG00000085465	OVGP1	up	-1.14911	73	65	66	41	41	301	145	247	128	70	0.456772	0.392576	0.397392	0.277608	0.288244	2.09075	0.915037	1.91788	0.989203	0.505152	1.54893e-06
ENSG00000184056	VPS33B	up	-1.15073	201	240	304	334	217	370	615	384	542	566	1.13501	1.3117	1.61844	2.02231	1.37751	2.29047	3.44666	2.6624	3.68127	3.59719	2.2452e-05
ENSG00000153234	NR4A2	up	-1.1552	149	127	80	86	85	264	376	355	256	234	0.678697	0.494823	0.307183	0.387342	0.399039	1.27407	1.66087	1.87314	1.30563	1.12496	3.30639e-14
ENSG00000181418	DDN	up	-1.16188	70	63	68	20	38	211	190	196	99	146	0.252993	0.219973	0.237012	0.076785	0.155674	0.84179	0.693244	0.874922	0.436708	0.6046	1.33853e-09
Homo_sapiens_newGene_2549	Homo_sapiens_newGene_2549	up	-1.1624	29	29	44	10	9	231	101	140	65	64	0.08802	0.096011	0.126994	0.032776	0.028055	0.772357	0.309319	0.523724	0.241472	0.221281	2.19091e-07
Homo_sapiens_newGene_9838	Homo_sapiens_newGene_9838	up	-1.16976	51	42	27	50	26	632	407	563	348	406	0.336501	0.268262	0.17079	0.364387	0.193725	4.66814	2.75096	4.66198	2.86398	3.12404	1.0415e-45
ENSG00000159208	CIART	up	-1.17326	61	38	36	54	50	119	111	93	64	84	0.638522	0.25173	0.292031	0.462426	0.637641	1.14474	1.10272	0.997615	0.89294	0.840671	8.88517e-05
ENSG00000265190	ANXA8	up	-1.17837	83	51	103	43	52	149	133	126	120	176	0.5304	0.306884	0.669188	0.303215	0.365912	1.10897	0.950958	1.03397	0.995332	1.38169	3.44864e-06
Homo_sapiens_newGene_2471	Homo_sapiens_newGene_2471	up	-1.18879	134	112	160	120	130	207	254	178	255	305	1.21223	0.927572	1.31191	1.07577	1.14013	1.8483	2.10926	1.96802	2.74321	3.08675	4.472e-06
Homo_sapiens_newGene_8160	Homo_sapiens_newGene_8160	up	-1.18938	73	75	101	54	98	368	123	313	218	70	0.10047	0.100112	0.135557	0.081271	0.154666	0.565324	0.17189	0.537283	0.372142	0.110466	0.000245329
ENSG00000204248	COL11A2	up	-1.18968	85	127	160	92	106	332	238	270	153	205	0.192135	0.269667	0.330852	0.215652	0.258987	0.78693	0.529764	0.715308	0.4168	0.506638	3.91594e-07
ENSG00000175197	DDIT3	up	-1.19337	952	1031	919	808	733	3050	2398	2119	2638	1793	14.4265	15.1418	13.4405	13.3779	12.6689	51.1137	36.7449	39.6829	49.1333	31.2867	1.05965e-30
ENSG00000105672	ETV2	up	-1.19647	49	72	55	63	59	193	200	111	89	141	1.09387	1.31429	1.23728	1.32099	1.36229	2.90765	3.98438	2.24996	1.94946	2.8329	7.16117e-08
ENSG00000068976	PYGM	up	-1.21214	22	27	35	21	4	281	216	170	76	122	0.103777	0.124906	0.160485	0.106045	0.021693	1.60413	1.0544	1.00941	0.489214	0.67388	5.00059e-13
Homo_sapiens_newGene_1285	Homo_sapiens_newGene_1285	up	-1.21375	6	42	19	8	20	213	162	244	80	162	0.01516	0.103648	0.046304	0.021826	0.058094	0.60748	0.421872	0.780709	0.2538	0.481322	6.3699e-13
Homo_sapiens_newGene_752	Homo_sapiens_newGene_752	up	-1.21771	36	38	72	46	12	87	95	84	56	97	0.219341	0.23966	0.44286	0.324099	0.075059	0.654579	0.621268	0.65723	0.441095	0.718772	0.00246506
ENSG00000107821	KAZALD1	up	-1.2283	158	172	91	100	114	728	716	721	462	652	0.67401	0.705436	0.372524	0.465857	0.553905	3.43321	3.08809	3.80854	2.42881	3.2038	2.33448e-36
Homo_sapiens_newGene_595	Homo_sapiens_newGene_595	up	-1.22866	93	62	83	73	62	120	132	134	157	180	0.825467	0.530555	0.714256	0.705591	0.626835	1.17756	1.18479	1.47101	1.72006	1.8433	3.85712e-06
ENSG00000168140	VASN	up	-1.22914	88	84	93	87	81	381	518	353	438	340	0.42872	0.394191	0.440018	0.463928	0.449487	2.06013	2.56205	2.13535	2.63971	1.91814	3.95616e-52
Homo_sapiens_newGene_10535	Homo_sapiens_newGene_10535	up	-1.23246	30	33	27	37	31	103	152	129	159	192	0.106933	0.11586	0.092902	0.146778	0.126495	0.417416	0.561496	0.586577	0.71941	0.809844	4.16663e-17
ENSG00000160460	SPTBN4	up	-1.23314	86	150	148	134	97	210	256	205	202	293	0.133792	0.267733	0.333556	0.226488	0.247025	0.38565	0.417	0.391102	0.461191	0.837445	3.64214e-06
ENSG00000169429	CXCL8	up	-1.23673	648	1064	808	721	662	3579	1424	3382	716	1449	5.45082	8.72157	6.59303	6.69605	6.4657	34.2011	12.301	35.9612	7.66429	14.1328	5.57215e-05
ENSG00000186364	NUDT17	up	-1.25519	87	86	118	93	101	251	214	214	185	182	0.811655	0.772291	1.06395	0.943403	1.07954	2.59205	2.02319	2.4717	2.12637	1.95809	2.71861e-13
ENSG00000104899	AMH	up	-1.25606	236	323	254	170	144	906	752	784	403	957	1.79633	2.37311	1.87197	1.41274	1.25441	7.63341	5.79026	7.39665	3.7811	8.39821	3.86717e-14
ENSG00000162772	ATF3	up	-1.28014	138	89	121	101	79	1203	1103	1295	940	1321	1.06852	0.879261	0.973279	0.810027	0.657312	9.61732	8.30176	12.2233	8.45795	11.0483	7.58551e-87
Homo_sapiens_newGene_3178	Homo_sapiens_newGene_3178	up	-1.28125	43	42	53	34	32	136	98	81	78	79	0.374208	0.434764	0.453407	0.30965	0.293236	1.25913	0.749065	0.778789	0.863671	0.865575	8.16589e-09
Homo_sapiens_newGene_10223	Homo_sapiens_newGene_10223	up	-1.28163	69	48	31	26	31	102	114	61	79	90	0.510988	0.339451	0.220833	0.205334	0.259584	0.832184	0.855824	0.558852	0.736359	0.770441	3.62303e-05
ENSG00000125650	PSPN	up	-1.28201	70	44	71	52	45	150	132	150	59	165	0.246474	0.147271	0.240069	0.199561	0.179087	0.5844	0.467259	0.654806	0.253957	0.668549	1.73238e-05
Homo_sapiens_newGene_6015	Homo_sapiens_newGene_6015	up	-1.28206	63	36	47	37	28	106	82	70	74	63	0.638179	0.351598	0.453315	0.403784	0.319476	1.17973	0.836318	0.878215	0.912687	0.729844	8.31048e-05
ENSG00000128242	GAL3ST1	up	-1.28242	13	0	5	12	2	210	110	134	86	84	0.091778	0	0.027994	0.099389	0.016557	1.99527	0.849362	1.34918	1.12373	0.725662	1.12441e-14
ENSG00000166823	MESP1	up	-1.2872	58	73	24	58	27	126	115	67	114	103	0.333758	0.408452	0.131663	0.3671	0.179538	0.807997	0.673385	0.480032	0.816669	0.689649	0.000463253
ENSG00000224420	ADM5	up	-1.29675	98	111	120	75	79	270	225	225	145	204	0.78166	0.853537	0.931758	0.657503	0.723208	2.39159	1.82426	2.23386	1.43316	1.87883	2.51022e-12
Homo_sapiens_newGene_7348	Homo_sapiens_newGene_7348	up	-1.30187	99	147	184	118	112	386	300	321	122	186	0.182685	0.275871	0.324206	0.270036	0.245585	0.822851	0.589466	0.7267	0.285413	0.405556	0.0002137
Homo_sapiens_newGene_10300	Homo_sapiens_newGene_10300	up	-1.33245	94	104	96	100	76	682	297	464	326	358	0.704705	0.807603	0.725879	0.821322	0.643385	5.74408	2.38158	4.55955	3.1869	3.26277	1.19758e-20
Homo_sapiens_newGene_7257	Homo_sapiens_newGene_7257	up	-1.34026	160	157	172	131	156	549	304	676	212	163	0.739625	0.812058	0.652404	0.760819	0.616539	1.94023	1.02693	2.75486	0.853546	0.59889	0.000123324
ENSG00000204947	ZNF425	up	-1.34182	37	33	28	19	30	498	340	447	170	314	0.155835	0.134797	0.116611	0.08902	0.143605	2.38195	1.49007	2.4484	0.952126	1.60027	5.72027e-37
Homo_sapiens_newGene_2617	Homo_sapiens_newGene_2617	up	-1.34596	296	85	92	422	40	2431	1564	2161	1701	3200	2.22099	0.61612	0.665762	3.46447	0.338136	20.2033	11.8823	20.105	15.7493	27.7022	1.28511e-06
ENSG00000105376	ICAM5	up	-1.34707	265	278	230	163	173	506	372	426	351	491	1.23913	1.22258	1.1239	0.932575	0.97089	2.58549	1.76607	2.4728	2.07463	2.61371	8.24818e-10
ENSG00000131471	AOC3	up	-1.34831	47	76	64	42	30	283	185	300	158	141	0.202591	0.371694	0.327375	0.211222	0.119443	1.40579	0.661062	1.42965	0.74949	0.760539	3.2521e-14
ENSG00000198576	ARC	up	-1.34841	19	12	15	8	30	205	178	152	172	214	0.088036	0.053398	0.065003	0.03824	0.155642	1.05828	0.840619	0.876054	0.987408	1.15002	1.03989e-29
ENSG00000275183	LENG9	up	-1.35278	88	99	110	75	68	192	220	121	174	243	0.592174	0.642024	0.712422	0.54959	0.520888	1.42539	1.49273	1.00538	1.44064	1.88048	2.93109e-08
Homo_sapiens_newGene_702	Homo_sapiens_newGene_702	up	-1.36907	16	33	55	33	16	121	83	74	104	85	0.139284	0.475896	0.615814	0.334972	0.142622	1.66204	1.29038	0.943871	1.08176	1.28277	8.83996e-07
ENSG00000186352	ANKRD37	up	-1.37637	53	114	58	37	28	336	348	287	243	352	1.07299	2.22354	1.17435	0.800953	0.641835	7.51176	7.22003	7.11997	5.96945	8.16467	5.3291e-19
ENSG00000129757	CDKN1C	up	-1.38468	160	117	163	135	97	272	343	185	235	236	1.24052	0.848531	1.32128	1.11925	0.88659	2.17678	2.92561	1.69038	2.21625	1.98373	6.75419e-08
Homo_sapiens_newGene_784	Homo_sapiens_newGene_784	up	-1.39262	20	43	30	11	28	155	87	182	71	68	0.117787	0.241987	0.16798	0.065263	0.190607	1.01859	0.521844	1.33454	0.51369	0.465668	4.07505e-08
ENSG00000118503	TNFAIP3	up	-1.39393	571	702	601	419	472	2283	1583	2417	872	1462	1.81667	2.16802	1.88323	1.47873	1.77943	7.90931	5.07393	9.41014	3.39234	5.09704	5.00059e-13
Homo_sapiens_newGene_2563	Homo_sapiens_newGene_2563	up	-1.41027	83	79	94	57	59	190	189	151	148	223	1.54101	1.34709	1.8258	1.1095	1.11528	3.8276	3.47091	3.33556	3.42984	4.83026	6.46802e-13
Homo_sapiens_newGene_8517	Homo_sapiens_newGene_8517	up	-1.41239	45	59	67	48	44	123	110	115	81	85	0.222907	0.27317	0.306726	0.252114	0.23852	0.678372	0.563316	0.820818	0.486804	0.549852	9.52106e-08
ENSG00000204444	APOM	up	-1.41468	41	45	39	60	34	129	98	147	39	73	0.620659	0.726244	0.567168	1.02101	0.638821	2.27241	1.60202	2.92368	0.797211	1.35036	0.00120688
ENSG00000272899	ATP6V1FNB	up	-1.419	156	156	148	109	99	471	404	462	282	415	0.553565	0.533523	0.506139	0.422018	0.402761	1.84879	1.44809	2.02898	1.23104	1.69485	1.05992e-23
ENSG00000105327	BBC3	up	-1.42054	169	221	164	152	118	569	462	483	268	599	1.25872	1.58871	1.18061	1.24136	1.00819	4.72981	3.48521	4.45538	2.45906	5.20144	1.12385e-12
Homo_sapiens_newGene_2249	Homo_sapiens_newGene_2249	up	-1.42399	31	27	20	38	24	406	254	491	404	207	0.700723	0.57105	0.434478	0.924178	0.602251	10.1406	5.80157	13.7205	11.2516	5.36994	2.24789e-33
Homo_sapiens_newGene_7422	Homo_sapiens_newGene_7422	up	-1.43229	6084	8042	6405	3535	5440	31353	21974	21871	27722	31824	20.4071	26.0299	20.7824	12.9594	20.8789	116.162	74.4111	90.707	114.44	122.822	2.86375e-32
ENSG00000188199	NUTM2B	up	-1.43618	92	127	105	60	69	355	231	288	88	262	0.359365	0.499035	0.395558	0.250368	0.307992	1.62689	1.0116	1.44547	0.43158	1.34027	2.43772e-06
ENSG00000185100	ADSS1	up	-1.44339	94	134	84	69	69	218	140	153	121	196	0.753526	1.02124	0.651223	0.596434	0.626858	1.93319	1.12521	1.5723	1.27877	1.87506	3.14273e-05
ENSG00000159388	BTG2	up	-1.44478	89	134	93	113	86	264	362	248	414	335	0.447786	0.759691	0.455025	0.628143	0.496825	1.47455	1.84756	1.55124	2.59135	1.94966	3.08438e-15
ENSG00000188095	MESP2	up	-1.48778	75	36	28	21	44	73	92	74	78	118	0.630378	0.292325	0.226793	0.195909	0.478984	0.678234	0.779565	0.945067	0.965904	1.42183	0.000900839
ENSG00000104419	NDRG1	up	-1.48821	355	407	343	373	302	783	871	710	559	942	1.62238	1.80745	1.53139	1.89166	1.65561	3.99874	4.11017	4.25773	3.14735	5.02801	5.24291e-13
ENSG00000100246	DNAL4	up	-1.49309	348	328	366	228	269	556	656	461	478	653	3.33876	3.02237	3.33017	2.3564	2.90997	5.79758	6.31491	5.36161	5.61226	7.09893	1.94358e-11
Homo_sapiens_newGene_696	Homo_sapiens_newGene_696	up	-1.49355	59	44	54	57	45	143	124	139	115	169	0.213215	0.150077	0.194191	0.224191	0.184644	0.56904	0.449711	0.619567	0.508085	0.702147	1.38954e-11
Homo_sapiens_newGene_9567	Homo_sapiens_newGene_9567	up	-1.49908	188	172	163	134	168	1115	1195	1108	936	1113	1.09526	0.969374	0.917387	0.854102	1.11779	7.19618	7.04651	8.00244	6.7298	7.48285	2.53509e-127
ENSG00000146278	PNRC1	up	-1.53396	559	670	693	469	605	3327	3238	3368	2257	2302	4.04077	4.853	4.92128	5.31949	5.14883	26.4987	22.402	30.211	19.4359	18.1525	7.968e-70
ENSG00000143369	ECM1	up	-1.57657	48	74	52	37	36	134	100	132	81	159	0.322315	0.504466	0.358718	0.284504	0.289854	0.995994	0.69018	1.14224	0.725098	1.23002	2.62277e-07
ENSG00000139410	SDSL	up	-1.58055	238	347	241	219	141	439	503	328	271	761	2.54425	3.58878	2.64737	2.52671	1.71271	5.19256	5.58918	4.48666	3.56961	9.38596	0.00041983
ENSG00000185022	MAFF	up	-1.59052	2574	2761	2591	2337	2055	6813	7274	6391	4495	8749	15.0015	15.5508	14.6022	14.9076	13.6831	44.1463	42.8441	46.1837	32.4135	58.7908	1.31852e-19
ENSG00000284691	AC073111.4	up	-1.60388	60	58	61	25	38	117	128	95	63	130	0.931926	0.652984	0.693145	0.322935	0.503311	1.91881	2.19541	1.59451	0.910719	1.75699	6.9402e-06
ENSG00000189001	SBSN	up	-1.60728	35	54	38	27	22	120	102	93	70	68	0.246301	0.369545	0.257045	0.206745	0.173682	1.0012	0.921147	0.845573	0.743419	0.586139	9.24585e-09
ENSG00000059728	MXD1	up	-1.64735	413	380	513	290	336	1114	905	1149	650	480	1.02518	0.908308	1.23977	0.808002	0.952523	3.05709	2.27102	3.56123	1.99408	1.3722	2.152e-08
ENSG00000152433	ZNF547	up	-1.66025	116	80	110	90	113	281	181	217	211	121	0.823251	0.820823	0.965385	0.639294	1.16984	2.1105	1.41927	1.96698	1.80534	0.969329	8.5843e-06
ENSG00000165272	AQP3	up	-1.66458	3	0	0	0	0	148	129	121	55	79	0.071121	0	0	0	0	1.30459	1.02092	1.49181	0.504743	0.712149	5.79573e-37
ENSG00000141526	SLC16A3	up	-1.66905	37	76	79	43	56	174	107	139	83	134	0.155061	0.434512	0.390684	0.169625	0.260714	0.640283	0.381807	0.579647	0.306786	0.532434	1.15217e-05
Homo_sapiens_newGene_2559	Homo_sapiens_newGene_2559	up	-1.7135	9	23	11	17	5	211	77	142	145	168	0.078311	0.197295	0.09161	0.165987	0.049835	2.10644	0.703294	1.58981	1.61485	1.74894	1.70315e-19
Homo_sapiens_newGene_6078	Homo_sapiens_newGene_6078	up	-1.71367	155	118	258	120	105	574	249	492	286	219	0.66467	0.331517	1.23378	0.591121	0.403164	3.16043	1.47608	2.85745	2.01716	1.6413	2.21127e-05
ENSG00000115738	ID2	up	-1.71615	240	190	289	240	224	693	1109	669	1459	726	2.34267	1.70722	2.66097	2.61949	2.29569	8.04808	11.8687	8.424	18.8983	8.58437	5.30972e-16
ENSG00000117643	MAN1C1	up	-1.72405	70	106	94	70	76	184	175	144	148	159	0.205939	0.302528	0.268872	0.223315	0.257251	0.603928	0.5207	0.527838	0.5395	0.542041	1.75965e-11
Homo_sapiens_newGene_9807	Homo_sapiens_newGene_9807	up	-1.73833	54	70	91	48	48	310	249	320	150	134	0.312756	0.393322	0.508805	0.305419	0.316648	1.99488	1.46013	2.29915	1.07076	0.897958	6.28718e-13
ENSG00000100290	BIK	up	-1.74917	77	98	68	54	54	120	131	138	137	163	1.10635	1.36698	0.948917	0.847803	0.887044	1.91349	1.91484	2.46435	2.445	2.71568	2.20946e-07
Homo_sapiens_newGene_9024	Homo_sapiens_newGene_9024	up	-1.74951	182	251	155	130	164	515	504	504	247	387	0.978266	1.18114	0.750753	0.630895	0.962049	2.74005	2.3677	3.04426	1.58878	2.26119	1.43152e-10
ENSG00000187479	C11orf96	up	-1.77071	58	42	43	33	27	94	135	68	153	84	0.642839	0.448522	0.454224	0.391264	0.34313	1.14391	1.51147	0.92414	2.09277	1.06281	4.14721e-07
ENSG00000100906	NFKBIA	up	-1.8045	3537	3760	3600	3206	2894	5886	6880	4954	5605	6893	33.09	33.3964	32.426	32.5737	31.059	60.6032	65.0618	56.6572	63.8593	73.5422	3.2015e-15
ENSG00000188493	C19orf54	up	-1.80589	352	480	332	328	257	713	832	776	475	903	1.58097	1.95124	1.40831	1.60936	1.23935	3.57068	3.59394	4.29909	2.60121	4.44078	2.74548e-09
Homo_sapiens_newGene_10245	Homo_sapiens_newGene_10245	up	-1.9075	188	217	178	199	176	425	399	434	329	309	1.29896	1.31475	1.27702	1.50129	1.49305	3.17871	2.87019	3.74611	2.99118	2.44185	5.03202e-14
ENSG00000284820	AC068946.2	up	-1.93286	287	560	240	210	112	275	693	603	611	617	0.753463	1.42222	0.61118	0.603721	0.336311	0.797842	1.84083	1.96067	1.97962	1.86731	0.00201429
Homo_sapiens_newGene_2463	Homo_sapiens_newGene_2463	up	-1.94766	478	434	399	411	286	819	1042	807	826	840	4.91329	4.14308	3.75397	4.59804	3.47975	8.77456	10.3068	10.204	9.89082	9.53302	6.42218e-20
Homo_sapiens_newGene_6785	Homo_sapiens_newGene_6785	up	-2.23004	108	79	88	76	71	184	196	195	121	205	0.569648	0.40023	0.452626	0.431016	0.428747	1.10214	1.06613	1.3005	0.794057	1.2825	2.43984e-09
ENSG00000196275	GTF2IRD2	up	-2.34329	46	58	22	43	22	140	78	97	71	71	0.134536	0.160449	0.06185	0.1389	0.073183	0.490903	0.233202	0.39773	0.284444	0.341213	8.71533e-05
ENSG00000182580	EPHB3	up	-2.35817	151	227	164	128	128	300	404	340	431	516	0.49167	0.713098	0.516601	0.454126	0.477713	1.07788	1.32862	1.36756	1.72795	1.93338	3.37195e-11
ENSG00000170345	FOS	up	-2.73051	234	226	216	169	183	1091	943	1116	804	1172	1.63392	1.46396	1.41521	1.31341	1.40767	8.1427	6.31406	9.5129	6.59154	8.90555	1.41698e-57
