# Supplementary material for: Identification of Methylstat as a Potential Therapeutic Agent for Human Glioma Cells by Targeting Cell Cycle Arrest
Source: Pharmaceuticals (Basel). 2025 Sep 8;18(9):1344. doi: 10.3390/ph18091344 (PMC12472336; doi:10.3390/ph18091344)
Supplement: Supplementary file 1 [file pharmaceuticals-18-01344-s001.zip › Table S3. Primers used for qPCR in this study.xlsx]

## Sheet: Sheet1
Primers used for qPCR in this study
Genotype	Primer sequences
GAPDH-F	CCAAGGAGTAAGACCCCTGG
GAPDH-R	TGGTTGAGCACAGGGTACTT
P21-F	GGATGTCCGTCAGAACCCAT
P21-R	CCCTCCAGTGGTGTCTCGGTG
P53-F	GCGTGTGGAG TATTTGGA
P53-R	GAGAG GAGCT GGTGTTGTT
CDK1-F	CCATACCCATTGACTAACTAT
CDK1-R	ACCCCTTCCTCTTCACTTTC
CDK2-F	GCTAGCAGACTTTGGACTAGCCA
CDK2-R	AGCTCGGTACCACAGGGTCA
CDK4-F	AAATCTTTGACCTGATTGGG
CDK4-R	CCTTATGTAGATAAGAGTGCTG
CyclinA-F	GGATGGTAGTTTTGAGTCACCAC
CyclinA-R	CACGAGGATAGCTCTCATACTACTGT
CyclinB-F	TTGTGTGCCCAAGATGCT
CyclinB-R	TCCATCTGTCTGATTTGGCTT
CyclinD-F	TTACCTGGACCGCTTCTTG
CyclinD-R	GAGGCTTGATGGAGTTGTCG
CDC25C-F	GATGTCCCTAGAACTCCAGTG
CDC25C-R	AGTTATCTCCCCACTGCTAAGA
JMJD2A-F	CCAGAA CCA ACC AGG AGC
JMJD2A-R	TTC ACT GCG CGA GAC CAT
PDK1-F	CAGGACGACGAGAAGCTGTAT
PDK1-R	AACGTACTGCGCTGTT CC CACG
AKT-F	GCTATTGTGAAGGAGGGTTGG
AKT-F	ACAGTCTGGATGGCGGTTG
mTOR-F	AGTGGGAAGATCCTGCACATT
mTOR-R	TGGAAACTTCTCTCGGGTCAT
