# Supplementary material for: Identification of Methylstat as a Potential Therapeutic Agent for Human Glioma Cells by Targeting Cell Cycle Arrest
Source: Pharmaceuticals (Basel). 2025 Sep 8;18(9):1344. doi: 10.3390/ph18091344 (PMC12472336; doi:10.3390/ph18091344)
Supplement: Supplementary file 1 [file pharmaceuticals-18-01344-s001.zip › Table S4. Antibodies used for western blot in this study.xlsx]

## Sheet: Sheet1
Antibodies used for western blot in this study
Antibody	Host	Company	Identifier	Dilution ratio	Target band size
P21	Rabbit	CST	2947	1:1000	21 kDa
P53	Mouse	Santa Cruz	sc-71815	1:1000	53 kDa
CDK1	Rabbit	Bioss	bs-0542R	1:1000	34 kDa
CDK4	Rabbit	Bioss	bs-0633R	1:300	34 kDa
Cyclin A	Rabbit	Bioss	bs-22318R	1:500	51 kDa
Cyclin B	Rabbit	ABclonal	A19037	1:2500	53 kDa
Cyclin D	Rabbit	Bioss	bs-0623R	1:500	32 kDa
CDC25C	Rabbit	Bioss	bsm-61331R	1:500	55 kDa
β-Actin	Rabbit	ABclonal	AC050	1:10000	42 kDa
GAPDH	Mouse	ABclonal	AC002	1:10000	36 kDa
